# Supplementary material for: Differential gene expression and alternative splicing in insect immune specificity
Source: BMC Genomics. 2014 Nov 27;15(1):1031. doi: 10.1186/1471-2164-15-1031 (PMC4302123; doi:10.1186/1471-2164-15-1031)
Supplement: Supplementary file 1 — Additional file 1: Table S1: The sequences, statistics and annotations for all differentially expressed genes in each of the three differential expression analyses are available from http://dx.doi.org/10.6084/m9.figshare.1053093. (XLSX 632 KB) [file 12864_2014_6844_MOESM1_ESM.xlsx]

## Sheet: Infected versus uninfected
Transcript.ID	logFC	logCPM	LR	PValue	FDR	Original transcriptome annotation	Blast2go annotation	IIID hit	IIID annotation	E value (IIID)	Blast2go GOs	Sequences
BTT00024_3	-0.914057	1.67017	16.2777	5.47051e-05	0.00534028	NA	---NA---				-	acacgcgacagacgactctctctctctctctctctctctctctttctctctctctcccttcctcttcttttctctctctttttcacacccacatacacgtcacgcacacagacacacacaaaacaaaacgttgctctcctttggactttttcgagatctcgggatctctaaagtattgctcattgaccagtcgagactgaggatattgttcaatgtgaaaaatatataggtggaaagaaaaaaccgtaaaaaaaaattaaaaaaaatacgaaaaaaggtaatatataagtatatatatatacatatatgaaaaatggactgaaatcgaatgaatcgagcgagacacgattcatcgtcggataaggagcgtagagaactttatttccgagcaaacgttct…
BTT00082_1	-1.19793	2.31014	21.9511	2.79682e-06	0.000509946	NA	---NA---				-	acacgcacgattcgcacggcaatggaacgtttagtcctactctgtcctttttgttctttttcttgttgttaaaaaatgagaggaaacatttcacaccgaaggaagaaaagagaattaattgttaactatatcagcggagctgtataaattgtcgagagacgccatgactcgacgtgcaatctgaaattgaagttggcgtcgtacgcagtgagaaaataaacgttctatcaagcactgcctacatccgtgtgctctttacattgttgcaacccgttttaatagaatcgtgtcgtgcagacaaaacaaagatgcttgccgcgatattcccgtgtgcgaaaagctttgggaccgtaaacgatcgaagaaaatagacgaaccagaactctgtcagaaataggt…
BTT00184_1	-1.40862	7.38001	14.0569	0.000177366	0.0133097	gi|340724978|ref|XP_003400853.1|PREDICTED: trehalase-like [Bombus terrestris]	trehalase 1a precursor				P:trehalose metabolic process; F:alpha,alpha-trehalase activity; P:starch metabolic process; P:sucrose metabolic process	ctgaggctccgtcgcgggcttctttctcagcgttattgaccatcgtctattctcgaacgataagaagtgtaaagtcgcgtgtctccgtttatacgttggttggtcgctttcgacatcaacagtgtccgagcgagcaaccgtttgcaccacagtgtgtctcgcgtgctgcaaccgcaagtagcgaactgtcagcggaaggccaagcgcgatcgccaggagccgtgtttgtaagtggccaccgttacaatcatttattgtaatgggtctctactggacaggggttgaggaagcggtgaacttcgcccacgaattggcatttagatggcttggctctaattacgctggctatgtagaatataaggaaatgtttgagaagtacgactcgctcacgccggggaa…
BTT00209_1	-2.31172	3.37432	47.3929	5.80938e-12	4.1344e-09	gi|300431413|gb|ADK12635.1|immunoglobulin G binding protein A precursor, partial [Staphylococcus aureus]	immunoglobulin g binding protein a precursor				F:immunoglobulin binding; C:cell wall; C:membrane; P:cell wall macromolecule catabolic process; C:extracellular region; P:pathogenesis	acattcgtagcatcgacgtgaattaacagttatagtaagaaacatgaaagtgcacgaatttttaataatcttgttcacgatcgaactcgttgccttacaaccgggggcaggagcgctcaagtgctatagttgcgaaggcaattcatgtaaggaactgaaacttacctcggaaacgtgcagcagcagtccttcaaaaacgactacaatcaatcctacagacacgactacaaccaatcctacagacacgactccaactaatcctacagacacgactccaactaatcctacagacacgactccaaccaatcctacagacacgactccaaccaatcctacagacacgactccaaccaatcctacagacacgactccaaccaatcctccaagctcgactccaac…
BTT00232_1	1.46346	4.1461	28.7748	8.13028e-08	2.49125e-05	NA	---NA---				-	gcagcaatgtttcttagtcgattgcatagaatttttatccgcccttcggaaattcagtcaactgtactgttcctaccagaactcgttttgctcgatgcacgtgaacgcaaggaaccaagatgcagacaagtgtaccagataaagaaaaggaagggaacgccatgaagtgatgcatttcttcgcacttttaaatcgaatcagagttctgcgtggaagaaagatggaaaggttgaaagccaaacgcgttccaaaagctatgtaaatctgtcccctggaaaatattggaggttatacgcaacaacgtttttcagttgattgtttgtgaaaagcgtgccttacagttttatggtagttaataatagtggcagtgtgtatgtacacaatttttatccttcgaaa…
BTT00269_1	-1.94402	11.7803	12.1528	0.000490153	0.0275659	gi|340721928|ref|XP_003399365.1|PREDICTED: hypothetical protein LOC100651094 [Bombus terrestris]	u6 snrna-associated sm-like protein lsm6				-	gatcgatcttacacatgtggagacatcgaacgatcgggctttttgccttgctggctcttctctgcattgacgcacaagctgcagagaccagagcgaaacgtaaccctcacggatttcacgatgcagccgctggaagcagtttcctgaaatctctcgctggttacggtggttcaggtgccggaggtggtgcaggctccggtggtggagctggaggttatggtggcctaggcggtggtgctggtgctggcggacacggtggagcaggtgccggaggtggagctggcggatttggtggcgcaggcgccggtggtggagctggcggatatggtggatcaggtgccggaggcggagctggcggatttggtggagctggtgctggaggtggagctagtggacacg…
BTT00299_1	1.82504	5.27115	17.453	2.94503e-05	0.00324867	gi|380026599|ref|XP_003697035.1|PREDICTED: uncharacterized protein LOC100863586 [Apis florea]	protein dgcr14-like protein				-	atgcggaggtttgggagaaggttcaaatccttgtactcaaagcgaagtcgttgtgaaagctacaaaattaccaaaacctacatattttgtgccagcagaagaaatcaaggatgctgcaactgtaaagaatatccaaacaggttgttccaactcagaaagtgagagcaactccagtccttgtaacagtaatggtaacacctgtggatgtgacaaaaatccaaatacacaaagtgaaagcattgaatgtaatgacaacagttgtagttgtaataagcaaaatatagaaactttggatattgaggattttgtgaattccaacggcaatgttgcaccgaaagtttcctcctattggtgatttatgttatcctcttccaatggaacctaatagtggaaaaataa…
BTT00344_1	1.07698	4.47014	13.3555	0.000257672	0.0178766	gi|383865919|ref|XP_003708419.1|PREDICTED: mitochondrial import receptor subunit TOM40 homolog 1-like [Megachile rotundata]	mitochondrial import receptor subunit tom40 homolog 1-like				P:anion transport; C:mitochondrial outer membrane; P:transmembrane transport	ggtcatgcgataatccgtttgcattaggattaattttattcgtgtgttgtcatcaagtataaaattaagaagcgttcgaagaaaatttgttgactgtattctaaaagagcctaatgtattagaatgggtacagtacatgcttcaaggaaaaaacaagaagaaccaagcgtagtgacccatgaagactgtataccgtgcgtggaaccgcaagacagagtgccaggaaatccaggaagtttcgaagatatacacaagaaagttaaagatctttacccgcagaactttgacggtgcgcggctcgtcatcaataaaatacttagtgaccattttaacgtgacccatacgataactcttagttccgttacaccgtctggatacaaatttggtgcaaagtatatc…
BTT00521_1	-1.26937	5.00974	11.5025	0.000695008	0.0360783	gi|340713907|ref|XP_003395476.1|PREDICTED: hypothetical protein LOC100650481 isoform 2 [Bombus terrestris]	PREDICTED: hypothetical protein LOC100650481 isoform 2				F:metal ion binding; F:hydrolase activity; P:metabolic process; F:hydrolase activity, acting on glycosyl bonds; F:lactase activity	gctgtatagaagttgttccaagtttctcggggatatttccaaatattcgaagagaggcgaaggcaaaatcgaatttcaaacaaactctactcgtactaacagattcgagtagctagagtttcgaagactttttaacctttttatctcgtcaaccttcggcaaagggaagaaaaatggactcgatagcgatcagcgtgcaaggaacagtcaagtggatccatcagctataattaaacgtcaatcctatcgtcgttggagagagacaccgcccgatcgattgatattcgattcgagaggcttgttcaatgaatggaaaaatgttgatgtcgcctggtatgagtttagtggtggctggtgttgcttctggtatttgttttctgatctacagtggtgtcctta…
BTT00584_1	1.66362	8.10426	14.1081	0.000172598	0.0130998	gi|340726463|ref|XP_003401577.1|PREDICTED: zinc finger protein 2-like [Bombus terrestris]	zinc finger protein 2-like				-	acgcacgttacagtgttccatctaaaccttttggaacgcaattttttcggttctttcgcttgacgctgcaagatctgaacggcacggtccattgtctctgcgtggagattccctcgaacatcgtacgaaggttgaaacgcgctgagaaactgcgtttttctaatgtctatccaaggtggataggctattcccacctgagtcggcaaacgggcacccatcatcacagcatcgaacgaagtggagtgcggtaaattaaatttacggaacgaattccagctgtacatcggatggaaaacaggatctactatgtcttggaccaacggcattcttatacgatccgctgtgcgcaacgaattatcgtttagcggacgaacaaccttcgatgttggtctttctgta…
BTT00590_1	1.2647	3.97457	18.7793	1.46751e-05	0.00189334	NA	---NA---				-	gcacgggagcatcagggaacacgtgtcgttagaataatcgcgagaagatgctcgaccgaaggataacgcaggatgttctcgtgccatcatgtcaattgttggccaaattcgatcttcataaagagttaaaacgatgaagggacatatatgcaaggcaaccatgaagataagacacggaggttcatctgagttttgttactacctacaggaagtaagtaacacaagaggaaattaaaaggccgcaccgatattaaaaattaaacgtggaattagttttacaaatgttttgtaactggattcgagctctttgttaaatgagggtaatggaaattgatcgatgctcgaaaaactaaaaacgtgacttcgcttaagaatcgaaaatcttagcagagattatca…
BTT00609_1	2.50966	8.14322	69.8596	6.36786e-17	1.39801e-13	gi|350406417|ref|XP_003487765.1|PREDICTED: hypothetical protein LOC100743783 [Bombus impatiens]	PREDICTED: hypothetical protein LOC100743783				-	gatcgaactgttgaacgattaacggtaaagttggggcaacaatggggcaattaacgatgtttttaatggctattttcctagtccactatgcgctggctgacattatggtacaacctggatacgaacattcggagtctacacagaaatcacatttggagaaagaatatcagcccataattcaacctcctgaaactcttccaaattcggaagacaaagaccatgaatcagaatctcaatcacgcaattcacaccaattagtacaacagggatacatggatccagggtatcatttggaacttcatccagtgtattcagattcataccatgttcccgcccaagcattgtcgccgatgtttcaacatgtaatattgccacctatgtcaaagattgcttacaggc…
BTT00646_1	-1.35743	5.03082	13.2491	0.000272711	0.0183992	gi|350401276|ref|XP_003486106.1|PREDICTED: proton-coupled amino acid transporter 4-like [Bombus impatiens]	proton-coupled amino acid transporter 4-like				C:membrane	cgttgtccgtttcgacgggaaatcgcctcgacttgctccgattttctggctggacttgtttcgcgttcttcctcctctcgagcttacctttcgagtggggagatctcaagatagatcctccgcgagcgatcttcccttcccgatctggttttactcgcagtgaaaaagcgaagatagcgttttcgcgattgcgttactgcgatgtttcggcagtttcgtcaacggcgcatcgaccaggcaacgattacttttgttaaagcctcgtggaaaggtgacaggagttggttctttggtgatacttggtgatattccgcgaagatcgtatccccgcgattttatttgcacgagtaacgtcgacagctgcggctgccagcgaattgggacaaatcggatctcgtt…
BTT00677_1	0.598301	1.58939	18.8583	1.40794e-05	0.00183799	NA	---NA---				-	cgtcgccgtttctacacatctctacgttatcagtcatcacctgtgagcttttattattttaattatattattattttttaattttaagtcgatatgtttactcttttttgttgtttcattattttcttttttcttttctggatttgtctgatttttacaattttcgagcatctttccacgaatttttataccttataatcttatcaacgatattttggggtgtaagtgtttctcctactcgatttttcaatatcgttttttccgcagcccatttaggactgttaaatatttggtctggtttattgcaatctcaacatccgtcactaatatctttattcatacttttgcgttattttaataatctaaaacataaaataaaatattttaactttgcattaa…
BTT00682_1	0.837715	2.70803	14.911	0.000112704	0.0096375	NA	---NA---				-	gtatagttgactgaatttcggaagggcggataaaatttcaatgcaatcgactgagaaacgttgttgcgtatatcctctaacattctttcgagacacatttccatagatgctgcaccgcgttttcaacatttcacccttcatgcagacagaacattaattcgatataaaagtgcgaggaaatgcttcacttcgttgtgttccctttcttttcattatctcgtacatttgtctgcatcttgattccttgtattcacgtgcatcgggcaaaacaagttctaaatactatagtgacaaaatttcggagtgcaatcagacggatagaaattctatgcaatcgactggaaaacattgttgcgtgtatcctccaacattctttcgaggcacatttccataggtgtt…
BTT00754_1	1.56485	5.58685	17.7245	2.5532e-05	0.0029263	gi|340710761|ref|XP_003393954.1|PREDICTED: hypothetical protein LOC100650916 [Bombus terrestris]	kinesin-like protein kif20a				P:microtubule-based movement; F:ATP binding; F:microtubule motor activity; C:microtubule	acatctaagaacgatatattcaacaaaagtagtcaaactactgaaaatgttataaaagaagaggctagccagacaagttttatcgaagagaccgatgatcatgagattatattagataaattgacaaaattgatggtaaaatacgatgacattaagacacagtatgaagaaaaatgtctgatgaaagaagaactggaccaaaaggtatcagttttagaagaggaaatagaaaaactcgttgaagaaaataatgaaagtaagactaatgcagaagaatataaacaatcgattgatttgcttcagaaagaactttctttaatgaagcaagataaaatgcaggttcaagagacattaaaaaacgcaaataatattaagacttttttaaaaacagaaactagc…
BTT00894_1	1.77772	7.13823	18.2271	1.96068e-05	0.00236497	gi|340710291|ref|XP_003393726.1|PREDICTED: histone-lysine N-methyltransferase SETMAR-like [Bombus terrestris]	histone-lysine n-methyltransferase setmar				F:transferase activity	ttcctggtcttctaacagaaattgccagctctaaaacgttggaaccacttcctacaggtgcgagatgaaagcgcattttctccgtaaacagcacatatgtttttcgtggcaattgttacagaacttcttttccgaaattcatataacatgagatgtcgaaaatggatacgcatttcactcatgactttttactgttagaagtcactgtgttcactatattacgatcttatacccacgaaaatctgctctagcctgttctcgatcagccaagctcaagtgcatcggtcccttattgcccgtatgtttaaaaatcgacacatgaaatgtatacacaaaagtcggcacgaacttatgagatgacctaatatatatatatatgaagtacatggcttgagaaag…
BTT00934_1	2.53118	11.4237	14.4904	0.000140878	0.0112107	gi|350427982|ref|XP_003494947.1|PREDICTED: hypothetical protein LOC100742042 [Bombus impatiens]	activity-regulated cytoskeleton associated protein 1	NP_610955.1|CG12505|Unknown Pathway||||-|Drosophila melanogaster|	NP_610955.1|CG12505|Unknown Pathway||||-|Drosophila melanogaster|	7e-14	F:binding; C:sarcomere; P:muscle system process; P:behavioral response to starvation; C:synapse	attttccaggaacgaaacttgctgagtgagatccgtgaatacatataataaacattgccaacactaattagagattgctgaaggttcgaaaacttggaaacattgatcaaatcgtttgaccgaacggagtgtaatgaccggtattaaggtattcatcgtactatttatagaaattaaaacttaatcagaaagctagtcatatgtacattttcgtattatttgtattatttaaatattagtataaaatctgttatcgcgcgctacttatttatttttatgtatttttttacaattcacataattagaaaataatatatgttaatataatacttcgtaatgtagatataatacgttcctaagtgaatagttgtgtgaaatgagtaagtgaaaatattagaa…
BTT01045_1	1.66032	6.56966	17.3775	3.0644e-05	0.00331148	gi|340729795|ref|XP_003403181.1|PREDICTED: hypothetical protein LOC100650832 [Bombus terrestris]	gag-pol polyprotein				F:RNA binding; F:nucleic acid binding; P:proteolysis; P:DNA integration; P:RNA-dependent DNA replication; F:aspartic-type endopeptidase activity; F:RNA-directed DNA polymerase activity	ataaagggacgcaaccgaaaagagttcagtatcgacgagtatctagcgagcatctatcaagtattaattagcaatcttactttgcaatttatagactgtacgagcgacttagcgaatatagcctgtatactaacttattatttgtaaacatattcgacggtttcaagcaataacatttaataaatctcaggatcaaacatcctctatctacaaagatggtgaccccgacgtgatctaagcgaaagagataatcgtgagagcgctatcaaaattttaaagaggagagttcaaaatgaccagtaccgaacgtacgaaccaaagttgaaagtacgacgaccgggtgtaacaacgtagactcggtaaacatcttgttccgcgtaccaccgttctgggtggacg…
BTT01106_1	2.30972	9.16303	19.5049	1.00339e-05	0.0014093	gi|383854193|ref|XP_003702606.1|PREDICTED: protein CIP2A-like [Megachile rotundata]	protein cip2a-like				-	ggacagacagcggatcggtgtacacatcttcagatataatcgcagaaatcacgctaatatcgaacgaaatggagaaaataggcgcgaaagggtctaactcgtacgttgcgaaacgttcgaaacaagttgtacgatgtcaaatggaaaaaagctgcgataatagcgatataaaaaatacgctggcaataaagctatcggaaatgaaggcgctgcacgaaacaattctcgatgaccagaatcgcttgactcaagagaacgtgaaattgaccgaagagctgaataagttgaaggaggagaatacgcaagcgattgcgatgaaaaacaaggatatcgaagaattgaagaaacaaatagctaaacactgcgagaaattggagcgcgatgtcgaccaggttgagt…
BTT01195_1	0.948482	4.16359	13.065	0.000300863	0.0198732	NA	PREDICTED: hypothetical protein LOC100741976				-	tcacagccagtggcgtctttcgaatagaggaaaccctaggcaggaccttccgagaaatacagtttcaaaatgaacatgctcagctgttgaaagaaaataaaacgttgcaggcacaaataaaatatgtcaaatatatcttcgaaagaacccaattgctcagagatcaattacgtgtaaagttgaggagattagatgcttgaggtaggaacagttatataaggtcaaaatacatgctcaagtgcggagaaggaaatgttgtaaaaagatgggctaagagatagaaactaaataacatactgcaggaagacaatcactacgaaatcagcctacgaaacaatcgttttccgaattctatagtttatgaagaatcgattccttcaatgattctaggagcattca…
BTT01269_1	1.40592	4.91017	19.6469	9.31537e-06	0.00131741	NA	predicted protein				-	tggacaatctccagaattcgctatataaatagcgagatttttaagataaattacgacaattcttgggaaaatgacgataattcttggacaaatgacgaaaaatctttgataaataacgacaaatttttgataaatgacgagaatctgtggttaaatggcgagaatccatggtcatatgtcgagaatctgcgttcaattggcgaatatccgtcgatcaacggcgagtatccgtcaatcaacgacgagtatccgtggatcagtggcaagtatgtgtggtccaatagggccaattcgtggtcaaaggggtagaatttatgcancaatttctagaattcgtttataaatggcga
BTT01376_1	1.30211	4.71669	16.6901	4.40103e-05	0.00449516	NA	---NA---				-	tactatatgctttatggcttatggcctatcgctgtttagtgtactaataacggtatctacgtgtagacactatcttagaaaacataacacatcaaaaaggatattaaattgaagttctgtttcgattgcgacgaaccaagaatctaagcctcctggctatatgtctcaccgagagtcaaaaggtaatgtgaaataatgtttaatagcaacagcaattcgatgtaccgcatagttactaaaaacggtgatgcgtgtgatttcgatacccaattttgcagagatttcttgtagcaaatctgttgaccaactgaacccgtctgacctttcttactacccacttcacacctcagaagttggggaaaagtagcattgccgaattcctattcgtggaaatcgtga…
BTT01389_1	2.60863	9.06971	35.2974	2.83008e-09	1.15624e-06	NA	---NA---				-	gcgaggggtgagttctttaattcgtcggaagaaataaaataggagaagaaaagaagaagagaaaaaggagaaatcggaagacgaaccgcgtgcaatatctctattcgcctacatagaaaatttccctgaacgctcgtaggcggagaactcgagtgttcgatggttattcaacctgtttcgagggaaatgaaattaccgtgatcgcacaaagcgtacaaccacgcggaaaactcaaccgttttgttcgacataaacgtttgtaaattccttcatttagtctcttatagccgccccgcgttcttttcagttgctcttttctttcctttccaaattcttctctggtataacgcgttttacacatagcgaaatttgtactcgtatgttacgaggtgcattgag…
BTT01396_1	1.59242	6.73504	19.1884	1.18433e-05	0.00159321	NA	---NA---				-	gttgctttaggtttctcgaacagatagtatctcaatttattgcccatcagtcggcattttaactatcgtcactaaaacttatgttgtacgaggagagattgttaaaataaagtgcatattttaatttgttaaccaagtgttatcgtcaatttaaccatatcgttagagtgcttctacgcgatcggtcgaacatttttgtcccttcgagtcagatacacgtgcagttttcaagatagcaagtttcaacaacgacgaaatctcgcaacaaggtaaactctttaaagtgtttcgccaattcctattccttgcacaataccaacagccgtcaaaagcatggcggcctcatcaaagatcgactacctgcgagaaatacgcgaccagcatttcgacaacatcaag…
BTT01410_1	1.52237	8.16324	10.853	0.00098638	0.0467731	gi|328784285|ref|XP_396621.4|PREDICTED: hypothetical protein LOC413170 isoform 2 [Apis mellifera]	kinesin-like protein kif16b				F:phosphatidylinositol binding; P:microtubule-based movement; F:ATP binding; C:kinesin complex; P:cell communication; F:microtubule motor activity; C:microtubule	taaagtaagcaatcactttattatcttcctcaacgattccatatttctagatacattctacatatttttacaatttctacattcaatatacttcgtcattttggtactgtgccctttcgtatattcacttcaatatgtcatggtacggagtattttaaatctatttaatctctgaacaaacgccatcgcttttattatacactcattctttattctttcccttgtccctatttttctatctcgccagtttctttctcattttacattcgtcgaaacgcatctcacgcattcgcatacagaatttcgcataacgtctattaaatatcattcaagaatagaaaaccaaagagagacaggtgcgatacagatcacgacgcgctcttacataatatctctatt…
BTT01550_3	-1.59718	4.86187	18.2437	1.94366e-05	0.00236497	NA	---NA---				-	agagagagagagagagagagagagagagagagagtgagagagagagagagagagcgagcaagagcgacacattgtgcgcctgcatttttgtacatatagaatatttcgtattgaatcgttttctatggtcctgtcgttgatgattcgagaagcatttatttttatatagagattattatatatatagcgaaacaaaaaagagatccgaaacgtttaaagggttaaaggaccgtttttacgtttccgtcgaggcggcccccaccttctagggggtgggctgcgaaacaacctccatactttctcgattctttctgtcgac
BTT01560_1	-1.69641	2.86999	35.4555	2.60938e-09	1.08619e-06	gi|332025329|gb|EGI65497.1|Neurobeachin [Acromyrmex echinatior]	isoform c				C:cytoplasm; P:protein localization; F:protein kinase A binding; P:compound eye cone cell differentiation; C:integral to membrane	ggatatcctgagtttggaaattgttttaagtccgtaaacgtccctctgaagatttaacacagcctgtctgacctaaaatcacgttcagttcggtttgtgatgtgtggcacgtttgtccatttaacatgtagatattaatttgaatagttatgaaaatttactttgaaagtctacttttctactttctaatttatcaaccccttaatctacaactacgggcatagcccgtagtacgatgatcggaccaaacgtaaatattacaggtatagtacgggtcatcgtactccacaagtcgtgccagtggctcgaaggctgcgcgagcttgtttacgttttcggcccaaaattctcgaacgtaaatcgtaggttaaggggttaatctataattaaaaatgacaaa…
BTT01589_1	1.39357	5.0944	13.9401	0.000188731	0.0141145	gi|340711735|ref|XP_003394425.1|PREDICTED: kinesin-like protein KIFC1-like [Bombus terrestris]	protein claret segregational				P:microtubule-based movement; F:ATP binding; F:microtubule motor activity; C:microtubule; C:microtubule associated complex	tgatgctgtggagtgaagaaactgtcgtttctttctttctgtacagtaacgctattaatgtgattttgtatatgcgaatataacagattaggtaatatgatttaaaagtaaacaaataattgatagatgtgtgactacgagtgacttaattgtattcttttgttgaacgagatggaatcacgcttgccaaagccaaaaataaatttatcaaaagcaattaacagcacagtgaacattgctaacagaaaaagataatcaaaaaatggtaaaaagccaaaatgatctgccccatgcaagttctagtgctgttcctgagagactagacaaaagaccaaaagtacagtaaatatagcaaaatgttcaaatgaaaataaacctccagttaaacaaacttttagt…
BTT01592_1	1.28774	5.3792	10.7441	0.00104615	0.0480837	gi|340725750|ref|XP_003401229.1|PREDICTED: hypothetical protein LOC100642469 [Bombus terrestris]	PREDICTED: hypothetical protein LOC100642469				-	gcgtaagtttcataaactaccgtgtttgaaatgttatcttttttctttgcaataccagttttgtcggtgaaataaacgtcacgaacattgaacgcgatcactaaatggcttttataggtggaacgcgaaattttccaacagaagcagttcaccaacttgcaatagattgctatcgtcatcaaacatcgcgtcatccacgatggttcagtgtggttcctggagatctagaatgctcgataaggtgaaagaatgccgcgatgcgattaagaacatggtggccttcgacaagtcgccaaacagcattaaaactacgcaaacagccggcaaacgcctaagcaattcctccatccacacgagagcaacgacttctctgtcctcgataccggatgtcattacgtt…
BTT01709_1	-2.35046	9.45912	24.7573	6.50207e-07	0.000153195	gi|340709491|ref|XP_003393340.1|PREDICTED: hypothetical protein LOC100642795 [Bombus terrestris]	cell surface glycoprotein 1-like		XP_001120871.1|GRAL/ Tequila like/SP23|Toll Pathway||||Serine Proteases|Apis mellifera	1e-07	C:extracellular region; P:chitin metabolic process; F:chitin binding	tttccttttccttttttttttacgtttggtaggaaataccgctcggactacgaagccacttcataagtggcgcggtagtgaacatccaaattaactggggcactaattagctgaagcttctagttaaaccaggtatcaatctttgtacgcaaaggcattcattacaatcgtttaaagtttgaagaagcaccgttacaaaattcgtgatataagagaaagcgattcaaaactcgaactcatttgttataacgacagcagcgtggaagatactagaacacagaattcttcaaagaaaaatgaaagcaatatttgtggttgcacttaccgctcttttggtggcgtttgtttccgctactccaccacctgaatgtcccaatgaggaagaagaagatgttgccc…
BTT01735_1	1.5527	6.44644	14.1649	0.000167464	0.0129252	NA	---NA---				-	aaagcgacacctaaacggttatatgtacggagaggacggatcggttctacgagttcgtcgcgctcgttttaatcagagacatctatcacatacgttggtaaaacttttattatgaaatggcgaaaaacgataaagtttcgactttaaattggtatagaattagtagtgagtacggacgaggaccgtgcgtcattctgtacgcttatcgaatgctttctgtacttccttttcccggaaacgatgtaaccgcgttataatcgcattaaatgttgcttttataaatgacaggtaacgtaacacgtagttgaaaaaggaaggtggaaatcaagaatttgttaattcggtcgaaacgattatgataaagctcgagatttagttacgaaaacgttattttaccaa…
BTT01788_1	1.51982	5.76197	18.2527	1.93454e-05	0.00236497	gi|195424116|ref|XP_002060918.1|GK15599 [Drosophila willistoni] >gi|194157003|gb|EDW71904.1| GK15599 [Drosophila willistoni]	GK15599				F:RNA binding; P:RNA-dependent DNA replication; F:RNA-directed DNA polymerase activity	atgaagtatttttttattatacaatttcaacattctgcagaggattattatacattattggattgataaatattctgataaaatattttacacggaaaatttttcacggaatcaaaatatgaaagataaataataattaaataaatgatgcatttgtagtagtaattgtttattatcagaattatttctttttttttttgtaatttcatcgtctacggtgtattcaatttattaatagtaaaaattttgtatgtaaagtgttcggtaaatggaatttgattcatcatgtgaacaataaaagttacactgttacttttctaatattggtatacataatgatatataaaaattaataaatttatgcgagtagaatcattggatgtattaaaagaagagata…
BTT01807_1	1.42101	6.7754	15.7827	7.10475e-05	0.00653104	NA	---NA---				-	gagtctcgttcgagtggttcaaccgtgaacacgtaggagacagtcagcttcagtgcctccgattcgctaaacgtggagtaacgaaccgtttcaatctctcagtgctcttcaagcgatcctgcaggctcaatcttaccatcaggcgtaacgatcagtggacagtcctctgcgaagtcttcagttttgaacgatatctcccagcatgcgtgaaggtaagtatcattttagtgatcgaacacttgtacaggttagacgtatcgttatttctttaaccgtttgagtactaagcagcgtgatcgctgtttagattttctatcgaaaagtcccagtacatttgaacgctacggacgactgacggtattttggattacattgttatcttaataatttctattgaat…
BTT01850_1	-1.11509	3.1271	13.2067	0.000278948	0.0187056	gi|350404059|ref|XP_003486993.1|PREDICTED: semaphorin-5A-like [Bombus impatiens]	semaphorin 5a-like protein				F:receptor activity; C:integral to membrane; P:multicellular organismal development; P:signal transduction; F:protein binding	ggagggcgtggtgacgtcgcgtaacgatgccttcttccggatgatagaccgcgccctgaatctcgtcgtagtagaaaggaaactcgccggggagagagcaatttaatcgcgccttgctgaacgtggtccagacttctttcatcataattttacccccgcgatcgtttttacacactctcgctattctcgagtagactttctgaaaacaacgaaaacagagatctttggttgtcggatagttagagaggaagaggaaacgagatcagtgaatccattgcacagtgcaaaataatacaaatttttcaaataatttactgtaaatggtcgaattatcttgtgtcgtaaaaactaaatccacaaaaagagtcgctttctttttttttaattttaaccaaaaaa…
BTT01977_1	2.1792	6.16286	47.8617	4.57362e-12	3.36344e-09	gi|340726613|ref|XP_003401650.1|PREDICTED: hypothetical protein LOC100644582 [Bombus terrestris]	fha domain containing protein		XP_396216.2|SPH54|Unknown Pathway|||Recognition|Serine Proteases|Apis mellifera	6e-06	F:transferase activity	atttcaagttcaacctaaccaatatttcaaatctgaagctatccaacatcctaaaactgaatttaaccagtattctaaagttcaacctagcccatacatcaagcctgaacctatccgatattcaaaacctgaacctatccgatattcaaaacccgaacccatccaatattccaaacctgaacctgtccaatattccaaacctgaacctgtccaatataccaaacctgaacctgtccaatattccaaagctgaacctatgtatgaatatttcaaacctgaatctaatcaatatttcaaagctcaaaccaaccaatattccaaagctgaacatacccaatatcctaaaattcagtccaaccaacaatctgcagtaggaaatcctagaatttatgaaagaga…
BTT02025_1	-1.48304	6.21636	13.5714	0.000229655	0.0164501	gi|340711743|ref|XP_003394429.1|PREDICTED: annexin-B9-like [Bombus terrestris]	annexin-b9-like		AAS65189.1|Ann IX|Humoral Response|||Coagulation|Annexin V-like|Drosophila melanogaster	6e-64	F:sequence-specific DNA binding transcription factor activity; F:sequence-specific DNA binding; F:protein dimerization activity; F:calcium ion binding; F:calcium-dependent phospholipid binding; P:regulation of transcription, DNA-dependent; C:transcription factor complex;	ttagtgtgcgcgactgcatgtaacacaccaagacgcttcacatttgtcgataactattatatacgcttaatcgatttgtaaaaccggtgatagtgatacgaaaattgtgtttagtgttctaaagaaataacgcacagttatttagcctttttaattgttataatataaaattgacattgactaaagttggttacgagaaccgaacggaaccggtaccagaagagcgaatagaacctgtaaccgcttcaaaagaagctgattggaataatgtcggccactcagtactatcatgtgcagtgcacaccaactgtctattctgctgatcctttcgacccggaagaagatgcagctcttttacgaactgccatgaaaggtttcggcactgatgaacagacaata…
BTT02030_1	0.917608	3.16377	15.685	7.48161e-05	0.00676473	NA	---NA---				-	ggatggatgtgaactggcgagtctttgagaacgtcttacaaaagctcttcctctagctccggctttcgtgagaccacgttttatcgcgtctatgcaaacgagctattgttagaatattttcaaagggtttcctaactcattgtccaacgtttgtgtttatttggccgtttgttcctatcggtgatccgaagctgtgtttatagaaaatcgatagagagtaggcggccaggtgcaattgttcgtgattcattgaagtcacgtagagatacatttgtttgatatattgttagatgtcgcaggatgttcacgatttcttgcttcacacgaaatagcggatgttggttaagattagttggaaaataaattgtcgagttttgcaaaggaagttgcagttttttc…
BTT02091_1	1.37612	7.35605	11.034	0.000894571	0.0434714	gi|340726178|ref|XP_003401438.1|PREDICTED: hypothetical protein LOC100648033 [Bombus terrestris]	PREDICTED: hypothetical protein LOC100648033				-	tggaggaaaggatcgtgttttgtattggagtggcgaggtgctatcgagagtagccgacaacgtaaatcaagaagaatcgtttctgatcgactacggtaatgagagcatcgacaaaaaggtagactcgtggacggaatcgaatcaagcgcggatcgacaggattttcagtaaacacccagatttgccggaagcgtataaaataaaagtagcgaacgaactcgagcaaataacggaagagttgacgatgcaaatgagaaacgactattaccacggctacaaggacactgtgaagtttacgaagaaagtagatttgctaggagaaagacaacgtaggatacatgcgaagatccagaacctcgagaacacttgccacgggagcgtgaaagaatttcgaagaaa…
BTT02162_1	-1.14063	1.3699	23.7022	1.12455e-06	0.000238556	gi|340719756|ref|XP_003398313.1|PREDICTED: hypothetical protein LOC100651168 [Bombus terrestris]	PREDICTED: hypothetical protein LOC100651168				-	atctgagagttcgagctctcccaatggatcacgaaacaactaggagttttaggagcttactcctacttctccttattacagtcgtatcggctgcaccagctacagaagaattatcgactgcagtaatacctaccaatgaggaggatactactttatcgaccgaacttaagcctcctccttacccgcaaaaagaagaacaccagtatatggttttcgttgtaaatatttttggattgaaaaatgctagtggtgaaacttctgaagaaatgtttggaaatgaagtcatccaacatgttccagagctaacagatccattggcaactgtactactaatcttcgaggtagacgaaaatgaggaagacactggtgtaccagtcgatctagatgaagttgcggatg…
BTT02190_1	1.16046	4.59947	10.7033	0.00106942	0.0487646	gi|340717370|ref|XP_003397157.1|PREDICTED: hypothetical protein LOC100647341 [Bombus terrestris]	PREDICTED: hypothetical protein LOC100647341				-	tattacgatttaccatgtttgggatcaaagcagtggctcgttaagaattttactgtgttttgtatacatttttgaagggtttaatttatatatataaagtgaaaacgtaataatgggaaattatgttaataagtttttccctcgtaatactgaggcttataacaataaaatggaaaaagaagaaataagatgtccatcatctactgatgaagtaactcttgagaaagacattatggaaactccaccaatagttcgtaaaacattaattgatcctagatcaataacaagtggaataaatcgtacaccaatagaagtgaattgtacaccacttggaacaaataaaaaaatgatatcagcaattccaaaacatttacagactaaacggtatttggaaacaga…
BTT02270_1	0.436129	1.48266	13.1659	0.000285083	0.0190591	gi|340710902|ref|XP_003394022.1|PREDICTED: MOSC domain-containing protein 1, mitochondrial-like [Bombus terrestris]	mosc domain-containing protein mitochondrial-like				F:metal ion binding	tcttataaaggcaaacctcttcagagttttcaaaggctcagccctcggatgttttgtcccagtttcgaaatcgacggtagttaggatacatctcgtacaaggcataacagacttgaaaatgttatcacctatctttatccaaccccaggtatcctcttcgtatgggctagcgcccttaaccacgaaatttggccgaaactgatctggggcgactggatcttctagtcgactatttaagtcagtcactgaactttcgtttattaaacaatagctagtggaatctggataggcaccctatttaataaataaatcgattactaatgcgatgaataaactatttgattgtaaaatcttagtaatcctcagcgatgactgtatccgaatcaaaacttacagtat…
BTT02297_1	1.18133	5.29997	11.2012	0.000817454	0.0406186	gi|340717330|ref|XP_003397137.1|PREDICTED: hypothetical protein LOC100644851 [Bombus terrestris]	cyclin b				P:regulation of cell cycle; F:protein binding	agtagactaatcggaagactagcttttggtgttgcgtgtaattatttcctgactttgttaacgatggcttaagaaataggaccgcgctcgcgaatattgtaaatcaagaaaatacgaagaattttaagtcttctgtgaccacaatacctgggaagacaaaaagagctgctttgggtgaaataggaagcaaagtgaacacattaagaggcatagaacccattgatagaactagcttgctaataaaagacaagaaaccgattatagccccaaaacaagctatcaaaccaccagaaaaagcaactgagaaactacctgtacaaatagttaaacctgtaataaaggttgcagtttctcaagagagtgtggtatcagtacctgctaaaaaggaggttcagtcat…
BTT02307_1	2.10965	7.46329	27.0508	1.9818e-07	5.46532e-05	NA	---NA---				-	ttcaatcgtgaacatgtaacagggagtcagtttccgtgtcttcgaatcgctaaacgtggactaaacaatcgttttgtcagtcgtaacgatcagtggacagtcctgtgcgaaatcttcagttgtgaacaatatctccaagcatatgtgaaggtaagtatcattttagtgaccgaacgattagtaaacgtctcatgcgggtctttcaaatgcgaccgacatcgagacacgtttgcgaacgagtgtatcgttaatcatacgcgtttataaaaatatagatgtatttcataagaataacgaatatgacgagcgcttttgtgccgcttgtttcttttcggaatcgattaagaagctatcgtgtcgttcgcgacttttcgaccctggattttcaaaatccccggg…
BTT02333_1	0.906001	3.79848	12.0487	0.000518281	0.0288745	NA	PREDICTED: hypothetical protein LOC100741976				-	tcgtctgtcgtctaccgcatataaccgaaaataatgtttgtcttacatagatcattaacaattgccttctgtaaatttgttaatattataatttattctgttcatattatctgtttccacgttattatgtttttgcaacgtcatatttccggatacctgcatttattattgtagtttgcttcaggtttttatatgataaacaacagagattgattcggtgagaaaatatttacgtctacatcgaatttaacgacatcgagaatatcatctgtatcactttccaaaagaagacaatgcccttcataaagaatgaatttgaaaagttggtaatctcttcctaaaatatcatgccagcgccattttaagaagcatggatgtccgtgtccatataaaccatat…
BTT02380_1	1.12091	4.53148	11.1037	0.000861572	0.0421562	gi|340715381|ref|XP_003396193.1|PREDICTED: hypothetical protein LOC100648437 [Bombus terrestris]	PREDICTED: hypothetical protein LOC100648437				-	tcagagatcaacgactacgagtatatgaaaacagtaagttgaaatagaagatatggaacaagcgaattccataagttctacagataaaacatatagttgcaaaaaatcaagttcaagaataaatttaaatgatgctatgtttatgtcaattaatgatgaggttttttcatactcggataacgagtgttttcatgatgtattagattctagtctctcattaaggaatgaagacacagaaatcgacatatcagttgcaactaatacagaaggaagcaaacataattcaagtatatttgaacacaatgatagcacaagtctgttttctttacctcgtacaaaatctaattcagatgatgtaagcaataaccttatgaatgattttttacaaaattcaagtaa…
BTT02482_1	1.53112	5.81342	19.9937	7.76965e-06	0.00114276	NA	---NA---				-	cggaccttctccgcgtagttctcaagaaagagctaacacggtttgaaacacaaaatgaaagtaactcggtggaattgcttctattaaaacatgtgtattaaaatgtatattaagaaatataatatgatttaacgataagaagttgtggaacccgtatggttttatgtagcgttcaattgtttgcttgtaccatttggtttgaagtacagaaaaagctgttgttctataattcaaacacatttatccttattagttccggtaatcaagattctgctatatatggaagacaaggaaagacgtgcaatggtaatcttgtatttacgttctctttgaactttaaactttgaatttggcaaattagagttaaagtaactgttaaattaaatgtttattgggaat…
BTT02489_1	1.40676	5.09884	20.996	4.60251e-06	0.000752153	NA	---NA---				-	gattagaagaagaaggatatcctaacccaaagaaccacaaactctccaagcttcaataacgaaaaagaagggcgagaagaattgcaatcgagagatcctctggttagctgttaaaaatgaatcacgaccttttcaaaccctccgcggagaaatttcccttgcgtcgtgtgttcggtcggagggaaaagagagaggagaaggtttggcatcggcaggagagttggatggaaacgcgaaatgaagcttcgaacgctatacaggcagtgtaaacgagacaagtgtatgaaatataaatctgaatgtacagtgtgtatcagtattcatcgactaaactttgttaatattcgtatgggaacagtgaaacggaagagctgttatattacgatggctgacgaaagt…
BTT02697_1	2.31486	8.01934	36.05	1.92319e-09	8.31948e-07	NA	---NA---				-	atattgaaattaagcattgaagcaattagagtaaaaggaatgatgggattgaacacccgtaccaaactaaataattagaatcgcgtgaggaataacaatgaagacttatgtcaaagagatagtgaggataaatgtacgaagatgacgtttatgtattatttagagaagcagtgatcgaggaggaaatctaaatatctaatcacatgtgaaaaacgattcgaaagacaccagggagctatcgaagagataaataaaaaattgataaaagtgtataacgagggaatggaaattatacaaagtgaatgaaattaaagaaaaagtagcaacgtgatagagtaggtgacacacgcgagcgaagagaagccaagcaggtagagcacaaaggagacgaggaaatga…
BTT02798_1	1.63739	7.11548	14.1052	0.000172866	0.0130998	NA	---NA---				-	gtgcgagttactataatgtaatatcatattcctattttttttcttttttttttcgcctttttttggcatttatttatcgaaacatatatttctagcttagaatgatgttggcctatatgcattgcgtatttctgtattttatattgtgtatcataattaacattttatcgatattaagttgattttgaacgattggaagttttgtgttgcatttattaatgtcctataaaaatcatgacattcaaatatggtcaacgatatgactgtaacatggtgtattgcacgcactcattattttattagtcatataaaatgtatttaatatagaacaatccgattagaaggaaaaacacttcggtttgaaaatttattcatttattcctacggattgataatgtg…
BTT02818_1	0.785045	2.344	13.3366	0.000260274	0.0179301	NA	---NA---				-	gtcagtaatgaatcagttggtcaatcagtctcgagcattcttatatcagcaatcagtacgcagtctttagagcgcatcaatcagtaatcagtctgtggcggcactcgaccacggaactttccaacggtttcgcgacataaagcgctataccttcaaggcgtaaggccgacttgcctaatgtaccatcgatatccctacggttctttcgccgaatattcggaagaatgcatacgcggtaactgtcgcggacacctaataaacgcgtgcgtagtggagatatcaagagacaacaaagaaaagaatccgtttggtttcgaacaaaagattcattctgccccgagctgcgaagtgcgaatggtttagcgtcatagcgaagcaaacataagccgagatacgtga…
BTT03020_1	1.48228	5.61626	15.4181	8.61587e-05	0.00763387	gi|340726615|ref|XP_003401651.1|PREDICTED: protein maelstrom homolog [Bombus terrestris]	protein maelstrom homolog				P:negative regulation of biological process; P:RNA metabolic process; P:regulation of gene expression; P:regulation of cellular process; C:intracellular part	cggttcttcgtcgaatgtggattgttgagcattatatagaacatgtcgaaaaatgcattttatttctttgctcttgactgggcgaaagagcaaaagaagcgtggtatatctgtcccaagaaatatgaaagaactttcatcactttgtagcgaagactggaagaatcttcctccacatgaaaaaggaatttataagtctagagcaaaaaataacaagataaaagaccagataacagtaggtaatagaactacaattggtgaaaatgtagctcagctagagttagagcaaaagagagaggaggaatttcaacaaaacatgcttcaatatatagaatctatagtttgtatgggtgtacaacataataatttgcaaaatctaaaattcatatttatacatgtc…
BTT03120_1	-1.71622	9.12767	16.3319	5.31619e-05	0.0052127	gi|340713467|ref|XP_003395264.1|PREDICTED: facilitated trehalose transporter Tret1-like [Bombus terrestris]	ww domain-binding protein 4-like				F:metal ion binding; F:substrate-specific transmembrane transporter activity; P:transmembrane transport; C:integral to membrane	tgacgatggtgaaacgattttatttgcagaattgaaaatatttttcgtaagcttgtaatattaaagttcatgtttaataggaaaagaaagaactaatataaaaaagaatttatattgggaatttatattgttataagaattaaatataaatttgcggaaaataagaatggaaaagtaaaaaggacggcggggaaagtgattatgacaaatatgattgtttgtcgagtacacacagaataagggagctagacgaaatagaagataagagaactatatttgacttattcgagttcggtaatgaaacgattaccgatcggtataaattgaacaaagtaccgaagttttggcggcagaaagactgcgttaacgtacagggaaagaaaaccgtttattaggaag…
BTT03136_1	-0.88592	2.48735	11.0948	0.000865682	0.0422537	NA	---NA---				-	ttttatcgagtagtcgatttcccaggaatttgttcaaagtatcggccaaaccctctaaagtctcgttgacaaagaaaaccgaagaggataccgaggatccgagtcaagtaacacttgttattatcgaacaagccacgaattcggagtcctcggttccaaaatgactggtattcccgagtcaatcacggtccccagccagattgtgggcgccttgtgtcttttccaaacgaacgaacaaaatatgacaccgatgaccctgatcatgaaacaggttcacctcgaataacaagcgtctcctttttcgtggctgactgtacctcgaggtcggacacggtgaaagaaacggacctccgtcaacctttggtttcataatccattaactcgtccgagtcgattttt…
BTT03164_1	1.20945	4.42571	15.9909	6.36468e-05	0.00594989	gi|340720341|ref|XP_003398599.1|PREDICTED: hypothetical protein LOC100645132 [Bombus terrestris]	PREDICTED: hypothetical protein LOC100645132				-	cgactaccgcagataaccgaacatgatatctagcataatccacatattaataattggcatatctaaatttttatgttattttataatgttttgtggaattactcttctttatttcgatatgttataccaatttagtttatttttggaacgtcgtattcccggatacctgcgttttcttttgtagcttacttcaggaatttatgtgataaacttgcagagattggttcggtgagaaaatatttacgtctacagtaacaacagtcgacaccgagagtatcatctgtatcactttccgaaagaagacaatgcccttcataaagaatgaacatgaaaagttggtattctcttcctaaaatattataccagcgtcactttgagaagcatggatgtccgtgtcga…
BTT03253_1	-1.34554	7.74068	11.6144	0.000654448	0.0346246	NA	---NA---				-	ggggaggcgaaaggaaaaacgggggggtagggcgacgggcgacagggaggaaaggaggcgacgagagccgcgtagaccaggcaaggacgatctcgagagggtgagcacacgaaggggatttaaaccgacgaaacggcttgagcgctgggagaaacgggagtgtacaggggtgggtacagggggagagagaaacacgggcaaaggacaggtgcgcgggaggttgaacggaagaggatatagcccacgcgagagatcgacgagaattttcgtggaaaggtgcggtgcggatcgaacgaaagaatgagagggagatgtggcgcgtgcgtgcgtgtgcaagaggaacggacaaaagggttgagggaagagagcaggggaacagtggaacgtttacagggagac…
BTT03282_1	-1.60097	4.9064	17.3696	3.07703e-05	0.00331148	gi|340728245|ref|XP_003402438.1|PREDICTED: ATP-binding cassette sub-family G member 1-like [Bombus terrestris]	atp-binding cassette sub-family g member 4-like				P:cellular macromolecule metabolic process; P:carbohydrate derivative catabolic process; P:cholesterol efflux; P:plasma lipoprotein particle remodeling; P:regulation of localization; P:lipid homeostasis; P:positive regulation of biological process; P:response to organic substance; P:regulation of cellular metabolic process; P:regulation of biosynthetic process; P:cholesterol metabolic process; F:…	tttatgtatattcataagtacacaaaatcgttcaaatttgtttacaaaaatttaattgattatccctttgataacagtacatacgatcgcgatatcgattaatccttatttttgttgaaaccttaaaactagaatgaaatgaccgattaaattacagacgcgatgaacatcgtatgcttaacatcgcgtagcttctaaaattcattttacaccaatgaaagcgatgctcgcaggtataggataaaagacttagtcatgttctaactgtaccgtaaccgggctaatatttaaagcgagacaaaaaatgtgaaaaagaagaaaattaaaaatctaacgattattaaagtaggactagtttcttgtggtagtttgacttaaatatcgctttcgtggaaacga…
BTT03317_1	-1.33263	3.82567	14.1247	0.000171086	0.0130606	NA	---NA---				-	gacggagcccgcatcgaagccagttgtcgtctcacaatgggacgaagttgtggttttttctggtttttcgtgcggttcgcggctctcgtgaaacccatcgagtttcccgacgttttacgaatgtgaatccccagcgggcacagcgttcacaggaacaggatagttcccgaaggattcgaagcagctttggtgtgacactgggcggtgtcaggttaggtttcgaagagaggtgataaaggaagtggcatgaacccggggaaagcaataatatcgattatctcgtatacgcgaaataaagaaaaaaagcgaaagagaaagaggaggaggaaggagagaagcgatcaatgtttcctatgtaatttgccagcgagaacatccgtctagtcacacaacgttatt…
BTT03328_1	1.27803	5.46588	13.3422	0.000259506	0.0179301	NA	---NA---				-	cttcgagaatttgcaggagatcgataataatggcaacaataacgtagacatagaagaatccgcgttaaaagacaaatatacttcttctttgctacaacaaaaagataggagtaataattcgaacctaaataagactgaggagaataggcttacttatgaaggatcattgaaagaaaataccgatagagaatcgaccctaaatgatgctaataataatagccctcttattcttgacaaactgttaacaaagcaattcgatattgaaacgataatagtcgataataataatatattaaaaaacacagaggaaaacaaaatagcaattttacagaatgatgaagttgttacttaaaccactcggtatttcgcgaatttcatacatgaaaagaattcataagt…
BTT03436_1	0.571428	1.45575	21.9897	2.74122e-06	0.000503974	gi|340728550|ref|XP_003402584.1|PREDICTED: serine proteinase stubble-like, partial [Bombus terrestris]	transmembrane protease serine 9	XP_312135.4|CLIPD8|Toll Pathway||||Trypsin like serine	XP_001119901.1|SP24|Toll Pathway|||Recognition|Serine Proteases|Apis mellifera	8e-37	C:integral to membrane; P:proteolysis; F:serine-type endopeptidase activity	tggaggttcgcgtgatcgagaacacgtatgtcgcgaatggtacgcgagtcagggaaagtcgacccgcgtcgagtcgaagcaaatgtgcgcccgccacgaagaaggtggccgcgactcttgctgggctgatagtggtggacctttgatgatcggaaatcaagccgatggtaacataatggtggtgggggtggtctcatcaggagtgggttgcgctcgaccacgacttccaggtgtatacactagagtctcggaatacataccctggatcacgcaacacgtactacgatgaaacgaaactcgaagctttccattcgcttcactttccgcgcaactgtctgtatagacttcgaaacgcattttctcttcgtgtatttaaagagaaagatcgaagtagcataa…
BTT03440_1	-1.37492	6.45961	13.3322	0.000260882	0.0179301	NA	---NA---	protease|Anopheles gambiae			-	tgttcaagctcactgacaatctaccggacgagtatctgaatcagtttgttttcgtgttcgattgcacgccgagagaagaatacgggaaactgggatatgtttgcagaaagatcgcaaaattgtcgagaagccagacacaatgtcgaaacgaattactcttctgttcgagtcgaacgattttaacactagaattcccagaatggcgaaaatgaccaatttacgatcctttagaaataattctgtagattggcgaagcagtttttagaatttccagtgattctttgtaaaatatatggacaaagtggccttttgcctccaattatgtacaatttttctatatctgttaactttcgctcctttgggtacaggtttctatattttgatccgtgggttgttctr…
BTT03446_1	2.74711	11.0338	47.3002	6.09053e-12	4.19904e-09	gi|340726677|ref|XP_003401680.1|PREDICTED: hypothetical protein LOC100648536 [Bombus terrestris]	PREDICTED: hypothetical protein LOC100648536				-	atccaactaaaaaaatgaactccaaagttgtcttcttcctcttcttcttgggtctgtctctgacccaggcagttccaacgaacatcaacgagaaatcactggacgaaggccataatctgaagatcgacaagacagaagaagacgaccaggctagatccaagaaatcagtcatctgtctggactcaggtagcatggtacctcaagcacaaagttatagcatccaagctgctcctcagcctgttcaaacgttgaacattcagcaagtacctcaacgagtgcaaacacttaatatccaagctgttcctccaccagttcaaactttcagcatccaacctgctcctcagccagttcaaaccttcaacgtgattcaacctcctgctcaaacttccttgaaattca…
BTT03483_1	1.87354	7.63024	18.0753	2.12339e-05	0.00251861	NA	---NA---				-	attgcacgggaagcatcagggaaacacgtgtcgttagaataatcgcgagaagatgctcgaccgaaggataacgcaggatgttctcgtgccatcatgtcaattgttggccaaattcgatcttcataaagatacatgaaacgatattggaagtatagcaatggcaatgaggttatcatttcgatatattgttcgacatcatttttgagttaaaacgatgaagggacatatatgcaaggcaaccatgaagataagacacggaggttcatctgagttttgttactacctacaggaagtaagtaacacaagaggaaattaaaaggccgcaccgatattaaaaattaaacgtggaattagttttacaaatgttttgtaactggattcgagctctttgttaaatga…
BTT03519_1	1.84178	5.74852	17.7195	2.55995e-05	0.0029263	gi|340720837|ref|XP_003398836.1|PREDICTED: neural/ectodermal development factor IMP-L2-like [Bombus terrestris]	neural ectodermal development factor imp-l2	XP_308561.4|HPX4|Humoral	XP_623565.1|IGFn 3-8|||||IG Superfamily Genes|Apis mellifera (Dscam further down)	4e-14	F:protein binding	acgctcagtcagtatttctattcgtcgctgccaaactatcgattaaatagtaaaccttgaatcgttttcaaacttcaagagaaatttaacgaagtaatgatgcgatcttgttcaatactgattaatctcgtttgcgttatcaccgtatcgtatacggtttcgggacaccctttttcattcctgccacggcatgccgttgaacgagctgccgaacgtagaagcataaacaaggcaaatgatagagcacaattccaatttcctaacaccattgtcggaatatggggcacgaagtgaatcgaagcccgtagagccatggactaaaatcacacagaatccagtaaacggcatcgagaccattgtgggaagcaaggtggaattggaatgcaaagctagcggcag…
BTT03544_1	1.43747	6.24799	12.8399	0.000339306	0.0211462	gi|340717407|ref|XP_003397175.1|PREDICTED: 4-nitrophenylphosphatase-like [Bombus terrestris]	4-nitrophenylphosphatase	Response|||Response|An_peroxidase|Anopheles gambiae			P:metabolic process; F:hydrolase activity	gtcgagtcccagcgagcattcgacacagtctacagcgaagttctaagcttagcgtgatacacagttacaactagttaccagtccccaagagatcgccatggcaaccggcacaataaacttggaaaacgggagcatagagcaaacgcgccagtttttagattcatttgacatcgtcttatcagattgcgatggtgtcctttggtttcttgacaaaccggtccctggctcggcgcatacgcttcgtaaactacaggaactaggcaagcagctgtatctaataagcaacaacagtaccataaccatagatgaattacgcaagcgactggattcatatggattagatatcaaaccgaaacaaataataaacaccgcgaaaaccattagctggtatctgaagaa…
BTT03626_1	1.49162	5.76454	14.7993	0.000119578	0.00994562	gi|340730100|ref|XP_003403325.1|PREDICTED: hypothetical protein LOC100650989 [Bombus terrestris]	PREDICTED: hypothetical protein LOC100650989				-	gatgacctaataatatacacactaaaatacacgagttaattgatactacaagaaaccaaaaatcggattttccaagggagagacctaaaatcgtaaagccagaagatgaaattggacgagcggatggcacgaagatatcatctccctcacctacgcccagatttacatcgaaaattgatcaagatccggaatataagtcgaaatatttagattatcaaagagaccacccagtatatcgaaaaccaccgttgaacttgagctcaacgtacattcttccgaaacatacacgtttcggtagacaagagtccaaacgacatgatcacgagttcacaagtgaagttcgagcccaatatattccttatggtcatataccaagggttgaaactttaaaaatgccgg…
BTT03676_1	-1.45242	4.14111	16.0303	6.23357e-05	0.00587713	gi|350409163|ref|XP_003488634.1|PREDICTED: hypothetical protein LOC100746493 [Bombus impatiens]	immunoglobulin g binding protein a precursor				F:immunoglobulin binding; C:cell wall; C:membrane; P:cell wall macromolecule catabolic process; C:extracellular region; P:pathogenesis	agagcgctcagtgctatagttgcgaaggcaattcatgtaaggaacataaacttacctcggaaacgtgcagcagcagtccttcaaaaacgactacaatcaatcctacagacacgactacaaccaatcctacagacacgactccaactaatcctacagacacgactccaactaatcctacagacacgactccaaccaatcctacagacacgactccaaccaatcctacagacacgactccaaccaatcctacagacacgactccaaccaatcctacagacacgactcctaccaatcctacagacacgactccaactaatcctccaagctcgactccaaccaatcctccaagctcgactccaaccaatcctccaagctcgactccaaccaaacctccaagct…
BTT03685_1	1.72794	6.37285	19.7508	8.82228e-06	0.00125572	gi|340708714|ref|XP_003392967.1|PREDICTED: histone H2B.3-like [Bombus terrestris]	histone h2b				C:nucleosome; F:DNA binding; C:NuA4 histone acetyltransferase complex; P:nucleosome assembly; C:lipid particle; F:protein heterodimerization activity	ctcgattgttccacgagtgtacttccagtctacgaagaaagttcgaagatgccaccgaaagctagtggaaaagctgtgaagaaagctggcaaagctcagaaaaatatcagcaagtctgataagaagaagaagaggaggaggaaggaaagctatgctatctacatctataaagtgttgaagcaggtccatcctgatactggtatttctagtaaagccatgagcatcatgaacagctttgtaaatgatgtttttgagcgtatcgctgccgaagcttcacgcttggcacattacaacaagagatctacgatcacgtctcgggaaatccaaactgctgtcaggcttttgttgcctggtgaattggctaagcacgccgtttctgaaggcactaaagctgtcact…
BTT03783_1	-1.24483	3.78415	15.2739	9.29948e-05	0.00814791	gi|340725952|ref|XP_003401328.1|PREDICTED: 4-hydroxybutyrate coenzyme A transferase-like [Bombus terrestris]	4-hydroxybutyrate coenzyme a transferase-like				F:hydrolase activity; F:transferase activity; P:acetyl-CoA metabolic process	agtgagacacggtggcggctggttcgaggattatatgcgtgaatctaaaaaggaaaatactatactgaaccatggcggctcttaaacgaatagtcaatctatctaaaactcttaaaacaatgacgactacgtctcgtctgtgctgtccccaaacatcgaggaagacctattttacgtacgtgaacgaaccctctatgccaatattagacaaagaaccgtgctggctcaaaactgccgatgaagcgatcgagaaagcagaattagattctgatcaactcgtatttgtccaaggtgcagcagctacacctactgaactgttaagggcgatgactgaatatggtgcccgatgtgacgtgagaaatgtacgattgttccacatgcatcttgagggtgaggcat…
BTT03904_1	-1.27065	3.79299	14.5519	0.000136354	0.0110192	gi|350426312|ref|XP_003494400.1|PREDICTED: hypothetical protein LOC100745800 [Bombus impatiens]	serine threonine-protein kinase 17a-like		XP_001952382.1|Immune response deficency 5, ird5/IKK|IMD Pathway|||Signalling|IMD Pathway|Acyrthosiphon pisum	8e-10	P:protein phosphorylation; F:ATP binding; F:protein serine/threonine kinase activity; P:serine family amino acid metabolic process	tcagacggggcctatcacggagcattacgagatcgacccgaagccgttcgcgaacggacaatgggcgaaagtttatcgatgcagatctcgggcgaccggtatcctgtacgctgcaaagtactcatcgagaaaccgattcaacgcggattacagcgtcgagctgagacacgagatcgctttgctgtcgctctgctcgcaatcgcatcgcgtcattcgacttcacgatgtctacgagacgcccaaagaaattatcctcgtaatagaatacgcccctggcggcgatctgcagacgctcatcgacggcgatttggtgcccctcgaaggtgacgtggtacactttgtgaggcagctagtagaaggactcgcctacctccaccagagaaatatcgcccatttgga…
BTT03915_1	-1.33877	7.04197	12.5419	0.000397926	0.0236632	gi|340710385|ref|XP_003393772.1|PREDICTED: arylsulfatase J-like [Bombus terrestris]	arylsulfatase j-like				P:metabolic process; F:sulfuric ester hydrolase activity	gtagaagcgtgaactcgagcgtgtggtagaggtgtagtgcagcagcagcagcaacagcagcagctcgccacgcgaatcaacatcgtctctactagcgctcgttcctcgaggaaagataaaagcgtggcagtatggcatcctcgagaacatacacggaaaaagcgtggatctaacaacgaagaaagacgcgatgccgattgtagccggttcgcgatgacctctacatttccgttcgactcgtacgtgactgcgtccctcgatcagccgtgattcaacgaaacgcgcgcgtcgcgacgcggtgcttttccgagtgtgatcgtggcgacagctggaaccgaagaggaatcgcggcttaaaccacgagggctaaccatggctactctggcgggcagctcgtcg…
BTT04078_1	0.983842	2.61411	30.1258	4.04912e-08	1.33331e-05	NA	---NA---				-	atatacatttttgctattatatggattctatgcattttctcaatctttcatttcccataaacctaaaaaatgattcaatcgacaatgaaatcgcatagattcgttaatatggttcaaaaacgtaagctacaaagtttaaaagatatttaaaaatgttactggaaatcgaagggcttgcagtatcctttttaatatgttcttttgatttaattaaaaaatctacatgatttcatcggtcattgaatattattccttatcagatggggcaatatcgtttggttttttaacagctggtcagaatatggaataattactcgactactcgagcagcaaatatacacaccgaagcaaattcatggaaattcgagataataaattcttgctgcacgttaattgtat…
BTT04079_1	1.17593	4.43838	17.0202	3.69842e-05	0.00388546	NA	---NA---				-	cgttcgagcacttcaatcgtgaacaggtagaaggcaatcagctcccgtgccttcgaatctctaatcgtagagtaacgaacagtttcaatccctcagtgctcttcaagcgctcctgcaggcgtaacgatcagtggacagccctgtgcgaagtcttcagttttgaacgatatctccaagcatacgtgaaggtaagtatcatttttagtgattgaacgattagtaaaccgtctcatgcgggtctttcaaatgcgagcgacatcgagacgcgttcgcggtcgagtgtatcgttaatcattcgtatcgtcgtacgataattcagcattcgttcggtcgtacatcgcgtcgcggcattcgcttcagttgcttcgaatcgcttaatcgtccgcagtaagcattcgt…
BTT04130_1	-2.6318	7.48259	34.7906	3.67133e-09	1.47267e-06	gi|350406900|ref|XP_003487917.1|PREDICTED: serine protease inhibitor 3/4-like [Bombus impatiens]	serine protease inhibitor 3 4-like	NP_724511.2|spn4|Toll Pathway|||Recognition|serpin-like|Drosophila	NP_724511.2|spn4|Toll Pathway|||Recognition|serpin-like|Drosophila melanogaster	6e-43	F:serine-type endopeptidase inhibitor activity	acttcatgattggttacttgttcgttactgatccgtgctaagctcgctctgcccactgccagcgcttttctgagtttgtttatcgcgtttttatattcgttcagacgcttcttcttgcgagtccgcttttaacttttcgaagtagaattggccagtaaaacgagcggatcgtcaccatgcgtatattaataagaagtttctggttgatggctcttgccctagtaacaatgtctgaagcagaggaaaatgttgaagctctgcgctccgttgtggaaggtgcaaatcaatttagttcttcatttttccagactgtggtacgacacaatcctggcaaccttataatatcccctttaagtgcaagtattgctcttgctatggctgcttgtggagctcgtggaa…
BTT04203_1	1.3355	4.85507	12.9608	0.000318074	0.0202814	NA	---NA---				-	catttccgtagtgtgtattcattgaagttttatgttaggaatgatttgagtgatgtacggaattagagggtgtttcattattatttatctacgacatctttctcgttgtattatatttaaccgaataccaggcgatcgagaacacaagcacagtagtcccttgcaactatttacaatcggaaatggaaaagaatatctgatcctgatcaactcgattccattcgacgcgtgttcttatttttatcgttcgaagctgaaacgaaattcaaacgtttttacaattgacgcgagagtgaagtttccttccttccaacaaacaattacgtttgttctcttggatgggtttccgattaatttaatttctcctttcacgattatttcatcgcctctaagaattta…
BTT04300_1	1.05421	4.40244	13.0069	0.000310348	0.0200201	gi|350408612|ref|XP_003488461.1|PREDICTED: histone-lysine N-methyltransferase SETMAR-like [Bombus impatiens]	histone-lysine n-methyltransferase setmar-like				F:transposase activity; P:DNA integration; P:transposition, DNA-mediated; F:DNA binding	gaggatgtggtaaacatcccaatcaaactctaggagtttcattcgcaccactagaaaaacgtgtggcttctcgttatcatggtggaacacaacaccacatctgttcatcacttcaggacgttttgcgataatgccttccgtaagtttttcatgtcagatgcactattttttactgttgatcatttgctcttctggaggtaattcgtagtagaggatgctcttgcagtcccaccaaattgaaagcagcatcttcttcgggtgaagtccaggttttgctaccgttggaggacaattcttcaggaattttttccataataattttacataaatcgagattgctttctctttcagttaataattatcgaaacgctcaagaattttatcattccagttattgtg…
BTT04348_1	-1.40096	3.17415	20.6567	5.49436e-06	0.000865833	NA	---NA---				-	aactgttggacgcgtgccggtctcttgggccagtagccaagtcgtagtagaggatcgtgcggctgaggcgggtgcagccgccgcgatgtccggttttattccatccaggaggagggccgcgaattgcgaaaccagctgttcgaacgtttgacccagcgacactgatatcgcgtatcttgattaagccagtatgtaacgacctttgcattccccgatatcctgccaccgcgtgaactcactgaccgagaaagtttgaaaatggaattcacgtgcgtccctcgaaacttcctggacgatttaacgtccctcgatccatttgtgacagtttcgctgatggagcacgagaaaatcgaagtgagagcgacaagtaaatcagcgagttacacaggctgtctcggt…
BTT04397_1	-1.29967	7.63277	11.4647	0.00070931	0.0363815	gi|380026812|ref|XP_003697135.1|PREDICTED: endocuticle structural glycoprotein SgAbd-1-like [Apis florea]	endocuticle structural glycoprotein bd-1	NP_648420.1|CG18348|Unknown Pathway||||-|Drosophila melanogaster	NP_648420.1|CG18348|Unknown Pathway||||-|Drosophila melanogaster	2e-16	F:structural constituent of cuticle	attcaccagtggaagtttaaacagtcacagacggacgtcgacaaaaatttctatatttcgcgaaacgattttgtgaaagttcgttagatcgtacgtttaacggtgaatagaagtgaaaatgtttcatcgtgttcaaagatcgtatgaggatggccgtgcatacttgtaaaagacaagagtgaacgatgaaaagcgatccgatcgggctgacatttaattcgcgaatttttcctccagcagattcacggttgacggaattcttgaatgaaattacacgttccacggtcgtgcggagaaaaacgggcacattacacgggcgttagtggcggtcgtactttgtacgacagcgatattagctcttcctcaacgacctagcggtggcgctgacaaagatgcggt…
BTT04451_1	-1.28494	5.43605	11.6748	0.000633514	0.0339237	NA	---NA---				-	gcacggcggcagcgtgttcattcgtacgaatattatcggtgtcgcataagcgcgagtttcaactccgacccttttttcctcttgtttctttagctttttatttttctttccttttcttttcttttctttccttttattttctcttcttttattttatttctttctttccttttttttaaattttcgtttcgtttcattcaatttgatttaccttagtctattgtttgatacgattttgtaaagtcacgaggagagaaaggaggagtcaagcgaaaacatcgtgtctccgtagccgatttataaaatcgtggcgattcgtcgtcggcccaccgtgcctgacaacgggtcttcgttcgttcatcgagcagttcgtgcaaatccgagaaaaacttggcacaa…
BTT04508_1	-1.95416	9.36227	15.9361	6.55184e-05	0.00609902	gi|340721559|ref|XP_003399186.1|PREDICTED: serine protease inhibitor 3/4-like [Bombus terrestris]	serine protease inhibitor 3 4-like	XP_314159.2|SRPN10|Toll Pathway|||Recognition|serpin-like|Anopheles	XP_314159.2|SRPN10|Toll Pathway|||Recognition|serpin-like|Anopheles gambiae	9e-60	F:serine-type endopeptidase inhibitor activity	acttcatgattggttacttgttcgttactgatccgtgctaagctcgctctgcccactgccagcgcttttctgagtttgtttatcgcgtttttatattcgttcagacgtttcttcttgggagtccgcttttaactttcgaagagaattgaccagtaaaacgagcggatcgtcaccatgcgtatattaataagaagtttctggttgatggctcttgccctaataacaatgtcagaagcagagaaaaatgttgaagctctgcgctccgttgtagaaggtgcaaatcaatttagttcttcatttttccagactgtggtacgacacaatcctggcaaccttataatgtcccctttaagtgcaagtattgctcttgctatggctgcttgtggagctcgtggaaac…
BTT04596_1	0.961656	3.73146	11.71	0.000621647	0.0333693	NA	---NA---	gambiae			-	ttctttctctggcgattcgaacaaatgccgggatactcggcgatagtcactgatcgctatatagaaataaattgtctcggctagtagaaacttatttggaaattttctagtggaaaattagctacaaaacaaagagaagctacagaaaactagctacaaaaatttttctaatactaggtaatagttacgtatatagaccacttttaacgttcctatattgatgcttttttttaactttttcgcgttaaaaagataccggcaaaattcttttctaaaattcaatctaattttttttctttgtaatggctacaaaatgattatttgctaacgtatttcagaatcaatggattcattataatcctgaatgcgacgaaatgtatgaatgaaaattaaaacgca…
BTT04707_1	-1.33234	7.17524	12.3764	0.000434787	0.0253094	gi|340717645|ref|XP_003397290.1|PREDICTED: hypothetical protein LOC100643453 [Bombus terrestris]	gas2-like protein 1				C:cytoplasmic microtubule; C:actin cytoskeleton; P:ovarian follicle cell stalk formation; P:negative regulation of Notch signaling pathway	gagaccgacgacctgattatgcgcaagaacgaacgtactattgttgattctctgtctattggaggtcgccagacggggcgcgaaatttggtatgctggcgccaatgttggtacaaatggagagacaaatcgatcgagagatcgcagcggagaataaagcggcgaacggagctcatggaaataatggaaacgaggagagcgacgacgattacgctgatatgcaacaggaggaaccgtgtctcatttatggaccccagccgcagatcgtcaccaatgatctgaagagcctggacgaaatggttcgagacttggtggaaaggtgcacgtgtccaacgcagttccccatgatccgcgtttccgaagggaaataccgtatcggagacacgaaggtgttgatctt…
BTT04748_1	-1.36381	6.18784	12.5643	0.000393178	0.0235076	gi|340711712|ref|XP_003394415.1|PREDICTED: putative glutamate synthase [NADPH]-like [Bombus terrestris]	glutamate synthase				P:glutamate biosynthetic process; F:flavin adenine dinucleotide binding; F:glutamate synthase (NADH) activity; F:iron-sulfur cluster binding; F:iron ion binding; F:FMN binding; P:nitrogen compound metabolic process; P:oxidation-reduction process; P:electron transport	accattactaaaaattccaaaacacaatcaacggcccctgagtccgagagattcggttctaccactggataaagttgtttcaatttttccccataaaccttgctactcatcactccttctcgtgccttcattaaatttacgtttcctcttaaagtgttgatttcaccattatgcgctaacaatcgaagaggatgcgccctttcccagctaggaaatgtatttgttgaaaaatcttgtgtgaactaatgccagataggtttcaaattttggagacttcaaatctaggaaatagagccacaactggtccgccgtcaattgtcctttataaacaaccgttcgtatagaaagtgagcatatatagtatctaattcctggtcgtggtatggaatgagacgatct…
BTT04809_1	-1.45933	5.97339	14.4885	0.000141021	0.0112107	NA	---NA---				-	gatgaagaaggagagggaagaagcgcgccgaatcgcaagaccatcttcgataaattcgaaccagcccacccatagtccctagaggatcccgaagatatccttcgatgagaatttctgctaattcatctttcttctcctctttccttcgctcttcacatgctcatatacatatacaaaatgtgtacacatacacacatacacatgtaatttcttttaacccattcccctttgggatttcctgaactcctttctcccttacccagcccctgaaagccaccctctcaaaaaaaagtgtacatagttatatgtatagttagattatatatgtatacatgcatacatacacggccgtgtgtatgtttgtctgtaagcgtgactctgtgcgcgcgtgtacacgcg…
BTT04895_1	1.34335	4.21151	24.6142	7.00355e-07	0.000162645	NA	---NA---				-	tacaaaaggtagtcacgggaatcttcatccactttgtagaaaacgaccgatattacgcgataggtcgatggattttaatccactcttgaaaatgctgtgtaccgttaatcgatccaacggaaattacgtgtccactttggtacgcggtacaacttaaaaactcgtgcgattccagtctgtaaattgaattccaaagtcgtcctgctctattggttaactaacagtgtcgatacttgcgacaggcaatactgcagcgactgttacgtagtaacagaaatggaacatgtttggggggaaaaacatttgaagcgaacagacgccgattctccattccagcttgtaatttctctatggaggaaattggattcatataggattgttggttttaattattgttgt…
BTT04946_1	-1.01974	2.91698	12.7372	0.000358456	0.0219674	gi|340729715|ref|XP_003403142.1|PREDICTED: low-density lipoprotein receptor-related protein 2-like [Bombus terrestris]	low-density lipoprotein receptor-related protein 2-like				-	tgtcatgaaactgcgaagcaagaaattaacatgttcaatacgaagtcgacgcatatatcgatatcatcttttcttagatatttctcaataatctaacatgtgttctagccactttttaagtagaactaactaaaaaatatcttttctggtcgtaattccgaaagatagtaattgtaaaaatacttccccacattgaatgtgttaattgggataccatcgcgagcagttttttccctaaaagtaaatagtgtgaagcaaccatccaagtaatggagattcactcacccatcctgagggcggcaacctgtgcgacaccagctaagactaagatcagcggaagcccatcgaggatcgaccacaggttcttcgtcccaaaagtattcccggaagaatatttac…
BTT05136_1	1.05536	3.51067	10.9255	0.000948491	0.0453918	gi|156371380|ref|XP_001628742.1|predicted protein [Nematostella vectensis] >gi|156215726|gb|EDO36679.1| predicted protein [Nematostella vectensis]	protein				F:molecular_function; P:biological_process; C:cellular_component; F:transferase activity	gacaagggagataaagatagatgagaagatacgtacggcgaaaaacgaggcgttcttcggctagtactaaagaggacgttgcaaacagaggagcgttacaaagtagaaatattgtgaaagcgaacggcagagtggtagaaaatttacgagtttcactacaatggcggataacaatgacgaagtgttagaagaatgtgttaacgaggaatgttctgttgacgaagtgaattccaacgacgaagtggattctaacaacgaagtgaattccaacgacgaagtggattctaacaacgaagtggattctaacaacgaagtggatgctaacgacgaagtggatgctaacgatgaagtggatgctaacgacgaagtggatgctaacgacgaagtggatgctaacga…
BTT05255_2	-2.18519	7.14709	29.6205	5.25473e-08	1.65614e-05	gi|221143406|ref|YP_002519425.1|COX3 gene product (mitochondrion) [Bombus hypocrita sapporensis] >gi|165935759|gb|ABY75176.1| cytochrome c oxidase subunit III (mitochondrion) [Bombus hypocrita sapporensis]	cytochrome c oxidase subunit iii				P:aerobic electron transport chain; C:integral to membrane; C:mitochondrion; F:cytochrome-c oxidase activity; P:mitochondrial electron transport, cytochrome c to oxygen; P:proton transport; C:respiratory chain complex IV	gattaaaaaaatgattaatatcaactaatcataaaaatattggaatattatactttatttttgtctatatgatcaggaataattggttcatctataagattattaattcgaatagaattaagacatccaggtatatgaattaataatgatcaaaatttataattctttagttaacaagacatgcattttttaataatttttttttatagttataccttttataattggtgggtttggaaattatctaattccattaatattaggatccccagatatagtcttttcctcgaataaataatattagattttgtacttctacctccatcattattcatattattattattaagaaatatatttactacctaatgtaggtacaggatgaactgtatatcctcc…
BTT05270_2	-2.4145	6.34557	35.6883	2.31555e-09	9.82417e-07	gi|221143413|ref|YP_002519432.1|ND1 gene product (mitochondrion) [Bombus hypocrita sapporensis] >gi|165935766|gb|ABY75183.1| NADH dehydrogenase subunit 1 (mitochondrion) [Bombus hypocrita sapporensis]	nadh dehydrogenase subunit 1				F:NADH dehydrogenase (ubiquinone) activity; C:integral to membrane; C:mitochondrion; P:mitochondrial electron transport, NADH to ubiquinone; P:ubiquinone biosynthetic process; P:sodium ion transport; P:proton transport	taacgcagagtacgggggtacctggttgatcctgccagtagcatatgcttgtctcaaagattaagccatgcatgtctaagtacacacggccggtacagtgaaactgcgaatggctcattaaatcagttatggttcctttgatcgctccaacgttacttggataactgtggcaattctagagctaatacatgccgacgagcgctgaccctcccaggggatgcgtgcatttatcagacccaaaacccatccggggtgcctcgtgcgccccggccgctttggtgactctagataacctcgggccgatcgcacgccctccgtggcggtgacgtctcattcgaatgtctgccctatcaactttcgatggtactttctgcgcctaccatggtgaccacgggtaac…
BTT05290_1	0.801511	2.25255	17.9724	2.24128e-05	0.00263017	gi|156384115|ref|XP_001633177.1|predicted protein [Nematostella vectensis] >gi|156220243|gb|EDO41114.1| predicted protein [Nematostella vectensis]						tccagtgctggatggttcagtgctggatggttcagtgctggtggttcagcgctggatggtctcagtactggatggttcagtgctggatggttcagcgctggatggttcagtgctgggtggttcagtgctggatggttcagcgctggatggttcagtgctgggtggttcagtgctggatggttcagcgctggatggttcagcgctggatggttcagtactggatggttcagtgctgggtggttcagtgctggatggttcagtgctggatggttcagtgctgggtggttcagcgctggatggctcagtactggatggttcagtactggatggttcagtgctgggtggttcagtgctggatggttcagtgctgggtggttcagtgctggatggttcagtgct…
BTT05294_1	-4.03775	5.96399	91.954	8.87158e-22	3.26208e-18	gi|340722435|ref|XP_003399611.1|PREDICTED: cytochrome P450 4g15-like [Bombus terrestris]	cytochrome p450	NP_610473|Cyp4p3|Unknown Pathway||||4e-37 human cytochromeP450	NP_610473|Cyp4p3|Unknown Pathway||||4e-37 human cytochromeP450 4B1|Drosophila melanogaster	2e-11	F:metal ion binding; P:oxidation-reduction process; F:oxidoreductase activity, acting on paired donors, with incorporation or reduction of molecular oxygen; F:heme binding; F:oxidoreductase activity; F:electron carrier activity; F:iron ion binding; F:monooxygenase activity	gaatagaaacatggcgcagccactaattagcttcgcgaatctctaagtaggggtgaccgtagaaaggtccggatataaaagagatcgcgcaaagttggaaaaccagttcggtgatggttcatcgacaacaacgcatccgtttaggtagtataagcatttagataacatcaattatgtctacggccggaccggaaatagtagccggatcaatggtcagccgcctcgaccaccggattctcggcgaccactgtattcttatccctttttcattcctgctgtcgttctatatctctatttatttccgcctctctaggcaacatatgctcaaaacttgccgaaagtctaccaggtccaccagcttttgcctatcactaggaaatgccttggatttacttggaa…
BTT05300_1	1.77339	6.56232	24.83	6.26164e-07	0.000150157	gi|357488191|ref|XP_003614383.1|hypothetical protein MTR_5g051000 [Medicago truncatula] >gi|355515718|gb|AES97341.1| hypothetical protein MTR_5g051000 [Medicago truncatula]	hypothetical protein MTR_5g051000	XP_624680.2|SP35|Toll Pathway|||Recognition|Serine Proteases|Apis	XP_624680.2|SP35|Toll Pathway|||Recognition|Serine Proteases|Apis	2e-22	F:serine-type endopeptidase activity; P:proteolysis	aaggccgaagaggggaaaggttccatgtgaacggcacttgcacatgggttagtcgatcctaagagtcgggggaaacccgtctgatagcgcttatgcgcgaacttcgaaaggggatccggttaaaattccggaaccgggacgtggcggttgacggcaacgttagggagtccggagacgtcggcgggaattccggaaagagttatcttttctgtttaacagcctgcccaccctggaaacggctcagccggaggtagggtccagcggctggaagagcaccgcacgtcgcgtggtgtccggtgcattcccggcggcccttgaaaatccggaggaccgagtgccgctcacgcccggtcgtactcataaccgcatcaggtctccaaggtgaacagcctctggtcg…
BTT05313_1	1.95385	9.1195	13.7424	0.000209671	0.0154192	gi|340709493|ref|XP_003393341.1|PREDICTED: hypothetical protein LOC100642915 [Bombus terrestris] >gi|340709495|ref|XP_003393342.1| PREDICTED: hypothetical protein LOC100642915 [Bombus terrestris]	cell surface glycoprotein 1-like		XP_001950380.1|Chitinase like protein 4|Toll Pathway|||Response|Fungal degradation|Acyrthosiphonpisum	4e-07	C:extracellular region; P:chitin metabolic process; F:chitin binding	aattagtaatagaatatagaaatatgtaggacatacctaacaacatatttattttttaatgtgtaaaattaatagagaacgtcttagtcgtgttggcatctaattttccaacgaaactctgtcatatttcattcaattacagtttatacaatttagtaatagaatgtagaaatatgtgggacatacgtaacaacatatttaatttttaatgtgtaaaattaatagagaacatcttagtcgtcttgkyatgtaacgcactaattttccaacgaaaacagtgtcgaagatactagaacacagctcttcaaagaaaaaatgaaagcaatatttgtggttgcactttctgctcttttggtggcgtttgtttccgctactccaccacctgaatgtcccgatgaa…
BTT05317_2	1.42805	5.68706	12.4107	0.000426878	0.0249809	gi|340716434|ref|XP_003396703.1|PREDICTED: major royal jelly protein 2-like [Bombus terrestris]	major royal jelly protein 2-like	NP_524335.1|yellow f|Humoral Response|||Melanization|dopachrome conversion enzyme|Drosophila melanogaster	NP_524335.1|yellow f|Humoral Response|||Melanization|dopachrome conversion enzyme|Drosophila melanogaster	4e-31	P:defense response to fungus; C:extracellular region; P:defense response to Gram-positive bacterium; P:caste determination, influence by environmental factors; P:defense response to Gram-negative bacterium	aacacaacctataaattaaaaacactcaatatatcttttgaggttaattagcgcagaatcgcagtgtaacagacaactgcgtgacgggagggtattgtagactgtagggtgaaagatgttgcgcagtattatgttatcgccctcttttaatcagggcttagcatccctgatacgcaataacattgctttatcaggatgtcctggaactttagtcaatcaagccaaacatatggccacagatgcagttgtgcaagaaagtggaccttccttgccacaaaaagtaaaaggaagccctatagtccttttcaagataccaacaatatggctgaatatgcagtagcacgattagatgatcttataaattggggtcgcaaaggatcactatggcctccttacatt…
BTT05322_1	-1.22011	2.73617	21.4096	3.70915e-06	0.000637448	gi|340716585|ref|XP_003396777.1|PREDICTED: hypothetical protein LOC100650527 [Bombus terrestris]	major allergen bla g				-	agacagaaggtcatcaacgacggagtggatcttgtccctatcagggatttcatcgaaaagtgcttggcattcaccttcccagagtcaacttccgtgccatgttacgagcggaaaccttcgcctctgacgaattatccagagacattcacgacttcctgaacctggtcgacgagacaaaataatgaacatcgttatgtcctacctggatgatgacgaagtgcagagggcaatcgaatacatgtacagcgaagcattccacgatttggtccgcaaggtcgaagctatgccagaataccagaatttggtgaagtacatggaagactctggcttggacatgagaaaggtgatcagcaaaatccataaattattcggtatggaggattacgtccacccatggaa…
BTT05341_1	0.604005	1.5426	19.4864	1.01317e-05	0.0014093	NA	PREDICTED: hypothetical protein LOC100648286				-	ggttcagtgctgggtggttcagcgctggatggctcagtactggatggttcagtgctggatggttcagcgctggatggttcagtgctggtggttcagtgctggatggttcagcgctggatggttcagtgctggtggttcagtgctggatggttcagcgctggatggttcagcgctggatggttcagtgctggatggtcagtgctgggtgttcagcgctggatggct
BTT05368_1	-2.99048	6.0924	49.1037	2.42779e-12	1.91293e-09	gi|340717062|ref|XP_003397007.1|PREDICTED: ras-like protein family member 11B-like [Bombus terrestris] >gi|350413315|ref|XP_003489956.1| PREDICTED: ras-like protein family member 11B-like [Bombus impatiens]	ras-like protein family member 11b-like				P:small GTPase mediated signal transduction; P:neurogenesis; P:GTP catabolic process; F:GTPase activity; C:membrane; F:GTP binding; C:intracellular; P:protein transport	acacggatatatcgatttaataagcagtaagataatatgagaaaaannaataaaataaaataaaaataatngtaatagcagaacgtagatataaaaataattagcaattacaagagagagagagagagagagaaaccggttaacggaagagctgatgaaggtaaatagaaaacacgatcaaacacagagtgacagagagtgggatttacgatcaaattaaaacgaatatcattcgtttaccagtttgcggatcgatcggaggaaaaggtagcacgaagaatgcgtgcataaacacgtctattaaatatctgcgggaaaaagagaggcttcataatcgatgagacaccccagagggaattcagtgacagttaagtcatggagagattcagtccgccagca…
BTT05386_1	0.934298	2.68003	20.4194	6.21966e-06	0.00094097	gi|340719538|ref|XP_003398208.1|PREDICTED: hypothetical protein LOC100648286 [Bombus terrestris]	serum response factor-binding protein 1				C:perinuclear region of cytoplasm; P:regulation of transcription, DNA-dependent; C:cytoplasm; P:transcription, DNA-dependent; P:chromosome condensation; F:DNA binding	agcactgaaccatccagcactgaacacccagcactgaaccatccagcactgaacaccagcactgaaccatccagtactgaatcatccagtactgagccatccagcgctgaaccacccagcactgaaccatccagcactgaaccatccagcactggatcaaccagcgctgaaccaagcagcattggatctagcaccagtggaccacgcagcactgaaccatccagcactgaaccatccagcactgaagcatccagcactgaaccatccagcactgaaccatccagctctgaaccatccagcactgaaccatccagcactgaaccatccagcactgaaccaaacagcactgaaccaagcagcattggatctagctcttctggaccaaccagcacggaacca…
BTT05413_1	-1.04459	1.01897	23.302	1.38455e-06	0.000280239	gi|146217392|gb|ABQ10738.1|cathepsin D [Penaeus monodon]	cathepsin d				F:aspartic-type endopeptidase activity; P:proteolysis	gacttatcctaacatatcacattagataaacctattttgccttggcaaaaccgacacggttatttcccatatcgaactcggtataataacgaccaatgaaaacatctcccaaaatccatagtgggccgtttggctcaggaatgtccattcccatgaatccgctgaggcagacagtcttaccaaattgtgtaaccttcaagacatagtcctttccagttagagggaaagatttgccacccaatacaaaattaatcgtaggtcaagttaggaatggaactgcagtctaccatggcttctttgactggtccagcgatgagggaggtacctgtgtcagtcaatagcctcgcatcctttttggcagattgccaaatgttgggatcctaactttgattccgtcca…
BTT05441_1	-1.87954	6.5925	26.2137	3.05641e-07	7.84076e-05	gi|340711105|ref|XP_003394121.1|PREDICTED: homogentisate 1,2-dioxygenase-like [Bombus terrestris]	homogentisate -dioxygenase				F:homogentisate 1,2-dioxygenase activity; P:oxidation-reduction process; P:tyrosine catabolic process; P:L-phenylalanine catabolic process; P:styrene catabolic process	agtacgggggggtattcagtgatcgaggaacgtggcgcgatgaaagacgagtttaagtatctgacaggattcggcaacgaattctccagcgaggacgaacgttgccccggtgccctaccgctcggccagaacaatcctcagcgatgtccgtacggtctgtacgcggaacagctgtccggcacgtcgtttaccgctcctcgctctcgaaatagacgcacgtggttgtatcgaatcaagccgtcggtcgtccataaacccttcacaccggttgacagcgctcctcgtctcgactacggatgggactctgtaaatccaacgccgaatcagctacgatggaaaccctttgacgtgccgaccagacaagccgcagaggtagatttcgtggaaggtttgcacacg…
BTT05460_1	-2.90598	3.61692	69.6813	6.9704e-17	1.39801e-13	gi|340714803|ref|XP_003395913.1|PREDICTED: alpha-glucosidase-like [Bombus terrestris]	alpha-glucosidase-like isoform 1				F:alpha-glucosidase activity; P:starch metabolic process; P:sucrose metabolic process; P:galactose metabolic process; C:glucosidase II complex; F:cation binding	gacgagtcgatggttataacgctggcgaaataattccaagcggatataatcggtcttgtcatagttactctgagtagctcgaaataaggaacatgagggcgctaatagtattctgcctaacggtattgcctctggtcgctccatacacatggaaaccgaccgcgaagtatttgagcaacagtttggtaggcgcatcggtctatcaaatctatcccagaagtttcaaggacagcgatggagatggcattggcgattacttaaaggtgtcatacagaagttggatcatctggttgatgcgaacgttgacataatttggttatcaccctatttttagcagccctatggtagatttcggctacgatatctcagatttccggaacatctaccccacatttggta…
BTT05464_1	-0.727444	1.10038	15.2649	9.34376e-05	0.00814791	gi|350409163|ref|XP_003488634.1|PREDICTED: hypothetical protein LOC100746493 [Bombus impatiens]	PREDICTED: hypothetical protein LOC100746493				-	tagttaagaaacatgaaagtgcacgaatttttaataatcttgttcacgatcgaactcgttgccttacaaccgggggcaggagcgctcaagtgctatagttgcgaaggcaattcatgtaaggaacagaaacttacctcggaaacgtgcaagacaagacaagtaccttcaaaaacgactacaatcaatcctacagacacgactacaaccaatcctacagacacgactccaactaatcctacggacacgactccaaccaatcctacagacacgactccaaccaatcctccaagctcgactccaaccaaacctccaagctcgactccaaccaaacctccaagctcgactcctccaaccaattctccaagcccgactggacccaagaattcaagctcgagtact…
BTT05512_1	-1.33271	2.8958	16.1125	5.96898e-05	0.00577578	gi|340714413|ref|XP_003395723.1|PREDICTED: transportin-1-like [Bombus terrestris]	transportin-1-like				C:cytoplasm; P:intracellular protein transport; F:protein transporter activity; C:nucleus; F:binding	cagtttattgttaatcgtacacaggctttgatgattcatatagatagcttcctggaaatctcttccatttagctaatgatgatgatccagaagtcagaaagaacgtatgcgagggctttggttatgctgcttgaagttcgaatggatagattaataccacacatgcataatataatagaatatatgttaatgaggacacaggatcttgatgaaggagtcgctttagaagcctgtgaattttggctttcattagctgaacaaccaatatgtaaagaagcacttgcaccacatttacctcgtttagtacctgtattggtgagaggtatgaaatactcagacattgatataatacttctaaaaggggatgtggaagaagatgaaatgatcccagatagagaa…
BTT05530_1	1.13891	3.54077	17.6878	2.60292e-05	0.0029449	gi|313112585|ref|ZP_07798245.1|conserved domain protein, partial [Faecalibacterium cf. prausnitzii KLE1255] >gi|310625096|gb|EFQ08391.1| conserved domain protein [Faecalibacterium cf. prausnitzii KLE1255]	lipoprotein				-	attgctcgtcgacttccttcatcgaacattctgccacggaaaattgctgctactgtgagtcgggtcrcagwsagagctcystattgwtrsctgyyrcrskmkgtgartgrtttccaaccattctgagggaacctttgggcgcctccgttactctttaggaggcgaccgccccagtcaaactgcccatctgacactgtcccatgcctcgcttagaggcgctggttagagcaaccatcaaacaagggtagtatcccaacattgcctctgataatactagcgtactatcttctccggctcctacctatcctgtacatgcttaacagttcgcccaatatcaaattgcagtgaagctccatggggtctttccgtcctgtcgcgggtaacccgcatcttcacggg…
BTT05701	-1.21618	3.79915	11.5395	0.000681322	0.0357052	gi|380020251|ref|XP_003694004.1|PREDICTED: eukaryotic translation initiation factor 4 gamma 2-like [Apis florea]	eukaryotic translation initiation factor 4 gamma 2-like				P:RNA metabolic process; F:DNA binding; F:translation initiation factor activity; C:ribosome; P:regulation of translational initiation	agtcgcatggcggacattggcttgacaagacgtacggtacggaagttcccgagtacgaccgactgattgcgaaagccttcagaaacaacaaccgtcggcccttcctaaaggaagatctgtgtgctgtgatttatcactcagggggccgaaacacgcgcaacaacggacaaccccacaggaccggggggtgcttctcgtgtctcgggaggaaggtcagggtctagaaagttaccttggctataacagtcatacacgagctgcttctttttacacccaatcaatcttctgtgttcactgttatttgtaacacactgaaattaaaaaaattcgatgccttccagggacgatattcgctccctatccgctgagcaacgctggatccctccttcaactgttaga…
BTT05769_1	-1.33724	3.24466	18.2686	1.91845e-05	0.00236497	gi|340726186|ref|XP_003401442.1|PREDICTED: NADP-dependent malic enzyme-like isoform 2 [Bombus terrestris]	malic enzyme	AAN13984.1|Mpk2/p38a|Cell Cycle Regulation|JNK Pathway|JAK/STAT Pathway|Signalling|Overexpression of Mpk2 attenuates the expression of antimicrobial peptide genes.|Drosophila	AAN13984.1|Mpk2/p38a|Cell Cycle Regulation|JNK Pathway|JAK/STAT Pathway|Signalling|Overexpression of Mpk2 attenuates the expression of antimicrobial peptide genes.|Drosophila	4e-22	F:NAD binding; F:metal ion binding; F:malate dehydrogenase (oxaloacetate-decarboxylating) activity; P:malate metabolic process; P:pyruvate metabolic process; P:tricarboxylic acid cycle	aaaaaccatgtaactaatgtttgtacaaactggttcaatttgtttcgctgtaacaatatttcctctattctaagatattcctaatatgtttattataattgttacaatttgcaatagatatagacattacaattacttaatttttctattagatatccatgatgtaattcatggccagcaaacaaaacgcgaacaattttcgctcgatgggcgaagtcgcgcgactgcgcgatacccgagattgcgctaaactagttatatgttcagtgacgtagcaagtgtaccgtgttcatgtatactcccattttcctatctcgaccaagttccagcaaaacagacataatctgataacaaaaaacgcatctgtgatcaacaatttatatttaagcgaaaataaat…
BTT05817_1	-1.26254	3.70832	12.9677	0.000316911	0.0202814	gi|340724183|ref|XP_003400463.1|PREDICTED: PTB domain-containing adapter protein ced-6-like [Bombus terrestris]	ptb domain-containing adapter protein ced-6-like	NP_651143.2|CG4393|Toll Pathway|||Signalling|weak homolog of the mammalian TRAF3 gene|Drosophila melanogaster	NP_651143.2|CG4393|Toll Pathway|||Signalling|weak homolog of the mammalian TRAF3 gene|Drosophila melanogaster	9e-16	F:protein binding	ggtttcattcggctaatcaacgtgcgcgccgatcagttcgccatgaatcgtcgaacgattcgcgtttattgagcttctcgtcttttccttttccttctttctttttcaatacttgccatttgctcgtggtttcgtcgctgctccttctaacttgtaactcgttggcgaatcgatctcgatcgtgggcatgtgttacgtgcgattcgtttagcttctccggatacacatacatacatacatacgtacatacgtaaatacgtacatacgtacatacgtagatacatacgtagatacgtagatacgtggtgaagagaacgcgcagggtatcggtgaataggtaggaagataaaaggaaccgacgatatgagaaactcaacgttattgaaatgggcgcagaac…
BTT05864_1	-1.67617	9.93463	10.9557	0.000933186	0.0449653	gi|340710912|ref|XP_003394027.1|PREDICTED: hypothetical protein LOC100650111 [Bombus terrestris]	PREDICTED: hypothetical protein LOC100650111				-	agagaaaatagtttatttttctacttttgtagatagaatttttattttttctaaaatagcacattttattgtaacatgtataatatatgaatatgcatataccaaattaaattatacgaatgctaatgtgtaagacacttattaaccactcgtacctctcgttacgttcaagagaattatcaagagctcgagtaataaagcgactatacttgcgacaagagttagtggaatgcgcaatacttgtgataggagcaatatgagtgggccaactataggtatgctttgtaagagttgtattacaggtccaagtagttcttccagtcctgaaagatctccattcaaaataccttgaagtagtgaaccgagtgacaccctttcaaggctgttcaagaggttagt…
BTT05886_1	1.17776	2.99546	25.5801	4.2439e-07	0.000105201	gi|340723933|ref|XP_003400341.1|PREDICTED: hypothetical protein LOC100643215 [Bombus terrestris]	chitin-binding protein	XP_001120871.1|GRAL/ Tequila like/SP23|Toll Pathway||||Serine Proteases|Apis mellifera	XP_001120871.1|GRAL/ Tequila like/SP23|Toll Pathway||||Serine Proteases|Apis mellifera	5e-22	C:extracellular region; P:chitin metabolic process; F:chitin binding	aaattgtggttttgtaatttttatttttccatagtcgccgaaggtacaattttgtcgatgatgtacatttcgatactcttctttaaaactatgtactatctctagctattgataaaggaaattaaatttttaaagttcaatatatgtatacatccaaatttgataaagcatttaacaaaatagaatataatgcaacatcgaacaacttttgtttccatcgcatgttttacaatccgatcttttatattttacatggtatctttgacttacatttgctttgtatgtaactactacatttatggtaatgtttatactaatcagtcacacttttacaaaataaaatcgtgacaatatacatggcgatggatcgaatataattaaattaatatcttttcgtgg…
BTT06091_1	-0.521978	0.411409	10.9539	0.000934048	0.0449653	NA	---NA---				-	aaactagacaatagcgtaatagcttcttctaactcttttgtagtattttagcattctcattatatgtcctatgactgtgaattcattaattatttaataatttacaattatctaaatgtatgtttgttaaaattaagagaattgtacagtgcatttgcaaatattctcaattttttcaatcattgagaaattcgtttactgcacagaccacctctgccttttcaaaatttatattcctagacttttctcaacatctggatatccaaacagtcttggaaagattctatattcccattatttcttcagctcctctattgtccaaaaattctttcatcgggagaacaatcgatcatagtcaagcttttaaaaatctgtcaacgatttcttcagcatatcaca…
BTT06122_1	-1.81869	4.06346	23.6815	1.13671e-06	0.000238839	gi|340712022|ref|XP_003394564.1|PREDICTED: hypothetical protein LOC100647892 [Bombus terrestris]	PREDICTED: hypothetical protein LOC100647892				-	agcgtgttctcgggcacgttaacttttcatacggccttttgatgaatcgacgtatgtgccacgtcatgtcatgaagaaatgtcgtcgtacctggcgcgatcacgatatcatcgttaaccatgagatttacgcgaatctttgactcttgtgcaagtgcattctcgatagaaaacgattcatcgtcacttagactttttttcaggaaccagccataatacgtaaattacgacaaaagtgtaaacatatattttactttagaagatcttgttttatcaatgactagatttaacattttatgattatttaatgctttgatttgagatttcaagattatattctgatcaatgatttagcttgaaattttatgattatattttggttcaatgattttattaaaga…
BTT06125_1	-1.75831	9.40665	17.2461	3.28364e-05	0.00349969	gi|350409315|ref|XP_003488691.1|PREDICTED: very low-density lipoprotein receptor-like [Bombus impatiens]	lipophorin receptor	XP_396216.2|SPH54|Unknown Pathway|||Recognition|Serine Proteases|Apis mellifera	XP_396216.2|SPH54|Unknown Pathway|||Recognition|Serine Proteases|Apis mellifera	9e-28	F:receptor activity; C:integral to membrane; F:calcium ion binding; P:signal transduction; F:protein binding	gataagagtattgtgatttcgctgagatctctgcggagcggcgggtgcgggtttttcgggtgggcgaaaaggattttcgtcggttcgcagggatacgaaagccgatgaagctcgaaagatgctctgaatagatggtcccggtgtttcggtgctatctgctacttttgcctcgctggctcgacctggcatagtttcgccgccgcggtaatcgcgtatacggcgttttatcggccgtttcgcgtaacgctcgaaactccgtgagccgcgataaaacgatcgacggacgattttctgccgttgcgatattaacgaagagaggaaagggtgaaaaagaagagagagagagagagagagagagagagagagaagctggcagcggagtacaacagcggaaccttt…
BTT06197_1	-2.68804	5.18255	49.956	1.5723e-12	1.28474e-09	gi|350424388|ref|XP_003493779.1|PREDICTED: trans-1,2-dihydrobenzene-1,2-diol dehydrogenase-like [Bombus impatiens]	trans- -dihydrobenzene- -diol dehydrogenase-like				F:oxidoreductase activity; P:oxidation-reduction process; F:nucleotide binding	aggacatgtctaagaatcatcgaaatggaaaggtaggtagcatttctgcacttccatcaaaattactattaacaaattgaacactttaaacactccatccattacataaacctctattatataattgtgatagtatgacatatttttaatcttctaatctatgaccagagaggaaacttcctttctgctgtgacgtccatatctcataaaaaggttatttgaaagttagtggttttcacgttcgtgttctatgtatatatgtagcgcttaaagttctaaaacagacaacaatttaaatatccctgaaggtcaccttttatgaacattatgtccattcattggggtatagcaggtgctggaaaaatatcacatgattttgtaacatgcttacgaacatta…
BTT06274_2	2.22393	5.8544	34.7451	3.7583e-09	1.48064e-06	gi|383847803|ref|XP_003699542.1|PREDICTED: sentrin-specific protease 1-like [Megachile rotundata]	sentrin sumo-specific	NP_001011616.2|defensin-1|IMD Pathway|JNK Pathway|Antimicrobial Peptide|Response|AMP|Apis mellifera	NP_001011616.2|defensin-1|IMD Pathway|JNK Pathway|Antimicrobial Peptide|Response|AMP|Apis mellifera	4e-28	F:cysteine-type peptidase activity; P:proteolysis	aatcaaatatgtaattcttgaaagtgacatcgaagggcgtaaatttttccatgaaatacgcgggagttgtcaatccatattctgcattattacaatggaattgaacacacggtttattagtatactcgctgtttaaatttggatgtgaagtacgtaacgttaggtgtagaatttttttatatttctttggaatattacaaaattcataatgccggttattaacatgaaaccccaaactttaaaataataaatcaaactaattataggttatttgaattaacaattactgacgtagcggttatcaatctcaatcttcatgtatatgcacacacgtatatatacagatatatatatgtttatctgcatacattaattatatgagaaacaataaaagataca…
BTT06293_1	-3.03653	7.52217	51.9015	5.83569e-13	5.36446e-10	gi|350422398|ref|XP_003493152.1|PREDICTED: zinc carboxypeptidase A 1-like [Bombus impatiens]	zinc carboxypeptidase a 1-like				F:metallocarboxypeptidase activity; P:proteolysis; F:zinc ion binding	taaggtcattagcgtataaatacgagcaaaagcgataacctgctgttagtctggtccacttttcgataatggatcaagacgctgcaatattaactctcgattaccaaataattaatctagccgtagaaaatcacgttgcctcgcaacccgtcctcctacgagaggtcttcgttatttctcgccaagtttcgaaagatagcattttgacagccgatccacaacattctgctgctttgtcgatagctcgcttttcccgcttactttctcgctgtagatgtagacacatcttgagggtcagaatttgaaggttaagttcgatctaccagcttttttgttacaaatctccagcgatccgctggatgtaggatcacgttatggtgatttttacgctcacttttt…
BTT06703_1	-2.78275	9.75112	37.5293	9.00497e-10	4.38202e-07	gi|221143408|ref|YP_002519427.1|ND5 gene product (mitochondrion) [Bombus hypocrita sapporensis] >gi|165935761|gb|ABY75178.1| NADH dehydrogenase subunit 5 (mitochondrion) [Bombus hypocrita sapporensis]	nadh dehydrogenase subunit 5				C:mitochondrial inner membrane; C:respiratory chain; F:NADH dehydrogenase (ubiquinone) activity; C:integral to membrane; P:mitochondrial electron transport, NADH to ubiquinone; P:ubiquinone biosynthetic process; P:sodium ion transport; P:proton transport	tttaattatattctctaaaatttttaaaatttacctacataattatatatatatatatatatatatatattaattaaataataaaattaatattaataaataaatatacattaataatatataaaaaatttttaatctataatttatttcaaataaataacgaaaaaaatctataaattttcctgtaaatttttcaataatccctttctcaaaataaatttcataaaaaatcaatcaatatattaaataatttaatataaacttataaaaaaaaatctattataaaaaaacttttaattaataaaataactttacttaaaaaatttgtattaaatattaataatgaaaatataaatcctaaaaacattattttaaatacaaaatatttaaaaatataaa…
BTT06788_1	1.02452	2.87245	20.4728	6.04834e-06	0.000933137	gi|340725774|ref|XP_003401241.1|PREDICTED: hypothetical protein LOC100643957 [Bombus terrestris]	PREDICTED: hypothetical protein LOC100643957				-	ttttttttttsgtattattatttaggttattaatatttataattcgtacaaaaatacatgtattctgctatttcggtagaaaaaaaaagaaggtgagataagcgagctgttggtcgaagatcgccaaagacgggctccaactatgaatctctcgatttcttcgtatccatgacttgtgtcgccatgtttgcggggtttgttacgatcgacctcggaggaaccggtctctggagcggcgcgatgtgttcgttagactcgcggctcacccctgtcgcgatccaggtacaagaagaaatacgtgaatagacgcgtgccatcgagtaccgttcccttccgactctcgtcaatttcatttcttcttttctctcctctattttcctaaagctgctcgtcgattgc…
BTT06795_1	1.21185	4.36767	13.4836	0.000240655	0.0170171	gi|340718820|ref|XP_003397861.1|PREDICTED: hypothetical protein LOC100644767 [Bombus terrestris]	PREDICTED: hypothetical protein LOC100644767				C:extracellular region; F:chitin binding; P:chitin metabolic process	gggttacacgctgtacgaagaaatgaaagaataaaattcaatcgataattttctcattttttaaaatctactataattggtatttatcgtaatttttattttatcttcgaagtcgaagaatcgacgaagaaatggatattgaaataaatattttatagaacatagaacaaacagatttaatcgaatttcaatgattctttacttttacgaaatggatcacttgtagaatttatctaaagatctgatggagtacaaaagaatattttaaacaattcttcattaaaaaagtctaagagcctgaaatttgatatttagttattgaaaaagtgaaagtttctaatgattttgcaagaagttggagttctaaagaaacatttgtcagacattaggaggaacgtg…
BTT06803_1	2.783	6.04229	38.1732	6.47357e-10	3.24591e-07	gi|340713088|ref|XP_003395081.1|PREDICTED: venom protease-like [Bombus terrestris]	venom protease-like	XP_312099.2|CLIPD5 and CLIPD6|Toll Pathway||||Trypsin like serine protease|Anopheles gambiae	XP_312099.2|CLIPD5 and CLIPD6|Toll Pathway||||Trypsin like serine protease|Anopheles gambiae	1e-102	C:extracellular region; P:proteolysis; F:serine-type endopeptidase activity	gtaaaagtgtatctttatttttcaagaatggacaggacaatgtcgggcttcaagatgctgtatctatgtttggcgttaattgtcctcctacatgcattagttcacgaggcgtctgttgaagcaacctcgtatgggcccttgcgtccaccacactgtggttttagcaacattacgcatgccagggtggttggtggtaaaccagctaaacttggtgcttggccatggatggttgcattaggttttcgtacttctagacgcccaaagaatgatccagactggaagtgcggaggttccctgatatcagctaggcatgttctaacagcagcacattgtgcaatacaccgttcattgtacgtggttcgtatcgcggatttaaatctaaaacgagatgacgacgga…
BTT06842_1	-1.22557	3.45261	12.6882	0.000367977	0.022303	gi|307180369|gb|EFN68395.1|Oxysterol-binding protein 1 [Camponotus floridanus]	oxysterol-binding protein 1				P:lipid transport; F:Goodpasture-antigen-binding protein kinase activity; F:phospholipid binding	gccgtcactaaggaacgtggcaggttaccacgttgtgcaaaaggagagacccatactatattcaaataccgtgcttttaaggcacgttcttcgagtctgttggtatcgctgctggtgttattgcgactaacaaacagtgtgtataagaaaaacacgtgcgaacacgcaacatatacaaaaatgggtgactcgaaggcgcaacacggtacacaggagatgaaaggctggctctttaaatggactaattatttaaaaggttatcaacgaagatggttcgtcctgtcaaatggcctactgtcgtattacagaaatcccacggagatgtcgcacacgtgccgcggcacgatatccttgcatggggccttaatacacaccgtcgacgcttgcacgttcgttgtg…
BTT07004_1	-1.2473	4.15638	11.53	0.000684821	0.0357175	gi|340710900|ref|XP_003394021.1|PREDICTED: hypothetical protein LOC100649322 [Bombus terrestris]	probable 39s ribosomal protein mitochondrial-like				C:ribosome; F:structural constituent of ribosome; P:translation; P:ribosome biogenesis; F:protein binding	gattcacattgtaatttagattatgtttaagatagtagaaaactaagattttcattatattataagagattttacagtgtcaatattttttaatttctacttaatatataattgcaagtaatgaggctcacaactattctatttggaaagttaggtgaatggtcgaaaaaatatgcgaattttaccagaccgctacataaaacgtgtctcagaacgtgtattgtgggaacctccacctggcaaaccacaatttcttaaacgtaaaatagtacaaaataagaagttgtactattctattcatcgaccatggacaacacattttcagtatgagaattgggttgcgaaacgtagattttgcccaccaattgaaccgataaaaaattggagtttctttcgtgg…
BTT07227_1	0.949174	2.90034	12.2274	0.00047093	0.0267086	gi|340716595|ref|XP_003396782.1|PREDICTED: protein G12-like [Bombus terrestris]	protein g12-like				-	aggtctccaaggtaaagagcctctagtcgatagattaatgtaggtaagggaagtcggcaaattggatccgtaacttcggaataaggatttcgtgcacgaagtgacctccgccgaacatatatccttatacctatccattttctcgaataaacattatcaaaatttggcacaacaggtcggagacatgggagtcaatagaaactatttcgaagcatccgttctcttaatacttgtagtttccactgtaatttaaagttgaaactattaggttttaggaattcaattcgataatgctttttgttcattcgtctcgtaagaaataaaacataattatgttgcacgacaa
BTT07313_1	-1.68259	6.79053	18.9275	1.35782e-05	0.00179379	gi|350407973|ref|XP_003488258.1|PREDICTED: hypothetical protein LOC100742094 [Bombus impatiens]	PREDICTED: hypothetical protein LOC100742094		XP_320723.2|CLIPA7|Toll Pathway||||Trypsin like serine protease|Anopheles gambiae	1e-05	-	gatagaagaatcgatcctacaacatgtggagacatcgaacgatcgggctttttgccttgctggctcttctctgcattgacgcacaagctgcagagaccagagcgaaacgtaaccctcacggatttcacgatgcagccgctggaagcagtttcctgaaatctctcgctggtgtgggtggattaggtgccggaggtggagctggcggatttggtggagcaggtgccggaggtggagctggcggatatggtggatcaggtgccggaggcggagctggcggatttggtggagctggtgctggaagtggagcgtagtggacacggcggcggcaggtgccggtggagtctggtggctatggtggagcaggtggtctaggcggtggttatggcggtcacagagggg…
BTT07319_1	-1.42478	7.04307	13.5645	0.000230499	0.0164572	gi|340711787|ref|XP_003394450.1|PREDICTED: protein unzipped-like [Bombus terrestris]	protein unzipped-like				P:axonogenesis	cctttttgtcgttttntttacgattttttttgtctgcgttttgtgataatctctggacattattttttttcctctacgaatatattactattgcaacttagggcttaggatactctcggaatcattgatcttttcacgtaattttattgaccaccgtcagtaacgaaattaataaaggcaatcctacgtttaatctaagaagagacgacgctccggagtacgtcacctctaccttgttcttcagcgacaacggtccaccgtcatcgctctgcatgttagacagatccgatttcttccgtggtatgatcatgttctcatcatgatgctcgctctcttccgtaccgtagtcctgtcgaacgtcgttgcttacgttctgcggggttgcggtggtgctcggtt…
BTT07480_1	-1.54848	6.0036	16.6651	4.4593e-05	0.00453369	gi|340719070|ref|XP_003397980.1|PREDICTED: protein numb-like [Bombus terrestris]	protein numb-like				-	ggggggttttcgttgcgtcgcgggcctctcgctttctggcctcggtttcctgagtgaaaatgccgctgtgatagaggcgcgcgcggtgccgtgtgctctgtccgggcttgtcgcgcccctgcaacgagccaacagtgtcaactgtccacacgaaattttactgcgctagtggtcccaccgattcgcgactgttatcttcccggcgcttttccctccctcgctgtctcctctgtctttctctttcgttagaactctactgctttttccacctcgtgcattctatccttctcgttattcgcgcgttttttttactatctcgcaaccatagatcggtcgcgctctgtgtgtccccaccttcacgaaacggtactgcaagatttgacactggaagatcgtgac…
BTT07894_1	-0.799263	1.74562	11.9705	0.000540481	0.0296619	gi|340723620|ref|XP_003400187.1|PREDICTED: syntenin-1-like [Bombus terrestris]	syntenin-1-like isoform 1				F:protein binding	aattaggtaaatatgtaacttttaattctaaggagtatacattttatttaaagtttgtacagaattggcacattgctaaaatataatacgaaatattatatttttacctaaagattctatggagattatatcaatagaaaaaatacatataatgaaatattacataaatgttataaaaaacagattaaaactgtaatgtgcagtttttatactatggaaattgtttaaatatgcacaaacatatcaagtataattaagcgtcattgtttaaaatactttcatataacttgaattgttaaaaaaagatatgaaccttttgttaaaagaattaacaaacattcttatttaaataacaaagataccctggacatagtaataaagtggttatattccaaataa…
BTT07956_1	-1.62174	5.73234	17.4425	2.96137e-05	0.00325044	gi|340712631|ref|XP_003394859.1|PREDICTED: hypothetical protein LOC100644923 [Bombus terrestris]	adhesive serine protease	XP_001120871.1|GRAL/ Tequila like/SP23|Toll Pathway||||Serine Proteases|Apis mellifera	XP_001120871.1|GRAL/ Tequila like/SP23|Toll Pathway||||Serine Proteases|Apis mellifera	1e-165	C:extracellular region; P:chitin metabolic process; F:chitin binding	aattaagtaatattaattttattaaataaaataacgataggtaaaataacaaataataattataataaaattaaatagtanaactttttaggatcaatgctaacaaatatctcgaatttgacaattttcgaaatgtgccactcttctaataaacagaccaatcccttgtgaatactaggatgtcattgcattaatattggtataattgatatagtggtataatattagtataataccaatatggaataatattaaagtacttataatatggtttataataatatagtatacctttgctgcaaccaggtacattgtacggccaatcgcaaacagaaattgcaggattgaaggctgtaccgggtccacaatccatgataaatgttccacctttcatacatt…
BTT08021_1	1.53347	7.00252	12.8936	0.000329716	0.0206653	gi|340709020|ref|XP_003393114.1|PREDICTED: hypothetical protein LOC100643639 [Bombus terrestris]	histone h1-like				C:nucleosome; F:DNA binding; P:nucleosome assembly; C:nucleus	acgtatacggggtaatatgcgtcagtaggcattgtcggtatacgtattaactgtgcttgttatgtgttgctgagaaacgtttcgtttcgtttcgtttctcaaggagattatttgcactaataattgaaaaatggaggacaaaactgggaatagctcagtggagagtgcggaaaacaccagttcagtgaagaagatagcgaagccgaagtctacaaaatcgcaacggccaaaatcttcgcacccaccaacttctgaaatggtaaacgctgctattaaggaactaaaggatcgtaagggatcatctcttcaagcaattaagaaatatattgcatcgacgtacaaggttgatggagagaaattggcaccatttattaaaagatatttgaagtcagccgttac…
BTT08030_1	-1.06943	2.98936	12.9011	0.000328395	0.0206412	gi|340709499|ref|XP_003393344.1|PREDICTED: hypothetical protein LOC100643273 [Bombus terrestris]	phospholipase ddhd2				F:metal ion binding	gagttgtcagatgtgcggcgcgtcgttagcaagtctcttcaacgcgttacgacgtggtggcaaatacgaacgcgacggcgtttgccgacagttcgcgatataagtttacgttagttagaccatcggggccgatctgtcggatgtatgtggtctttggaatctgttaaatttcaaacgatcgccacgtttacgttattgtcgattgatcgtcgtttcataaggttgcctagctgttgaaccgaacaacctcgtaggtcaggagccggcgagtttacagaattcaacgacatcggcaactgcagccgatgcggatagtgaattcacgccaatacccttgcatcctgaagaaagcaagaatccaccaacgagtcagccaacgaaacaaggctacctcacctc…
BTT08108_1	-1.05745	3.8895	12.1242	0.000497707	0.0278691	gi|340729312|ref|XP_003402948.1|PREDICTED: trypsin 3A1-like [Bombus terrestris]	female reproductive tract protease gleanr_898	XP_001123271.1|SP27|Toll Pathway|||Recognition|Serine Proteases|Apis mellifera	XP_001123271.1|SP27|Toll Pathway|||Recognition|Serine Proteases|Apis mellifera	2e-12	F:serine-type endopeptidase activity; P:proteolysis	aaacgttgcaacgatgtacgctttgctgttcttgattgcctttggttcgccgatattctgtgcggtttccacatatgccgattacggaaaaagaatcgtctcggagtcagcgagattcccggaaccggcagaatccaggattattggaggggagaaggtcgccatagaggaatatccatttgcggtctcgttgcagaacaatggtacgtttttcggtcaccaagttgagcatttctgcggcggcagtatcgtcggggaaaagtggataataacgtcggcgcagtgcgctctcaggctagaagtgaaggcatttcacgtgagagcgggcacgtcgcgttattacgagggtggtgacatttanggtgtccaaagcgtcgtgatacatcccgcttttaacgt…
BTT08110_1	1.4893	6.94435	12.7296	0.000359923	0.0219962	gi|340723769|ref|XP_003400261.1|PREDICTED: hypothetical protein LOC100642898 [Bombus terrestris]	PREDICTED: hypothetical protein LOC100642898				-	agacgaagaagaatctactaaacgttcagttagttgtcgatcaacgtcgtaacggtttccagcaatcgaaagttcattataattgaagtgaatcaagaagattttcgaagctaatcaaaggaggaagtgaaaaatggcactatctatagctctgcctctgtctggtttggaagctgaacatttcgtctctgtgggagcgaaagatttatatgaacagggtttgagaactttgaatggtaatggtggaccgatatcgccgagtaccgcgagcgaatcaagtggaatctgcagtttagtaccttccaccgaatcgtccacaccggatcaaacaccatcttcttccaggccagaaacgccagaacaagaagaggcaccgattcgtatcttttatagagaacg…
BTT08138_1	-1.66196	5.56335	19.3489	1.0888e-05	0.00148278	gi|340710383|ref|XP_003393771.1|PREDICTED: hypothetical protein LOC100647836 [Bombus terrestris] >gi|350415534|ref|XP_003490673.1| PREDICTED: hypothetical protein LOC100743471 [Bombus impatiens]	PREDICTED: hypothetical protein LOC100647836				-	acgctaacgttagcgatttgcacaaggacgagtcccaaggaattgcaagtattacgaagacactcgcaaaaggtttacgcaagcccgagtcggcggcgaatggacgcgaaaggagatctcgaagagatgacgtacccgcatatatgtttcatggtggacaatttcgacgaagttttctgtgatattctagtcagggatggggagatggtgtgcgtggaattggttgcgtccgacagggagggcgccattcaaggtgtcatttttctcgggtctatcagatacgacgctttgaagaaagtatatgacgcaagatccagtctcagtaccaaaatggcgcagcgtatgacctttggcttgttttctggcgcggcttcccaacgaatagaattcgttcgaatg…
BTT08150_1	-1.34445	4.10887	13.8492	0.000198077	0.0147137	gi|350419724|ref|XP_003492281.1|PREDICTED: serine/threonine-protein phosphatase 2B catalytic subunit 2-like [Bombus impatiens]	calcineurin a				P:embryo development; P:sleep; C:calcineurin complex; P:wing disc development; F:calcium-dependent protein serine/threonine phosphatase activity; P:female meiosis; P:protein dephosphorylation; F:calmodulin binding	tcgcagcacgccgcgtaactagtaaaagtatgaacaacccctaacgctgttgtgagagaatgtcggcgttctctcgttgccgaagtcctccaatggatccgaccaaagtagatcgcacatcgggccattacgtccggaggtctctttgaacctgtccaatttgcgtatgtcttctagattgtgaatttccggcgagagtccaccgtgcacgcagaggaactgttggttcatgagggccgccagcggtagacagtcgaacgcatccatgcaagcgtcgtacaccctctccgagttattttattttacattcttgcttaaatgtgaagtattccgtgagatgacggcattcgtggttgcctctgagaagaaacagtgtgtttggatggcacagcttaagtg…
BTT08152_1	-1.26171	4.64112	13.0763	0.00029905	0.0198342	gi|340709092|ref|XP_003393148.1|PREDICTED: hypothetical protein LOC100648310 [Bombus terrestris]	muscle-specific protein isoform j				C:actin cytoskeleton; P:establishment of nucleus localization; P:cytoplasmic transport, nurse cell to oocyte; F:actin binding; C:integrin complex; C:nuclear envelope; P:actin filament organization; P:skeletal muscle tissue development; P:female germline ring canal stabilization; C:Z disc; C:perinuclear region of cytoplasm; P:cell migration; P:cellular biosynthetic process; P:intracellular signal …	gaataacgtttcgtaaccgcgaacgcttgctgtttagcttgatcgtgccgcgccatactgttgtccgaatttaatttcacggcggattttcaaatatctcacgcgattcgaacgtcgtcttaaagaagtcggttttaaagaggaacgactcatcgtcgtgccaggcagggataaaccgaagaacgagatttgtcgagagattgacaaatttatcgattcgatcacgaggatccaccactgttactgaaattggctcatcgactccctgcagacgaaatccaagaaggcggacgaggacttggaggcgttcgaaggcaccgaacgtgagatcgagcagctgaggaagcgtttgaacgaggcgcgagaacgcgcctcgaacctttacgtcttcggtccgaa…
BTT08207_1	-1.2108	4.0744	10.788	0.00102159	0.0476404	gi|340711321|ref|XP_003394226.1|PREDICTED: RNA binding protein fox-1 homolog 2-like [Bombus terrestris]	rna binding protein fox-1 homolog 2-like				F:RNA binding; P:RNA transport; P:regulation of alternative nuclear mRNA splicing, via spliceosome; F:protein C-terminus binding; P:intracellular estrogen receptor signaling pathway; F:transcription corepressor activity; F:nucleotide binding; C:trans-Golgi network; P:regulation of definitive erythrocyte differentiation; F:transcription factor binding; P:negative regulation of transcription, DNA-d…	cgttgttcacctcaatctttctgccctcaaccacggtgccgtgtagcctctcacgtgcccggtccgcgtcagcactatttgcgaatgttacaaaaccgaatcccttgcttcccctttcgttaaatatgatttccacgtcgaggatcggcccgaattgcccaaacattgccctgagatcagggtctcgaaaacggaaaggtatattgctgacatgaaggcgttttggttgaccttttagatcagaaccctgtgtcgctgtcgcaggtgtagttgcacctgaagtgacaggtactagagagctgccttcgacggcgccctcaggattggtttcgttgccagcgggtgtgggtgctggttgttgaccacttcctcctgcggctgcagctgccgcggccgcca…
BTT08236_1	1.33691	6.17988	11.7437	0.00061048	0.0328498	NA	---NA---				-	gtcatcataattattcatttatttaggtttacgttaatgaattttattaattcttatatttttaatattaccgtatttgttacattttttataatacaaacgtgttcttataaaaagtaaaatgatctccctttcgtccctggtaaaatttgtccggatttaaatacgaatttgaaaacaaacccaattacgacaattttgaaaaatattgattcataagtttacattgtccgatttcaatcctttttaaaaatctgttcaatgtttaatctaaagttttacgttcattgttatttcttttgttcatttcgctttatgtacattcttatattatctgatcaaacaatttctcaatttgtgttaatataagaatgtttgcaaaaagtcagacgaacgaaa…
BTT08490_1	1.80153	4.0308	41.0651	1.47242e-10	8.12115e-08	gi|15617412|dbj|BAB64930.1|defensin-like protein [Pyrus pyrifolia]	defensin-like protein			?	P:defense response	attcatatgcacggtcattcaatttattagcaaaagcaaccctgtggatacaggccatatcaatccatccattacacaagcacggtctctacacagattacatttcttttaacaattaattagcactttttggtgcacacgcaagcacgggtcaagaaactacaatggcctctggtgaattgctcctttctgcaggtgtgtttacagttgttagacgaaatagcacaaccctttgaacagggtgctcggagcctcacagatcttcccctcaactgccttgcttgactcagtccttgcctcaacacccattggccccatctcggtagcggccaaaagcaagacaagaacgaaggcggctgaaacaagacgcattgaacactccatttgaatatgtgtgta…
BTT08682_1	-1.27759	5.90904	11.6655	0.000636696	0.0340116	gi|380018369|ref|XP_003693102.1|PREDICTED: LOW QUALITY PROTEIN: titin-like [Apis florea]		NP_001036521|Dscam|Unknown Pathway||||The Dscam locus encodes a large repertoire of Immunoglobulin domain proteins, some being secreted; promotes phagocytosis.|Drosophila melanogaster	XP_623577.2|IGFn3-1|||||IG Superfamily Genes|Apis mellifera	5e-35	F:protein binding	aattcgcattcgaccgacgtcttggtttaaagagtctcggggacaagactttttgatgatgacttgacttctgccgactggagtgagccgcggcctcaggcagcacatacgaagaagtataatacgaagcaagctagaagcattagcgaaaatacgaggattaaataattaaaggagaaaaagaagagattaaagaagaagaagaagaagaagaaaacgatttctagttagcggcgaaccagagagacacgttatagaagaggattatttcgaatcgagtaatcgcgagtgacacgaggataacaaggataataatccttggatctgttttttctcggttttcaattttcacctgttttctctgatttttattttttgttgttgttgagtggccagtga…
BTT08756_1	-1.33813	8.46039	10.8118	0.00100854	0.0473411	gi|340728219|ref|XP_003402425.1|PREDICTED: protein croquemort-like [Bombus terrestris]	protein croquemort-like	AAF52518.3|CG12789|IMD Pathway|||Phagocytosis|crq-like |Drosophila melanogaster	AAF52518.3|CG12789|IMD Pathway|||Phagocytosis|crq-like |Drosophila melanogaster	5e-95	P:salivary gland cell autophagic cell death; P:phototransduction; P:thermotaxis; P:carotenoid metabolic process; P:rhodopsin biosynthetic process; C:membrane	gggcagtaacaaccgtgctgtatacagtatcacacgttagagtcgaggtgattgagcttggtctataatctcgttaaagttatcgtcatttcttgactgaagaagtcttcgtctagatcgtggacagtgaaagtaatcgtacggacaccgtggactacgtaaaaaaagcttcgcgacgtagaaaaacacataacagccggaagagtgaccgggtgtaggtctaatcggcgaacacattgaccgcggccgtcgcaggcacacatgctgagaagccaagaaaagattttccgcatacacaagcttccgtcatcatgaggccttggactagcaaatctctcggccttggtcttttcggcgtcctgctgatcgtttctggcacggtcctctatttctcctcgt…
BTT08925_1	-1.30304	8.25691	10.8704	0.000977154	0.0464611	gi|340724336|ref|XP_003400538.1|PREDICTED: calsyntenin-1-like [Bombus terrestris]	low quality protein: calsyntenin-1-like				C:integral to membrane; P:homophilic cell adhesion; F:calcium ion binding	agatacaagcggcagcgacaatcgtaactgcgtgattaccacttgcacccccgatgcttctgttaccttcgcgaagcgcggctgttgcatattcttctggcaaatctgcgtgatgaggagacagttgcacgtgtccaggtgctggttctagaattctggcgattggtggatcatcaggagtagaaaggggaagagcggtagttttctctttcggatgaatgacagcgagagtttgcacgtattcgttgctagcgaatcgaccgctgagctcggagcaagtcagtttgaatacacgatcaagatagtaagctggtttgcgattcgtatacataatgagacgtatcaattgttcgtagttataaggtgtgtcagcgccagagagaacaacaccatcgcgat…
BTT09232_1	1.96725	4.72643	38.492	5.49793e-10	2.82082e-07	gi|350418315|ref|XP_003491821.1|PREDICTED: hypothetical protein LOC100742192 [Bombus impatiens]	PREDICTED: hypothetical protein LOC100742192				-	gataatgcggatcacaagctctgtcgatagtcgctggatcgacctgcgctgagcttcgacaacatgttccgatatatcattctggtttctattatttcgagcgtggcctactgtacgccacagtggtacggaggagcctatggtggccacgcggctccagccccattaggagcagatggacgagtcgtagatactccagaagttgctcaattgaaagcagctcatttagctgctttggctgatgcaaatgcgagggcacccaagggacctggtgttgccggtccttaccccggccctgctggttcctacgcacctggaggctatgctccgcattacagtggaccaccagcccctctcggaccagacggccgcgtggtagacacaccggaagtgcagcaa…
BTT09492_1	1.3847	4.68034	11.9152	0.000556785	0.0304074	gi|189242082|ref|XP_001809963.1|PREDICTED: similar to BEL12_AG transposon polyprotein [Tribolium castaneum] >gi|270017009|gb|EFA13455.1| hypothetical protein TcasGA2_TC010686 [Tribolium castaneum]	integrase core domain protein				P:DNA integration; F:nucleic acid binding	attcaggtatgataacactgtgactcacagagttaaaatttatatttctaacacttagtatacacgattaaatagatataaataattaacaacttatcgcacgaaaataatatagatgtgtacaatatagagcaaggctcttacaattgaatttagtctattagtggacgtagcactgtaggatacttagtagaataagtgaatgttcgacaatgtctcggaccgacttggtttacgttccgttggcgttatgctttacgatatttatataagctcgtctgacctctcgatgtgtaacgttcgactcgtcacaaggaactgatcgactttggatgatttctttgtctcatctttaagacgacccccaccatccttaggtcacgccaccgttcgcgccta…
BTT09537_1	-1.37768	4.84152	14.3481	0.000151932	0.0119285	gi|340728676|ref|XP_003402645.1|PREDICTED: hypothetical protein LOC100650708 [Bombus terrestris]	PREDICTED: hypothetical protein LOC100650708				-	acatcgtaaacaatcgtctcgtgtacggaagataaactagaatctttgacatcggtgaaactctgttgactcgatgaatgtccgactacgtacgccgttgatgaaatttccgcctcgtttatcgaattgtccctctgtaacgtcgcgaatgatgatggaatcggtcggccttcggctatccggctttcgtacgttcatgaacttgcggcttttcgttaaatgaaactgccatcccaagtagattggccaggtttgtaacatcgcgaagtagtgtcacgggtaactgatttttctggagttgatcgtcgaggagaacctcccatctccggaatattcttctataattatttcagaaacagaggtcacctttttcgctagttttttttctttctcgtcggt…
BTT09662_1	1.40607	5.49893	11.9736	0.000539583	0.0296619	gi|340720770|ref|XP_003398803.1|PREDICTED: transcription termination factor 2-like [Bombus terrestris]	transcription termination factor 2	NP_732097.2|Helicase89B|Toll Pathway|IMD Pathway||Signalling|required downstream of NF-kB for the activation of AMP genes|Drosophila melanogaster	NP_732097.2|Helicase89B|Toll Pathway|IMD Pathway||Signalling|required downstream of NF-kB for the activation of AMP genes|Drosophila melanogaster	1e-14	P:termination of RNA polymerase II transcription; P:microtubule anchoring at centrosome; P:spermatogenesis; F:DNA binding; P:female meiosis; F:ATP binding; F:helicase activity; F:DNA-dependent ATPase activity; C:nucleus	aatattgcgttaagatgattcaatgcttaagataagagaaaggtaaagatatctaaaaacaagacgttctttatattacaatcgagtctattaaaaaataaaattatataaaaagtttatattttaaaggccaaagagagatttgagatcgttaagcgtaagtttcgaaacagcagagttcttatcaccgctgagaacattctgagctatttcaatcttcctttcttgcaaattttttatacgctcttctatcgtatcccgacagataaatttgtatatgaagacatcttttttctgtccgaaacggtagattctatcttgagcttgcacttctaattgcggattccaatgaatatctattaacagcaaatgatttccacctaccaaatttaatccaac…
BTT09803_1	-0.620716	1.53571	11.4754	0.000705253	0.0362688	NA	---NA---				-	aacgtcgtttctcttctccgccttcgttcttctcacggctatcgacagtttagtgcagtgtatcgttagtacgccgtggtgtttcgcagttttatgctgcctttgtgtttgcaaacgcatcgtttgaagataccaggtatatccagagtttcttggaagggaagcgtggaaatgtctggcgacttttccaaatctttggccatctttggattaatttggcccttttttttccttttaatattaattttctcggaaatgttgcgaggtgcaaagcaaaagtaccacgagttggtgagcaggacgagtgaaattgaaatatcgcgcgatttattgaatttcgaagagaattacgatcgatttaaatgtttcggcaaatttaaaaagccccgtgtcccgtaa…
BTT09854_1	-0.911326	2.96865	11.6371	0.000646496	0.0343687	NA	---NA---				-	atgataaaaatcttctggaaaaacattcttttccaatttttcatcgatgatgcttctatattacgagtatcgtaacgcgatttataattccgttgatctcgcgacaattcagagactgagaatcgagcgtgtttcgcttttttggtcaacaacgtgttctaatctaggcgcaaggtgagaagctagaagcacatagattggaaaatggacgataaatgtacgacgttttgtaaaaattactggtctaaccgtttcgtcgcctcgaccgaatcgatatcgagtctgttaaccgatatctatgatttaatgttcttggaatattaaggaaggtgaaaaatggaacgaaatatgtggttttttcatctgactttgtaatcgaacacgtctaatgcaaggata…
BTT09887_1	-1.03128	3.47521	11.0526	0.000885638	0.0431324	NA	---NA---				-	gagtgtatggagcatcattaccatcgtaatatctacaagcttcaaattttcagaaggaagaaaatctctttctttattttcaagcaactgtgaatataaaggattaaaataattttgtgaaaagaatttggcaacgcataaaagattgcgcggcattttagaatttgttgcatagttcaatcactatagaacaaaatgtaaaaatttattagggcgccactatcgacgcatcggaaattttgaaagtacaccaatcaaaatagtaggattatttcgcggcacgtgtatcgttcgagggaattcagtgtttcttgaacaatttcacggacgaactgtgtttcggaatttctgcatcaaatcctccaagacagtaaaagttctaaataaagattaaaggtc…
BTT10073_1	1.61656	8.02701	12.7506	0.000355891	0.021871	gi|340722332|ref|XP_003399561.1|PREDICTED: probable helicase with zinc finger domain-like [Bombus terrestris]	probable helicase with zinc finger domain-like				F:helicase activity; F:binding	ggacctgcgtaacaactggccaacagatcgttggggtatctacggcgagaagtcaatcggtgtgctcgtctattacgcggagcaggtgcagaggattcgtgtggaactgagggaacgcaggatgacggacgtgtcggtggagagagtgttaaacgctcaggggaagcagttcaccgctgtgtttatcagcacggtgcgtaccaggcactgctgtcgatactccgcggagaggaacgtgaaggactatggcttcttgaccaatcccagacttctgaacactgctatgacacgggctaaatatctggtagcagtggtgggcgatcctgttgctctgttcaccattggttcctgcaggaggctctggcagagatacctggagatatctgatttacacggtat…
BTT10120_1	-1.26908	5.34522	10.9511	0.000935503	0.0449653	gi|340729448|ref|XP_003403015.1|PREDICTED: hypothetical protein LOC100649983 [Bombus terrestris]	PREDICTED: hypothetical protein LOC100649983				-	aagtagagaaaactttgaggagaagaaagaaactcgtcggtggaagatggaaatcttcaccaggctctgtgtcttcttgcccaatgcgcttatacatcgtttttaagtggcaccacgaagacatctctgcacttgcccaagtgatccctttgctggcccgtgggacacctgaacctggcgcctcgaatgatgtgcctagacccgagctgcgttttcggcttaacgctttccgctttctcatccgcgtgctggtttcccggctcgtcggtgctctgcgagatcgtgtattccatgctgctcgaccaagtcttgtcctctggcgtgtggctcttgaacaggcggagctcgatttgcggaggttggccagaagacacgaccctccacttgtcgggcaccaca…
BTT10193_1	1.46682	5.92177	14.6961	0.00012631	0.010398	gi|340727150|ref|XP_003401913.1|PREDICTED: targeting protein for Xklp2-like [Bombus terrestris]	targeting protein for xklp2				C:spindle; C:microtubule; P:mitosis	ggaccatccctaaatttgcaacagaatacaaatgccaaggaacagaaaaaggttgttcccatcactagttccaccagtagctcaactgtttcctctaagaaggaaaatccttgtgtagaagttgttgcagctaacacaaaggacacaaaattcaattttaatacccgtaataaggaatttcagataagaaaggaagaaaaattgaaaaatttacacattcaggaagtaaataaagtaaagacagagtttcatgcgaaacctgcacctaaatttttaaagccaacaaatacagttaaagagcagagttcaaagaggagaacagtagctacatgtccatttagttttgaagaaagaaacaaattccttgctaagaagaaagaggaatttattaagcagttg…
BTT10266_1	-2.2915	5.39904	32.561	1.15511e-08	4.17771e-06	gi|221143401|ref|YP_002519420.1|ND2 gene product (mitochondrion) [Bombus hypocrita sapporensis] >gi|165935754|gb|ABY75171.1| NADH dehydrogenase subunit 2 (mitochondrion) [Bombus hypocrita sapporensis]	nadh dehydrogenase subunit 2				F:NADH dehydrogenase (ubiquinone) activity; C:mitochondrion; P:mitochondrial electron transport, NADH to ubiquinone; P:ubiquinone biosynthetic process; P:sodium ion transport; P:proton transport	aaattagtattatatatatagtttaaaaaaaaaaattttaaattgcaaatttaaagattaaagtaaatttatattaaattgaataatataaatataaatgaataagttgttaatacaattatagaatttttttttaaattaataaagttaattttatttaatttattaaatttaaattttaaaattataaatttaaataaaataaaataatttcaaagtataagtattcttgataataagaaaagaaaaattaaattatttctataatttatatttaaagtataaataaattctcattttaatataaatgttgtaaataatggaaatgaagaatatatgaatagtattaaaattaatatataatatgaatttaatggaatattattgaaatttaaattt…
BTT10292_1	-1.25797	4.0586	11.2821	0.000782592	0.0393138	gi|350404824|ref|XP_003487232.1|PREDICTED: hypothetical protein LOC100749789 [Bombus impatiens]	cuticular protein isoform a				F:structural constituent of cuticle	agtaggtattcgtatttttaattgtaattgatctaatgttacaataacaaatgttaacaaattaaaacatatgagattaacgttattcccaacaaaatctataaatacattgaattattaagatttcattcatattatctgagatgcagaacatacataatgataaacatacattattattgagcggttaaaatttgtaatttaattagattaaatagactgtacattaaatcttaaatctagattcttgagtattaagttcattcttcaatattaaatgaactttcatttttcataatttttcgtaatagcattaaaagtgatcatttaaagtaatactcgatgccatcgtgtttttaaattttcgtcaacaagtataataagtttaatacgcatggt…
BTT10405_1	0.687664	1.78526	11.4583	0.000711739	0.0363815	NA	---NA---		NP_001011616.2|defensin-1|IMD Pathway|JNK Pathway|Antimicrobial Peptide|Response|AMP|Apis mellifera	2e-05	-	cgtatccctcgtcgcatggaaaattcgtcggagcttggtgtaggattggtagaattggatttaaccgaaacgtttgtcccagagatctttgaagttggtcctgaaacgagaaaaaccacatgaacttcccattttctgctctaagaatattctaagtctaatagctgtacagtatttacagtattttcgtttactgaacatttgaaatatctacaacacgtccaaatgacacgaaagttagctacctccaacaatacttcaaaattaagacgcgagattatcttcggatatttgattacgcacagcaacaataatcagcttgctgattctctaaattttgctttcgcctcgttttagtaacaaatcttatgaattttcatgtagtaggaacttcatcta…
BTT10518_1	1.08391	3.13591	24.277	8.34288e-07	0.00018592	gi|340717056|ref|XP_003397005.1|PREDICTED: hypothetical protein LOC100648786 [Bombus terrestris]	PREDICTED: hypothetical protein LOC100648786				-	gatatggagtaaccgaaagaccggcgaatcgacgatctcgcgttctcgatctgaggaaacagctgttttgttatttgttgcaagctagccggagcagtatcattggtggatatgtgtcagattcgagtggcgttattcacgacgatgttgctggcaataatcgagatctccatagccgacacgataagccgacagtccttacagtgtaaaaacatcgccagggatgcgattatgaatagctgcaagggagaaaggataaaacgatccatggacaatgtccagcaattacttcgttatctacgcgatgagaatgtcgaagtttcacggcatccagaaaatctcctcggcttcggcttaagctctgacgaattggaagaacttctggacgaggtcggctat…
BTT10579_1	-2.00371	6.91336	21.5037	3.53144e-06	0.000623284	gi|340713094|ref|XP_003395084.1|PREDICTED: venom protease-like [Bombus terrestris]	venom protease-like	XP_312099.2|CLIPD5 and CLIPD6|Toll Pathway||||Trypsin like serine protease|Anopheles gambiae	XP_623069.1|cSP3|Toll Pathway||||Serine Proteases|Apis mellifera	2e-76	C:extracellular region; P:proteolysis; F:serine-type endopeptidase activity	aagtataaattttgttattcatcataatagactgggaatttatatctcgtaagtatctgtaatgtgtaagtatacctttgactgaatggaaatttttctttacatatagctaaacatgcagaaataatgaatttaattgggaagtgataaaagaataagtaaatttccgaggatgcatgtgattgcatgaatagacaggatgtttttaacgaataaaacatagttttaggacacgcgaaactgattttgtatttcatggactttctgtgtccgaacctctcgaagctctctatcttatgcaatgtttcaaagcagtacgaaattttgtatgtacatacaagaagtatacgttctaagtggaatatacaatcatagtcttgatacatcagaaagaaattt…
BTT10605_1	1.31634	6.08168	12.1494	0.000491044	0.0275659	gi|340729285|ref|XP_003402935.1|PREDICTED: hypothetical protein LOC100649557 [Bombus terrestris]	inner centromere protein b				-	gaaagccgatctaaaagaaagaaaagtgctagaagtagctcagatgaagaaactacgcaaggccctacaaaataatagtaaaacaagaacagagtgttttaagtcgaaacaacttcacagaggatcacaggtacttcacaggatcatctgtctataaaagaagatggattgcagccagaaaagattgaaccattaaagtcttcaatgacaacaagaagtagtaatagaaagagaactttttcacagagtgaaaacacgaagggtaaaaattctaatatcattgatgatacagtaattgcaccaacaggaaatgatatcgaagaaccttcactgtacgaggatgcacttgagaaacctactcctattatgaattcgacgatgaacgttaattctacttat…
BTT10651_1	1.6569	7.18767	14.578	0.000134476	0.0109073	gi|340722332|ref|XP_003399561.1|PREDICTED: probable helicase with zinc finger domain-like [Bombus terrestris]	probable helicase with zinc finger domain-like				F:helicase activity; F:binding	tgaactctttgctcagctgccgctaagccgtcagtatctcagaagatacgaaatgcggcaggctgttcctgagaggttgcaatagagtactcttcatgtgcttaacacaattgtcgaacgtaatatacgaagcgcacatagaggataagtgcacgcacacagtgtacattagattgtcgaaagagtgtgtgcacgcgttaaatttggcagccaatacggatttacacgtgcaagttcaatttctattgaaccggttgcccttctgcgagtggcacaggagcgtggatagtttgcccgacattggcctagtatttctaaacaatgctcacaaaaatatggaaagaaagttagttttccaaaatttgttagataataaacgagagcagagtcgaagtttcc…
BTT10701_1	2.7227	7.84611	42.9452	5.62959e-11	3.45e-08	NA	tigger transposable element-derived protein 6-like				F:DNA binding	gagtctttttgacaactactgatcgagcggtacgagacagttaaaacggcgcggaaagttcaagttacgaagtattgtggtttctttaatcatggcagaaagtcggaaaatccgaagaactttcctctcggtgcaacacaagaaagcaattagcgaggagttgaataaagggatgtcagtgaaatatttagctcgccagtatggagtttcgcgagatatcatacataatattcgtcacgagaacgaacgctcaacaggttttggaaagcgaggaggccatccgtcaaaacataaaaatcgaagaagatgttcgaacgaagaaatggaagaccgtttgtatacgtggatccaggatcaatatgcaatggggaatcaattaaccgatccattaatacaaga…
BTT10737_1	-1.26412	5.14956	11.1067	0.000860184	0.0421562	gi|340727312|ref|XP_003401990.1|PREDICTED: hypothetical protein LOC100647044 [Bombus terrestris]	camp-dependent protein kinase inhibitor				F:cAMP-dependent protein kinase inhibitor activity; P:negative regulation of protein kinase activity; C:cAMP-dependent protein kinase complex	ttacgttcatccgccactgtaaagcgcgtagttctaaacgcgtttatctggaaaaaccattttctcgcggtgctctcttttttcctagagagcgtcgcctacttttatcaacgacgcgtcgcaaaagctgctaaattgtctgcgacgttgctgcttcaataatatcaaacttgctaactaatcgcggctatttcaatgcatattgtgaacgtgtctctgttcgttactaacaacgcgagctgcaacgctcgtttccaatagcatactctctacactcgcgttaaatcacatgcttacagtagcgcacgtgtgcaactggctttcaaggagccatcacaccggcgcattcgccaacgtaacgacaagataaacgatgcgtgaagtttgaggccaagcgag…
BTT10800_1	-1.84258	6.63973	19.9655	7.88507e-06	0.00115206	gi|340722546|ref|XP_003399665.1|PREDICTED: collagen alpha-1(IV) chain-like [Bombus terrestris]	collagen alpha-1 chain-like				C:collagen; F:extracellular matrix structural constituent	gatggagatgaatataaccagagaactgattgattccggcggataccaaactaattatggaggctttgatcaagaatcttacaaccaaggtcaagatcagaccccgttggatccttacaatcaagaagctggcgatccttacggaagatctggaggttacgaagacccttacggaagaggagaggccggtggagaacaaaggtccagagattcttctggcgatggctacgatagaaattatggatccagagacgattatggacgcggagatccttacggacaacgcggatactcttcagggcaacgtggtggatatggcgcggccggagactcggaaaattatccgagcagttacacggttgtgccagttccaggatacaagccacaacgaaactgtac…
BTT10819_1	0.952924	3.13948	17.4737	2.91303e-05	0.00322951	NA	---NA---				-	atctaccttgtacatcgagtatcttgtttaaggtagtcattcagactgaaagtaggtcaaaagtcgttatttttctgacgtttattctttcacgaacaacagagtattttaagctggaattttgtcgatattcgctcgcgatgaatattattcggtaactcttttaataaatataaataaaataattctactccgtgaaatatttatttcaatttcgcgaacaaaagaagagatgaaacgagaatagagaaatgacgttgtcaggatgtaaatgtggtcaatacgtggcgcgaacgtttctttcaattgaaacactcgatgacgctaatactgcgtatcgtctttttaaaattcgaaagccgaaccaagttgtatttagaaaatgaacaatcagaatgg…
BTT10824_1	1.95004	5.30173	59.4845	1.23261e-14	1.81292e-11	gi|224073106|ref|XP_002303974.1|predicted protein [Populus trichocarpa] >gi|222841406|gb|EEE78953.1| predicted protein [Populus trichocarpa]	l-ascorbate oxidase homolog				P:oxidation-reduction process; F:L-ascorbate oxidase activity; F:copper ion binding; P:electron transport; P:L-ascorbic acid metabolic process	aattcagaatctattgcagtttgggaagggtttgatatacatgccatgatcagttcatcagccacacggactgttcctttatatacatacatataaatatatgagtttaagcgctgtatggagggggttgagggagacccttgacaatgccacagagaggggtggtgtctggcaggttgtactcgtccctgagagatcgtgcaacattaggaacactcacgtagagctgttgtcctaggtatgccctctccggctgtgctgacctcaaattccacattccagcgttgtcgaatgtcaacatgatggcagcccacgagttgggatacacttggacggtgtggcggctcacggcgtcaagaagattgtagttccttctcttttctggtgtccaccgcccaa…
BTT10912_1	-4.55249	6.88072	115.426	6.34885e-27	3.50171e-23	gi|340713099|ref|XP_003395086.1|PREDICTED: venom protease-like [Bombus terrestris]	venom protease-like	XP_312099.2|CLIPD5 and CLIPD6|Toll Pathway||||Trypsin like serine protease|Anopheles gambiae	XP_623069.1|cSP3|Toll Pathway||||Serine Proteases|Apis mellifera	3e-81	P:proteolysis; F:serine-type endopeptidase activity	aaagctttgcgaaagttgatttattattaccattaaaaaaaaaaggagcggaaaaagtaatttaattaatgttcgtttatcatttttatatctctaagtcgtgcagttttagcgtgtctaaaaaattagtgttgctttgaagtgacatttcatgcatgataagactataatccgtgccacacaaaacaataagtctgagctgactcttatctccacaattataaatttcagttttacttttcgtacacgaaaaatgatatttaggagacactaataattttgcaacactggcagaatgaagtcgtcaaagtacgacgtgaccctagtgtaaacggcgggaaatctaacagtgccacagttgtgaccactggacaaaacacctatttgatagtaggtgaa…
BTT11233_1	-1.62266	5.05639	18.1543	2.03704e-05	0.00244245	NA	---NA---				-	ttctttctttctttctctcttacctcgcaacccccgcacccaagtgtgccttaacaccccggcctctaaatgtttgcaccctttctttcttttctatattctctatctcccctctccttccctcttagacccgatcaccgaccttcactggcacagtagcattccgatcggtaatgcctctggtatactgtttaaggatatcccccttcgcgcaccaacggttcgtccgcgcgccaaacagaacggcaagaagacgagcaaaagagggggagcagagaactggagctcgtggccaggtcgaacaaaacactctcacgtacagcaactgtcactgccaccggggcagccgggtgtctcgtcccgtgggaccggcgagacgaacaccttgcgcccgatcct…
BTT11300_1	-1.51082	5.56646	14.8346	0.000117364	0.00984517	gi|328779757|ref|XP_394521.4|PREDICTED: sestrin-1-like isoform 1 [Apis mellifera]	p53 regulated pa26 nuclear protein				P:cell cycle arrest; C:nucleus	gagtacgtaggaaatgttccaagtacgaaggatgcgaggccatcaccctggagacatgatccagcctgttgttctggaggaatgcatccatcaacagaatatgagtgtcatttccaatctgacccatgctggcggcaccaccacaattcgcgatcgtatccgccttggggtaagactcggtcacgttagccataggaattttggacgattttaataaatacactatatatatgtatatatattatacgtatgaaagagatattacacgaaagacttacggcagacgtatataataacgtaaaaacgtacgcgtatatgttgtacgtaataaaaaaaggagaaggtctctcttcagtcccttgacgatctaaagctcttttaggtaaaaaaaatgacggg…
BTT11347_1	-0.877798	0.865297	23.5885	1.19296e-06	0.000248293	gi|340728233|ref|XP_003402432.1|PREDICTED: hypothetical protein LOC100643790 [Bombus terrestris]	metabotropic gaba-b receptor subtype isoform a				C:integral to membrane; F:G-protein coupled GABA receptor activity; P:G-protein coupled glutamate receptor signaling pathway	ggtgaaaaactcccgatgatgattcgtgtgtccaactcttttaaagtttgcagctgttccttgtaatcgttctctgcgaaggtgatagtagcggtgcacgtaatattcgcttgctccagttccgtgactagatcgttcacagccagagaatacatgtcaccagtttgcgagagagcggtaacagtgtcccacccaaaatgtttgatgagtgctatcctggcagagttgtgacttgaatccggcgctacggttcgtaaggaaaagcggaaattcggtggaatccgagagggcaggtgcggtggatccaaaggagacttgtatcacgttccagtaaggtacgattttggctaatgtttccgtgacctcggagcaggcagtgcccagtaacaacggtattag…
BTT11417_1	-1.5328	5.54098	15.7366	7.28023e-05	0.00666458	gi|340713206|ref|XP_003395137.1|PREDICTED: protein GDAP2 homolog [Bombus terrestris]	protein gdap2 homolog				F:nucleotidyltransferase activity; F:transferase activity; F:RNA-directed RNA polymerase activity	cacagtattaattaccggtagcgcaatcgtacgtaaaccaagctctcgtgccttttgtaaaacatttctatagcagcagtgcaacgtattttgagctgctgtttggtatttcacgttgtatactggtccaacagtatgaataataaaacgtgcaggtaacccatgggcttgtgttactcttacttcacctgttttgcattctttgatttcattgaatatttccatcttaagtgccgaaccagcccgagcaaatattctttggcacataggactgttatcatccattgtttcattggtagaatttaccactgcatctacttgtaaaacagaaatatctccagcccatagcgcaagtttgttgttaagtgctggttgacatggaaaaggactgatagtatg…
BTT11460_1	-1.24097	4.532	10.891	0.000966317	0.0460451	gi|340713863|ref|XP_003395454.1|PREDICTED: hypothetical protein LOC100648245 isoform 1 [Bombus terrestris] >gi|340713865|ref|XP_003395455.1| PREDICTED: hypothetical protein LOC100648245 isoform 2 [Bombus terrestris]	cg5639 cg5639-pa				P:negative regulation of peptidase activity; C:extracellular region; F:serine-type endopeptidase inhibitor activity	cagtcaaacgtgcgagttgattgatgtaacatgcgcccgtccaccgtgcccgccaattcccagctgccgcaaagcgaagtcactgtcgacgatttgcccagccggtggaccgctgcaaatcacggactcgccgaggccattcctctgtggcgactcgccagggaaaccgacctgcccgccgatgtatagctgcctggtggaaccgaagcaggaatacggagtctgttgtccatccaacattaatctaaagagaccagggacgtgtccattggagcagccagctatttgtggcaattcctgtcagcatgacttagagtgtccaggtccgcagaaatgttgcaagagcgagaaatgtggaggaggagcttgctctgttccacaggggctcggtgtttgcca…
BTT11511_1	-0.671926	0.784883	22.0783	2.61756e-06	0.000485282	gi|340712191|ref|XP_003394647.1|PREDICTED: hypothetical protein LOC100648429 [Bombus terrestris]	isoform c		AAF54420|Fst|Unknown Pathway||||involved in the cold response|Drosophila melanogaster	1e-06	F:integrin binding; C:extracellular matrix; P:imaginal disc-derived male genitalia morphogenesis; P:imaginal disc-derived wing morphogenesis; P:signal transduction; C:integrin complex	ggttgaacctaacgcccggtctaattatgactaccacgatggccccaggagcaacaccgcagtgctaccacgaaggaaaattttacgaggacggtgacttgatctactcgacccagccctgtcagcattgctattgtttccgcggtgacatcgcatgcgctgtgcaagattgcggaacaccgatgaaaactcaatggaaagaattgtacagccttaccaccgccggaaggagagtgttgcccgaccacgtatcaatgtgaagaagatggacatggtggactcgttacattacctagaggcgaggaatcatctactgaggaacgcgttcctagagactacagttgcaactgtgacaacagctgagtaaagaagcactgcatcctgaaacaacagaagaga…
BTT11551_1	-1.24459	5.1355	10.7487	0.00104352	0.0480631	gi|340723698|ref|XP_003400226.1|PREDICTED: hypothetical protein LOC100648837 [Bombus terrestris]	polycomb group ring finger protein 2		|		F:metal ion binding; F:zinc ion binding	ggtgttccagcttcgtcaagtctttggttttggaactctccggtgcgtgattgttttgtatcggtacgagattaggagtcctcataaccggagtcactttgcaccttggtttcttcgccttcggttccttgtcgcgttccaaattggtcttcaaggatcgagggggtacgttgctgctttctaaaatcctatgagcctcgacttcgcactcctgcggtggcttggggctcggcggtggtgtcggcggcctctgaatattttccatggtcgcggtatcctcggtcgtttcgccgttgaaggaactgtcgctcgattcaggaataataacctccctgcgcgtaatgcgataaaacagcttcatgggtgcttctcttttccagccgaatatgcaggcgaggt…
BTT11590_1	-0.894032	2.31602	11.9151	0.000556821	0.0304074	gi|350407186|ref|XP_003488012.1|PREDICTED: hypothetical protein LOC100743546 [Bombus impatiens]	dual specificity protein phosphatase 22	XP_392375.3|Puckered|JNK Pathway|||Signalling|JNK Pathway|Apis mellifera	XP_392375.3|Puckered|JNK Pathway|||Signalling|JNK Pathway|Apis mellifera	1e-23	P:protein dephosphorylation; F:protein tyrosine/serine/threonine phosphatase activity	gtagtgcggcacacttctgcatcggattccgcgagcgccaggcttgggaatcgttctttcaacctacgtcgttcctcgtgcaatcgactggattcgaaatctttcaactgttgctgaaaaccgacgtttggattggcaatggaacgacctactctgacaactttaagtgcctctttccatgaaagattggtggtactcataatataggccactgctactgtaacgcttctcgacataccggctaagcagtgtattaggacgtttccaccgcgtaagcgagcagcgtgaataaaatcgttacacaaagagaaatactgagatagattctgatctggactatccgccgccaatatgcatagataatgtttgtcagaatgcaatcgacgagccgtgtcgtga…
BTT11970_1	-1.75564	6.89291	17.5743	2.76292e-05	0.00309419	NA	---NA---				-	aacagttactcggagtctgccactgaaaattagttactctcgagttagtagtcaacatttcgtcactgttactttacaggtgcatcaatttccggaaagtaccatgaagaattggctgatatgtggaacacgcgcgatcggtcttttctacatcttcctgctcgtgcagtcgtttttggttacttcgtcgaattctgaacctgatgacatctttatgatgtcacggaaggctggagtcactggaccagctgctagaatccgcgctcgaaaagttacaaagccaaagaaatgtaacaagaaacattaagattcctcaaatttatatgattgacgaacatctgcgtttctgttccccatcgttttgatcatcgactttcactttgaaccttgaggaccact…
BTT12079_1	-1.18669	3.50189	14.0996	0.000173382	0.0130998	NA	---NA---				-	tctccataatctgtgtcgcttcctcgaccattgttctcgtcgacgataccatctcgaccgtctcaacggttgtcatatccgaagaactagaagaagtcgtggcaacttccttcgagctcccccttgctctttccactcgtcttcttgtgtatagtcatttttaactcacttctattcacagtcgtataccgatctttcatgcgagtgcaacaacacgaggtaacgattcaaagggcaaactcgcgtcgcgcaccgaaactgtaggaaaatagacaaaaaccgagaactatccgtatgttactttctatcacgataggaaacacgcgactcggcgatcactcgagccggactgaagcttcactacgaccggcctcgtttgcaaactcgtttctcttcgtc…
BTT12197_1	-0.938404	2.65698	12.0303	0.000523418	0.0290873	gi|340719553|ref|XP_003398215.1|PREDICTED: hypothetical protein LOC100649219 [Bombus terrestris]	PREDICTED: hypothetical protein LOC100649219				F:sequence-specific DNA binding transcription factor activity; F:sequence-specific DNA binding; P:regulation of transcription, DNA-dependent; C:transcription factor complex;	atttcgtaaaattaatcaataaactttacaatgtcgtttgttataaacagcttgcacagtaccgcaaatgcaagtgttttataaaatatgatatatattttattgtattgtatacacggtacggtgtcataaggtacgatacataatatctctatcatatagaatatattatatcatttaaatattaattctaatattttatgaataagcggtttcacccgacagtatgaaattatttgtaataaaattctcccgatcttatttcagttgtttatcagaaatcactgtgaagcaatttacttgatttaattcgaccatcgacgatcatcaaacgatagatgaaagaaatggaaaaaaatgataaagctcacccgtactggaggtagatttgctgagatc…
BTT12311_1	-0.962036	2.646	13.0296	0.000306606	0.0199207	NA	---NA---				-	gcagtcgtgattcgcgcggcgtccgtgtcagttcgccgttttccgcgaaacattcaaagtaccacgttttactcgagctcgaaacacggccgcaccaatattcaactggttttgtggatttcttcaaaatttctttcgcatagttgcagtgtcgaaggtttgaggaagtcggaagttggatagttggaagttcgaagagattggaagctgaatatcaccggcccgagtgatttggttttgagaaaaaaacagtagcgaggacgaggaagaccaagaaattgttatactgctttctacggattctcccaaaaacttgttatgatggctacaaattagaaagtttaaagaagttggaaactgaagatcgagggtgcaagagcttcggtttaaaggggaaaa…
BTT12937_1	-1.13853	2.24849	15.7829	7.10426e-05	0.00653104	NA	zinc finger protein 512b-like				-	gagaaccaatttaatttaccagtcaagacgcactagccaaagtaatagccaatcgtttaccatgagggccctggtattcgtgatgctgatctccgtggcgttcgccgaagacaaaacggtccagaagcgtggtctgctcggtttgggctatggtggtttgggacatggtggtggcctgctcggtggtgaattgggacacggcagtgttgcggtcgccattcaagagaagcctgtcgctgttccagttccagtcccaaaaccataccctgtcgccgttgacaggccagtcccagtaaaggtaccagttgctgtcccacacccagtcccagtggcggttccagtaccccagccatacccagtagtgcaaaccaagacggtcgcggttccagtcgaaaaacc…
BTT13017_1	-1.16634	2.61815	18.361	1.82758e-05	0.00229091	NA	---NA---				-	ctccttcttcagcttcatccgccgattttggaaccagatcttgatctgtcgacccctacgcaactttacacattatcacagaaacgatagcggacgcgagcgaacaaggatggatatcgctagtaggcggatgatcgcgattaccggatagctcgcgacggcagacggcagacggcacaccggaacgtttccagatcattcgtttccctccgtcgcgtgtccttttgaacgatggtgcagtcgatcacacaccgggccgaagaggatccaccgtccaggtatggttttcgggttgacgttacgattcctttatggtaattacgattccttccacatcgggacgacgaacgacataaagcagcgggtctttcgtcggtcgggcccacccagctgatccaa…
BTT13062_1	-0.775382	2.19095	10.9175	0.000952616	0.0454905	gi|383857815|ref|XP_003704399.1|PREDICTED: zinc finger protein 865-like [Megachile rotundata]	protein drumstick-like				P:defense response to Gram-negative bacterium; F:zinc ion binding; P:antifungal humoral response; P:imaginal disc-derived leg joint morphogenesis; P:regulation of transcription, DNA-dependent; P:antibacterial humoral response; P:foregut morphogenesis; P:innate immune response; F:DNA binding; P:periodic partitioning by pair rule gene; P:hindgut morphogenesis; C:extracellular region; C:nucleus	aagtgtagatcttttatagcatgctgggtgtattctatccttcgttgttctttttctttatctcgtggtggcggtagcaatacacggaatcgatgatcgtgcgttgttctcgcgattgcgacagggacgtaacgcggcaaattttgagtgacgagtacgataaaaaagaaataaaagataatagaaacaagaggggaagactatataagtatatataaatgtcaaacgatagagaagaacgtggattgcaactttttgttttataggctgttgttgaattgttagaatttctttttgttgatcatgttgatattgttgttgttgcgtgtacattgtgtgtgtgtcaaggtgcaggaggttcagagctcccgctcaccgccacccacattctgtgctgct…
BTT13071_1	-1.05573	2.58617	14.4852	0.000141265	0.0112107	NA	---NA---				-	cgagcaaccgagaggcagacgaaatagtgcgaggcgatcggaattttctcggagaacaaagtcagaatcgcgattcctttttggatgatgaggtttaggtggaaaatttctcgcttcgtttttatttgcgtgtctttttgaatagaaggaagtcaatctggcctttaatacccctattgtgtttaacagattttacgtgatttaatcgtatccttaaatcaacgtattttcttttctatgaacttttaatggggatgtttcttttttggttttgtcgatcgagataaatttttaagattttgacgaatttccattattatctaatacgataggagggttaaacgaatcacaagaataatggaataagtttggtaataaaacaaatgaaatcttacaatt…
BTT13230_1	1.27576	4.69304	11.8772	0.000568247	0.0308785	NA	---NA---				-	gtatatatatatggaaaatattctattactttcacaaacattgtttttccttttaatgttagatttaagaagcacgaaaagaaatctcagtatgcaattgtttaaaaagatctcaactatattatttcttaagttttataagatgactgatttttcctgacggagacaacgaatcttgtttacacgtagtatttactgtagcgaataaatagaaaataaaaaacagatgcaaaggcacgcagcgtgttgtttaaaccataacgaatctaaaagatagagacatgactcactgataatacagatttttatgcagtatccgcatttcttccttgtaaattgcaacacgaccttgctttactgtgtttcatctcagaaataaccacttacggtgacatctta…
BTT13261_1	-0.768156	2.01075	11.765	0.000603534	0.0325554	gi|340726269|ref|XP_003401483.1|PREDICTED: fibroblast growth factor receptor homolog 1-like [Bombus terrestris]	fibroblast growth factor receptor homolog 1-like				-	cacgcgatccaggatcgaccgacacactgctgcaggatctctggatcgtgttggagtgtgcgcgcgagcgcgtgcaccttgagaaaagccagaaacgccagaagctcggcgagggggacgagagaggcggggactgcgaatagggaacggtttttcttggaaaggagtcgcgactgaaagtcatcgatgccgcgccactagatattcgtattatggtcgaagcagtcgggatggcgatcgtgaaatgtcttatcgttgggatactcctgatgttggagatcgatcgaactacccaaggacagctggttcgactaggtgagaacttataatcgcgctggctcgtacacgatttacccgtgtaacatggcacgagcggatttttctgatagctttaaaaaa…
BTT13279_1	0.788911	1.97691	19.8661	8.30615e-06	0.00119771	NA	---NA---				-	gcaaaaggtaaacggtgacgagtatactcgtcaaacacggagtacgtgtggctgttacaacgtagaatgaaattgcaacgaaacgactgttttatcttgtaattttattaatatcggcctaacagttggcaatggcgtaactcgtatgatgtaactgagtgagaaaacgttgtttataaagcttaaagtgtcgtgtatggtaataccccatacaaaatattttatggaaacatcgatggatctcgaagaggagtttcgcgttttatacctttcgctgaaaaggcgaatgctaaaataacgttataatccacattatatgcaggtgagaggtcagtgataaaagataaaatgtaaagacacgatggatctgctatattctacgttttcatcgaaccacga…
BTT13285_1	-1.05777	4.3367	10.8414	0.000992557	0.0467902	gi|340718481|ref|XP_003397695.1|PREDICTED: peroxiredoxin-6-like [Bombus terrestris]	1-cys peroxiredoxin	XP_320690.3|TPX4|Humoral Response|||Response|Thioredoxin-dependent peroxidase|Anopheles gambiae	XP_320690.3|TPX4|Humoral Response|||Response|Thioredoxin-dependent peroxidase|Anopheles gambiae	7e-33	P:hydrogen peroxide catabolic process; F:thioredoxin peroxidase activity; F:glutathione peroxidase activity; C:cytosol; P:oxidation-reduction process; P:peroxidase reaction; P:glutathione metabolic process	aaataaaaatatatattcgcataaaatggcataaatcgagtacaaatatacaaycgttagattgcgcaccattattaacacctacaatgagaactgaatacaaagcgctagttggctcattaaaagcaaagtaaaattaatacgaactttatarggtaataaattcaatttcttagcagattgacaatcttttatcgaaatgaaataattatgtaaagtagagtgttaacatgtaatgataatactaatagtttgtaattattctttctgtatctcgtatttcaattagaactttttaatggtacttcaacatcaagttttataacattttattcttatttttacctacgaatatatattgacaaagtttgcatgaaaactgttcgaataccccgttat…
BTT13626_1	-1.43647	5.38765	14.3955	0.000148154	0.0117153	gi|350403208|ref|XP_003486732.1|PREDICTED: microtubule-actin cross-linking factor 1-like [Bombus impatiens]	microtubule-actin cross-linking factor 1-like				C:cytoskeleton; P:cell cycle arrest; F:actin binding; F:calcium ion binding	cgattgtataaagtcatgtagagtgtccaaatcggaaagtctcttattcgaggccgccaataattcagtgtgaagtttttgaagaacagtcagatgttggctgtacaatgtcaattcctcggcgtgaaagtggctcttagcctgcacacatctctccactttaggatgaaactgctcgatattcttgtgttctctttggtgaacctccagttcgttctgcacgctaggtaaatcggagccatagtccgcatcctggagctgtttgatcttcgccttacaccagtcgatgcagtcgtgtaacgcacggaaatgtggattggtgtcgaccaatcgggtttcatggacggtagtacggtgtttcgtaacgacgcgttcttctaccgggaaagatacggccga…
BTT13632_1	0.558808	1.59952	13.2293	0.000275613	0.0185383	NA	---NA---				-	acgttaatcgtttcgatcgcgtgaaatcaaaacgaaaacacctcgcgcccctccaacagggtgtgaattcatcgcgcgagcttatcgatcatccatcgtttgcggtattccgaatactcgaccgatatatgcatcaacattgatccaatattgattcttttctgaataaccacgcgcatttggaattaggagtaacgaacatttacgcccacgaaattatttgaacatttatcgtagaaaacccttatgcgtatatgttatgtaaaacatattgaaattttatcaacacttgtatcaaatattttgaaaattcgtcggccccttaatgagtcacgactgtcctgattgtattggtttaattcgaaactcatctggaaatcaagaaactacaagaacact…
BTT13933_1	-1.33061	5.94704	12.4832	0.000410623	0.0242223	gi|350411942|ref|XP_003489496.1|PREDICTED: Williams-Beuren syndrome chromosomal region 14 protein-like [Bombus impatiens]	mlx-interacting protein				-	ctgctgtgaagcttgctcattctttgctgctgattcttggctcagctcgtttatctgattcataggcgtcattaagtcgagatcaggatagttcgtgttcaaggtactatttcgaaacatgtcgtcctcttccgggacagggggcgaacttcgaatttaaaaattacttgcaacggttcaagagtgtccataaaatacatctaaatttggctggagcggtcccaagctgggttgtataaaataccgccagactagctccacgcgcaatttctctcggatcgggaaagtatattggttgatttgaactgattgtcgaaaataacgtatcagtcatgagctccatgtaatcttcatcaaccatcatactctctcctcctggagtcccactggtcccaccgt…
BTT14019_1	1.81925	4.91394	51.9653	5.64897e-13	5.36446e-10	NA	defensin-like protein 19			?	P:defense response	aatcatcaaagaataaggttgcaagttgggttggaaattcaaattccaatccgacttttgtccaaaagttctcaactaagatggcaaaatctgttggctctaccacacttgttctactagttgctttccttctcattgcatccttggcaatgccaatggttgagggaagaggatgtaagcagccaagtaaatcctttaccggcacttgtactgcccaccccgaatgcgataagaaatgcaaggaagtagagaaagcaaaaggaggtggtctttgccgtggaaaaggacctayaggtcccaaacaatgttggtgctacatgtgctaaactgctaataatatttattttttgttcctcttgttttgcctgatgttcacattcgtctctttgtgtaaattgt…
BTT14121_1	-1.73484	6.10546	20.0264	7.638e-06	0.00113094	gi|340727816|ref|XP_003402231.1|PREDICTED: fibrillin-1-like [Bombus terrestris]	fibrillin 1				C:extracellular region; F:chitin binding; F:calcium ion binding; P:chitin metabolic process	ctttaatgcatgtcgagcgtttgctcggaacgcatccgacaacacagaagaacgatatttcactttcaagtcaacgattccgactcaaactcaaactggcaacgacaaacagataaattaagaaaaagatcgtgacagtttgaaagattgtgatatttgtacgcggaaaccagttcgttttatgggaattttaagaagatgatccgattcgtcgatctatgtgcgattttctttctacttctggtcattcggttggagcaattttctctacaaaagcgagaggcgttgttcagcgaagctaggatggaagcagaatttgaaaaatgctgtggactcggtacttcgtgggctttggaaggcctaaggtgtgaaaagttcacagggccggtgtctggagtg…
BTT14205_1	-1.54837	5.15428	16.0985	6.01317e-05	0.00579313	gi|340713734|ref|XP_003395392.1|PREDICTED: dual specificity protein phosphatase 10-like [Bombus terrestris]	dual specificity protein phosphatase 10-like	XP_392375.3|Puckered|JNK Pathway|||Signalling|JNK Pathway|Apis mellifera	XP_392375.3|Puckered|JNK Pathway|||Signalling|JNK Pathway|Apis mellifera	3e-34	F:protein tyrosine phosphatase activity; C:intracellular membrane-bounded organelle; P:negative regulation of stress-activated MAPK cascade; P:peptidyl-tyrosine dephosphorylation; P:regulation of innate immune response; F:MAP kinase tyrosine/serine/threonine phosphatase activity; P:negative regulation of metabolic process; P:regulation of JNK cascade; P:tyrosine metabolic process	ggaggactaagaccatcaccgccgatgaactagcggatcgtctcctcggacgggatcccagtggttccgtgttgctcgattgccgaccgtttattttgtacaatgtgaaccacgtaaggggcgccatcaatgtgaattgctcggatcgattcaatcggagaaggttgcaattgggtaaagcgagtctggccgatttggccaacactagagaaggcaaagaactgttgcgtagaaggcactacaggggaggtgatcgtgtacgacgattgtaccgacgatgtggatcgactacccgttcagcatccgctgttcctcgtgctcgttgcgttgctggacgataacagggagcccgctcttcttttgggtggacacaaggagttccataggcggcacagggat…
BTT14273_1	-0.784568	1.54811	16.6982	4.38234e-05	0.00449516	NA	---NA---				-	aggatcgtataggagtggacgcgggcaccgctaaagctgtaaacgaaaggagaatcggcgatcggtagcggcggatgccagccacagcgtcttcgacacacgctgtgcagacggagtgaccgaaatcccgacagaggagaactgccgtcccggttcaaagaaatcacactacgtatcacacacggccgacgcgccagtcccttttccttcggcattcgacgaaagggcctgcacgttcgcacacacgcacacacacgcacatcgacataacggggctactaactactcagggcaaagcgggacgagcagtatcatccgccaagtgtgatttctcacccggcagcacagactgcctctacgacacatacttcggccaacaacagagagtctcgcgtctgc…
BTT14275_1	-1.24989	5.22529	10.846	0.000990075	0.0467731	gi|340723271|ref|XP_003400015.1|PREDICTED: hypothetical protein LOC100643213 [Bombus terrestris]	PREDICTED: hypothetical protein LOC100643213				-	atcgttgaacggtaatggcaacgacaacggtaacggcgtaaatggaaattcgacgacagtgtggtacgatattcccgcgcccgtaataatacattgttgccaagaattgccagatgcgtccaagttggaccgcgtcgagccgatcgaggaaagaacgagcgtcgcgactgcgaacgaagagtcgacaaccgatactcgggataacaaagggccggagaaacgcggggacgagaaagacggagagaaccgacacagaaacacggtggaattgaccgcggtcacgtcggtaaaaaccgaacgatgacggagtgccgaagatcagcttcagtttcctacattcgaacgacaaacctcgaacggctgtcgtcgaacgagctacggttacaggagaaacgacta…
BTT14364_1	0.799493	1.73646	31.9209	1.60584e-08	5.7142e-06	gi|356501890|ref|XP_003519756.1|PREDICTED: exopolygalacturonase clone GBGE184-like [Glycine max]	exopolygalacturonase clone gbge184-like				F:polygalacturonase activity; P:carbohydrate metabolic process	cgcccagttcgtcggcgtgctttccgaggctcccgatgctgatgccatgtcctggaccacaggtgatgttcttaacggtgatatcatgagagccttggccgatggaaacgcagtcatcgccagttgcgataatgttgttaaagcactttgatttggctcgaagtgctgatgtgcagaccatctgtgttagggctatctccaggagcagtgaggtggacattgctcattgtcacattgttgcagccatacatgtgtgtgtggaagaatttgctgtttaaggatgtgatcccttcgatcagggtgttgtttactttgttgaatttaagtgacgatggggctggagaattggattccttgttgtctctgattttccatacctcctgaccttgcccgtcaaaa…
BTT14441_1	-1.34174	4.20421	14.0768	0.000175497	0.0132144	gi|350407389|ref|XP_003488073.1|PREDICTED: hypothetical protein LOC100740651 [Bombus impatiens]	pickled isoform a				P:cell cycle arrest; C:cytoplasmic microtubule; C:actin cytoskeleton; P:ovarian follicle cell stalk formation; P:negative regulation of Notch signaling pathway; F:protein binding	cgcgttcggcaggaaggccacgtcgctcagctggctcatcggtaacgccagtgacgaggtcatcgatcgtgtcatcgagattttgcgcgcttgacgccgcgccacgtactcggccgccgacttgcgtacgttgttcgcgtgtttgcaaagagcgacgccggtgtccaacctgtccataaaattgtcaacgttgattctcagctccggatacagcgcgttcaaccactcggccaggtcctctttcatcgcgaccaaatactcctccgaggatttgaagggcctgtaagacctcgcctccagtagcaccgacatattgcttggtcgatacctatcagccgtgtccacaaagaggaaaccttcacgtatccctgacaggcacacgcgacagcgggtgtcgca…
BTT14464_1	-1.65502	5.43109	16.7513	4.26134e-05	0.00439316	gi|340722548|ref|XP_003399666.1|PREDICTED: collagen alpha-2(IV) chain-like [Bombus terrestris]	collagen alpha-2 chain-like				-	ccgtctgtctggcccttcgacacgcgctgcgtcgacaggctggccgaccagccaccgcatcgttttccaaccacacgacacgacatctcttaactacacaccagagaactcggaatccgagcacgagtgtgtaccgtacgaacgagacgttcgaatagccggatcagagagtatcggctatttcgcgggctgccggcctattcgcaattctccaccaacgtaaacaggtaaacgagggggaaaacgaagaaggaagaacgaaagggacaaggaggaggaggaggaggagaagagtcgggcacaatgcggcctagggccgcggcgacgtcaaccaatgcagcccgcgggttacgtccgttcccggttgtcctgcgagtcacctgcgtccttgccctactg…
BTT14499_1	-1.20557	3.58614	12.6253	0.000380567	0.0228776	gi|340712667|ref|XP_003394877.1|PREDICTED: vascular endothelial growth factor receptor 1-like [Bombus terrestris]	vascular endothelial growth factor receptor 1-like				F:kinase activity	ccttcttatgaagacgcgagcaccatagaatttacaaaataaaacggaaagcggaatgactaccaggtttcgctcaactgtgcgggtgactattgaaatgagcggccatcttacttgcactgcgtgtaaccttattggatgcgagtctcaagttgaaactgtattggtttccgatggaaggggtggtttcggcataataaatccgacagatccagtggttgaaggtgacgatctggaactgatttgtgctgcttctatttacaattacacggataatttcgaatggaaatattcggatgacattcccatcgagccaaataccaggacaacgatcagacgagccaaaactcgatttacttatcgttccattttgaagataaaaaatgtagacaaaagata…
BTT14560_1	-0.975966	2.45575	14.6179	0.000131657	0.0107181	NA	---NA---				-	gagtgcgcgctacgcgatatcactggccggtcatgtgtgtgtcactctcacgttcacactggtaccgttcggagtgcttggttaccgcgctgccgccgttaccgtcaaccgagcagtgtgtgtccagtatacacggtgtgcggccggaagtttaaagtgcctctcgttccgtgtcctggacgtggcgaaagcaggcgaaatcctgtcggcgcgggggacatcatcggggagacgacgacgacgaggactacgggcgcgcaggtggagcggactgtaaaagggaagaaagatcggctgcgtggtgcgcgacggaggaaaaggaaaaagaaggaaaggagaacgacgacgacaacgacgaggacgaggacgaggacgaggacgaggacgacgaggacgacg…
BTT14627_1	-1.77988	3.93663	28.1079	1.14738e-07	3.37513e-05	gi|340728676|ref|XP_003402645.1|PREDICTED: hypothetical protein LOC100650708 [Bombus terrestris]	PREDICTED: hypothetical protein LOC100650708				-	aaaagttcgtgactatgtatccccgacaagaaaaccagtgcccgcggcagggaaaccaagtcgccccgaggaaagacctggcaaggtaccgcgtgccgatgaaacggtgccaggcgctagcaaaccgacgcaacccgatgagcaaccaaagggacctggcaaacccgatgaaaggccagccgctggaaaaccgagccgaccggaggataaaccggagagatttgatgacaagccgaagagaggagatcagacgcctgactccctcgaggaggacgatgttcagcccggaaaactacccaactacatactgtccaagatccctctgaaggagcaatgcatctgcgaactctgtacctgcggacgacatcgctgtccgcacaatctgccacaagatcacct…
BTT14691_1	-1.29101	2.27566	19.0214	1.29262e-05	0.00172835	gi|340726772|ref|XP_003401727.1|PREDICTED: pyrimidine-specific ribonucleoside hydrolase rihA-like [Bombus terrestris]	pyrimidine-specific ribonucleoside hydrolase riha-like				F:hydrolase activity	aatataattagacgaaaggaggtttcgcgttgaattgattcattgcattactactttgctgcatggcttgtaggtatttatttacattgggtggacgtcctcttggtcgaccagtggatgttagatttcggtatggttttcgattttgagaagattgtggcgacgtagaagtcacttgcggttgggacgcgactacaggagttggagatgtcgcttgaggctgtgtctgattctctgtaggtggtttgtcaaggctggagaagaatttgtttaaaaccgtccgattgtaacatctctttttgcttgaaaagaaaagatgaagaaatgtatgttctgttgcaacctgttcactataatctcattttgtttgttgctgtacagtgtcagtagtacaacttt…
BTT14803_1	-1.41603	5.17064	14.1508	0.000168727	0.0129252	gi|340724582|ref|XP_003400660.1|PREDICTED: hypothetical protein LOC100642504 [Bombus terrestris]	PREDICTED: hypothetical protein LOC100642504				-	cggggagaaaaaatcatggtccatcagcaccgacaaatatcgatccacgagcttacaatgatacgagaagaaaagcaactagaacgatcgaagaggaagaaatcctcgagcgacagagacagcaacaggagcagctgagaaaagaagctttgaggcgagaagcagaggttagaaggatacaatcgagaaaatacgaggaggaacgaaggaggaaagaagcaacgatgttagaagcggagagaaatgcgaaagagctgcgggaagcggagatcagaagaaatcaagctgaaaggacgagaccaaggcatgagcctcgtaggcgattcgacgagcatagaggtagacacgacacgagtcttattccagccaatttactttggatgagtccaggagagctat…
BTT14868_1	-1.26395	4.63986	10.8263	0.0010007	0.0470734	gi|340728853|ref|XP_003402728.1|PREDICTED: hypothetical protein LOC100651824 [Bombus terrestris]	zinc finger fyve domain-containing protein 28				F:metal ion binding	ggaggctgtgaggtgtaacggtaacacgaggacatccagtgaacgagaaagtgttggtgatgaagtgcagtatcatattaaaaagccagctagctcttcgaacagcagtagatacttatcttgcgacgatagtccttgctccagaagaatagaatgtcccgcgagtcctgtttcaatggtagattcgatggtggagcaggtcgttccagaagatagtatttcaagcgtaaacgagaacagatgcggcgaacaattacacaaacagcaagacgaatttatcacctcggatatcaccgagattttaggcagctctgatcatcacatcgaaatccctcaaacgcagtacctgctgaaccaagtgtcgcacgagaacaacgtgactggtgagacggtacacat…
BTT14880_1	-1.60923	4.02242	19.4041	1.05782e-05	0.00144954	gi|350405537|ref|XP_003487467.1|PREDICTED: dual 3',5'-cyclic-AMP and -GMP phosphodiesterase 11-like [Bombus impatiens]	dual 3 -cyclic-amp and -gmp phosphodiesterase 11-like				F:metal ion binding; P:metabolic process; P:signal transduction; F:3',5'-cyclic-GMP phosphodiesterase activity	gcagatgatgtttgccattttaactgccacgcaatggtggaaaatttttggggaaattgaatgtctcgcgttaattattgcttgtttgtgtcacgatttggaccaccggggcacgaataattctttccaaatcaaagcatcttcgccattggcgcagctttactcaacatcaacaatggaacatcatcattttgatcagtgtcttatgatattaagtagtcaaggaaatcaaattttatcaaatttatctcccgaagaatattctcgcgtggtaaaagttctcgaagaagcaatcctctctaccgacctagcggtttactttacgaagaagaggggctttccttaccttagctcaaggtggaagttacaattgggcttacagtgatcagcgagaacttt…
BTT15035_1	-1.89453	6.01168	20.72	5.3159e-06	0.000843737	gi|350418536|ref|XP_003491889.1|PREDICTED: collagen alpha-1(IV) chain-like [Bombus impatiens]	collagen alpha-1 chain-like		AAF52990.2|CG7296|Unknown Pathway||||-|Drosophila melanogaster	5e-07	C:collagen; F:extracellular matrix structural constituent	ggaccaacaggtccccgtggatttgatggtccgccaggtttagcaggttcacgagggttgccaggagagaaaggcgcgtcgattatgggtcccaaaggaatggacggagcgcccggtagagatggcgagaaaggacaaaaaggagaacgcggttacgcaggaccgcgtggagttcctggcgacgtggatggtattccaggagcgcccggagaacctggtttaccaggagagccgggaacaccagggaaaaacggcattccaggatttccaggttcacctggtgagaagggagagataggagggcgatgtatagactgtctgccgggattaccaggaatcaaaggtgatcgtggtttcgatggacaacctggacttcctggaccacgaggcccggctgga…
BTT15145_1	-0.929952	2.82092	11.2881	0.000780059	0.0392915	gi|340708749|ref|XP_003392984.1|PREDICTED: proto-oncogene tyrosine-protein kinase ROS-like [Bombus terrestris]	proto-oncogene tyrosine-protein kinase ros				F:transmembrane receptor protein tyrosine kinase activity; P:protein phosphorylation; F:ATP binding; C:integral to membrane; P:transmembrane receptor protein tyrosine kinase signaling pathway	ataccgttactcggcacatcgcggttgaagtgacgtatctggccgcggaaagcaaaatttactggatcaacgaaatgcaggagttggtaacatcggacttggatgggacaaacgctactaaaatattgacgttgaacaacagcgcattcagtataactgtcgattgggtggcgtgacatctttactggtccgaatccagctatcgagaaaacggtggatgtatcatgaagttagacttgaccatgtggcaagctggaattcttaaatacgaaaacatcgttacgacgagcagacgtatcgtgaatcttgatatattaccatctaccggatcgttgtattggatagaacaaactaagaaagatggcggagtaataatgcgatcgaatttaagcggtagtg…
BTT15200_1	-0.732346	1.1042	14.163	0.000167639	0.0129252	NA	---NA---				-	aaaaaaggattttatattttatacattaaatagtttgacgcatatatcaagtacatttcaggaaaatatcaattgtagagttaatttaattatcggtaattttatgaatatattggaaatgagatggttgattgtgaaattgaaaatgaaaccaaaaaaacaaaactaaaaagattgaatgtacgcctacttttttttttttattcatttgtttccgtgtatattacgtgtatattttggcaatgaaagaaagaaatcgtatacaaaaaaagaaaatttaatcatccattcacaatcaatttctatcatattacaatgcaattaatttatacaaatactatattagaaaaaatgctaattccagaataataaaaattcgtttttatttttaaaacgaaa…
BTT15239_1	-0.649522	0.75247	21.7331	3.13338e-06	0.000562022	gi|340715142|ref|XP_003396078.1|PREDICTED: neither inactivation nor afterpotential protein G-like [Bombus terrestris]	neither inactivation nor afterpotential protein g-like				F:flavin adenine dinucleotide binding; P:oxidation-reduction process; P:alcohol metabolic process; F:choline dehydrogenase activity; P:glycine metabolic process; P:L-serine metabolic process; P:threonine metabolic process	agaggtaaagggttgggcggcagcggccagataaatcacttggttcactccttcggaaagccggaagattacaaagcctggcccagaggatggtcacacgccgatctaacttccgtactttaaaaaggtgtccgatatcatgaacgtaatgtccagcccggaggaagaatatctggcgcaagcttttctcatggcggaagaatcgttgaagttgaataatgtgactcttcaaaaggggatgtacacgacgaaaagaggttcccgctggagcacgtttaacgcgctatttgcaaaatgcctggaatagaaagaacttgcatattttgataaacacgttggtttccaaaatacttttcaaagagaatttgaacgcagatgggatcaaggtgatttacaaag…
BTT15313_1	-1.44191	4.32595	14.1558	0.000168274	0.0129252	NA	---NA---				-	ggagaggacaggttatacaccctggcttgccgaagaaggaggggaagagagcggatcgtgtcgccaggcggcgttgcggtcgcattccacttcgtgcaccgaacagctccgtcgagagctgccactattttcctggattccacttggtgtacatcgtttgcgtttaatcggttttcatatcacggagaaattgatcaactaaagcgtatatcgaaactgtgccccggaatatttaaaacgtttacgttcatcagtttgtttctgtttcgtgatttgtgaagatttacttgtaggttttgtgcagtgattggcttaataagtgtaaaaccaaatggttgtcctcgaggaaggcggtatgctgactactggacacaatcaatatctacaaccggattatct…
BTT15326_1	2.25757	6.947	24.3604	7.98927e-07	0.000181711	gi|340723804|ref|XP_003400278.1|PREDICTED: hypothetical protein LOC100645260 [Bombus terrestris]	neuropeptide y-like		XP_395067.3|Hemolectin|Cell Cycle Regulation|||Response|Cellular Response|Apis mellifera	2e-07	C:extracellular region; F:hormone activity; P:signal transduction	ggtcagttttctgtagataaggaatggtgacttcgttttattatacagaatgaaggtgttatatctgttgttcattgctgtcactatagcgacggcggacgaaaaatgccctgaagtaatatctcatgactgtattccaatgcagcaatgcgttggtaaaggaaacaagacgtatacgcatcatattccttatcccgacgactgtcataaatattataaatgcttaagaggtcttgcatgcctactatgctgtccaaggtttggcagtggacaaaatcggctggtcttcaatccagaagagcaggtctgtgactggccatttaaaataccaaaaccagaagcaaaaatgctatgacattttcccaccaactactccaccggaaccgaccacgcagccaa…
BTT15328_1	-0.510353	1.0433	12.9132	0.000326273	0.0205664	gi|340715142|ref|XP_003396078.1|PREDICTED: neither inactivation nor afterpotential protein G-like [Bombus terrestris]	neither inactivation nor afterpotential protein g-like				F:oxidoreductase activity; P:retinoid metabolic process; P:rhodopsin metabolic process; P:transport; P:visual perception; P:oxidation-reduction process	cgcgccatactcacgaaacttgggcgtctcgagcgtctgaagagcgaagtttatggctccgtgagtgcatagaacgtcgtcgtagtgctgaaggtaagcagggtcaatttttggatgatggcgaatattgttagacctcagtgaaacgctaccacgactttttggttgtaaacagtaggatagaaataggaatccttcgcgactgttgttgttataggatggatacatcgacttgtaaggctctattttgtaattagacaaacttcttaatatgttttcatcggtagaaccccataccaaaaagcataactaccgctatcattcgcacgacctatcgccattataccattagtcgcgtaccatcctcctccaaaagacgaaataatttagtacctcagg…
BTT15330_1	1.14664	4.08047	13.6686	0.000218068	0.0158786	gi|340710761|ref|XP_003393954.1|PREDICTED: hypothetical protein LOC100650916 [Bombus terrestris]	kinesin-like protein kif20a				F:ATP binding; F:nucleotide binding; F:microtubule motor activity; P:microtubule-based movement; C:microtubule	gacgaggtgatgcttaaagatcgtcgagtaatacgtccaccaaagaagtttacttcatcgtctccgaaacaggatgaaatttcagtgatcgacctttctggctcggattacaaaacgaagcgtaaaacgcactactactgtaccatctcgggaaacagcttcggaaaggaagaaaaatactcgtagaaaaaattgtacattacagaagatgaatctttccaagatatcgagccgctcgagagtacaataactatcacaccgtcagtgacaacacgtaatttaagaagcagacgaaaataatatattctacaatatattatatcgtttaatgtattgtaaatagattgtgctaattaagaacaaattaataaaaagcagcagtatttttgtatctttaaa…
BTT15687_1	1.51132	6.29586	16.5118	4.83473e-05	0.00482642	gi|338724888|ref|XP_001491419.3|PREDICTED: histone H3.2-like [Equus caballus]	histone -like		XP_396644.3|Myd88|Toll Pathway|||Signalling|Toll Pathway|Apis mellifera	2e-08	C:nucleosome; F:DNA binding; P:nucleosome assembly; C:nucleus; F:protein heterodimerization activity	ccttgatttatcgtaacgttgaacgcatcgctgtattttcgtactgtttgaaaggatggctcgtaccaagcagactgcacgtaaatcaactggtggaaaggctccacgtaagcagttggctactaaggctgctcgtaagagtgcccccggccaccggtggagtgaagaagcctcatcgctatagacctggaactgtcgctcttcgtgaaatccgaagataccaaaagngcaccgaactgttgatcagaaagttaccattccaacgtctggttcgtgaaatcgctcaagatttcaagaccgatctaagattccagagctccgctgtcatggctttgcaagaagccagcgaagcgttacctcgttggtctttcgaagataccaacctgtgcgcaatccat
BTT15814_1	-0.63591	1.30658	12.3461	0.000441911	0.0255891	gi|340719020|ref|XP_003397956.1|PREDICTED: receptor-type tyrosine-protein phosphatase kappa-like [Bombus terrestris]	receptor-type tyrosine-protein phosphatase kappa-like		XP_397010.2|IGFn 3-15|||||IG Superfamily Genes|Apis mellifera	7e-10	F:protein tyrosine phosphatase activity; F:receptor activity; F:dipeptidase activity; P:proteolysis; F:dipeptidyl-peptidase activity; F:metalloexopeptidase activity; P:peptidyl-tyrosine dephosphorylation; P:tyrosine metabolic process; P:signal transduction	aacattattgcaattccactacacggaatggcactcgcatacgtgtccattcggaaacgcggtgttagagttccgtcgacgcgtgagagcggtagtcggttccaccataaagaacgagtctggtcctatggtggtccattgcaacgacggtggtggaagatcaggcgtgtacctggcgatagatgctaatatggaattggccgaggaagaagatgccttcgacgtctttggctattttgaaaaagttgcggcaaagcagaagaggacttatcgagaacttggaacaatatagattcgtgtacgacacgctggaggagtttgtggtgtgtggcacctcgtggtttccggtctcagagttgtcgcaacgtcttaagcagaagagcgtaaaaaatccgataa…
BTT15862_1	-1.61614	5.94013	17.696	2.59165e-05	0.0029449	NA	bifunctional heparan sulfate n-deacetylase n-sulfotransferase				F:[heparan sulfate]-glucosamine N-sulfotransferase activity; F:transferase activity; F:hydrolase activity	gcagtctgacgccggtcgcgcagtcagcatggctggattttctcgtagtttttcgccggttctaccgagctagagacgagcgcagtcggtcgtgttctcgcgtcgcggtggtgcatgctgtctgagtgtcgtcgtcagaaccattcgaaactaatcccgaggccaagtgtctgtatacgcgtgcatttccgagcgagcgaaagagacgccagatactcgaacctaacctccaaagacaaagatgagccgagacgtaactctgttcgtttcgtggccgcggtgacgcagaatctcgtctcttttcgtatcgtttatactctaagcttgtaataatatcgagacgaacgtgcttagttgtgttgttgatcgtgcgcctattatataccgtgattctcgtcg…
BTT16027_1	1.24365	4.05759	20.555	5.79413e-06	0.000900211	gi|340714534|ref|XP_003395782.1|PREDICTED: hypothetical protein LOC100647295 [Bombus terrestris]	neuroparsin-a precursor				-	gtcaacgagattgaatgatctgtttcatttttatttacgaaatgtaagatacgcggtaatgatacattgtcgagacaattattatttttgacacagcgtctgatataaaaatattttgttcaaaatcaaagtgttttatcgttcgtaatatcttaacgtccttgaatgtttcaacggtacccatatggcacataaatttattaataaaatatatttatgaaaagtaaaaacgaatgcatctaatactatatctttcttcctttcctccttcttctttcacaatccgtaaaattgaaaatatagtacctacttaagaatatcttcttaattgtcagggataatgtacaatgtataacgtacacgtattgacctacagaccaacttaacttgcagtttcaa…
BTT16180_1	0.953632	2.32769	25.1792	5.22436e-07	0.000128067	NA	---NA---				-	aggacagctacaaacttctaaaggcctcttaacattccaattgcaaggcgtgttttggattcattgaccgaccacacgccgctcgcaaaatggccatgaagaagattgccttgattgtcctcgtagttgccgtctgcatcagcgcagcaatggccgctgcacctgtaaagggtgccgcagccaccacctctgcagccacccccgctgcagccaccactgctgcagccacccccaccgctgcagccacagccccagaagcttctactccagcacctaatggaagcagcatgaacgccgttggatctctggttggagcttcactcttgtccttcttggccatttacttgaactaattgttaatcaagtgat
BTT16303_1	-0.804974	1.85111	12.0062	0.000530238	0.0293923	NA	---NA---				-	gactctgagtagtgtagtgcagtgagaaggagcgaagccagctccatccgcgttacatggcccgagtgaacgaagcgagtgcgtttaagacgtacatatacaagcgtgcatcgtagcgatcgagttgcactaagaataccattaattttctcgatcaatgcacgttatgtgacacgacgagttgtgtacgatcgcgagaaaaatgatagaggaaaccgcgcctcgcttttactaacgaaatatatctgacgtgttataccattaacgagataccaagcggtgatgatacagtgatgtgaaagaagcgactacgcgcgttagtgaagtcatagaaaaagaaatcaaagtaagaggaaagagcagttgaagcgtgatatttctatattaaatatgaatagt…
BTT16344_1	0.967818	4.08865	12.1873	0.000481158	0.0271491	gi|350395951|ref|XP_003484389.1|PREDICTED: protein claret segregational-like, partial [Bombus impatiens]	protein claret segregational				P:microtubule-based movement; F:ATP binding; F:microtubule motor activity; C:microtubule; C:microtubule associated complex	actgatgtgttcctacaagctttattcttgttactgaatgcgacctagacgaccgttcgttcgattgagtagccgcaactgctctattacattgcgccgtcaaaaggcactcgtgcaattcttcagggctattaatttcctgtattttcaaattactgacatacaaattgtgtcccttactatcagccattttgatttcatgtgtcttagcttgagaatcaagcaagtcaacaatatgctcattgtaaatctcaaggaaactagcttctatccgatatttccaaccaagtaattgaaattctttcattttttgtaaaatatatgtcgtaccgttctaggtatcatg
BTT16370_1	-1.52154	3.41237	22.8136	1.78496e-06	0.000351604	NA	---NA---				-	tacggtagcacgcggctgtcctttgtatttcggctgacagatcgtcgatgtcacggccggaagatcgcgatgacaagaagagtacgcagcgacgttgcgattccaagcaccggtttcgtgtactttatattttctatcaagtctcaccgagtacacaccagaaagcactgaaaacaatcgacgaagaagcactcggcagcctcgagctcgatcacgatgactctttctctctccttctctctctgttgaaacggggagggaaaaacgtgtacgcgcgataatgcgtggccgcgcgcgttgcgaggaccgatggagcgacacgacgaagcgcccacgatctncaccccgtgacgagcgcgtcgcaactc
BTT16563_1	1.07514	4.58335	11.9897	0.000534957	0.0295312	gi|350419398|ref|XP_003492167.1|PREDICTED: histone H2B.3-like [Bombus impatiens]	histone -like				C:nucleosome; F:DNA binding; P:nucleosome assembly; C:nucleus; F:protein heterodimerization activity	gagacgagcttgagacaacattgcgtatgtttgtatttcagtgaatataaatattctgagtgtttgtttttcaattaatacagatagtatagattgtttacattttaacaagtatagatattttgtgtacttatattttaacaagtatagaaggtgttctgtgcgtttatattgtaaccagtatacgtatttaataatgtctctcaaagctactgtaaaagtaatgaaaaaaatagaaaggaaacagaaaagtattgatgtgaacaaaccggatcgaaagacaaagagaaagaggaaggagagttatgcggtatatatctataaagtacttaaacaaattcatccagacacaggtatttcgagcaaagccatgaacattataaattgttttgtgcaaga…
BTT16756_1	0.814496	2.59228	10.6543	0.00109818	0.0495459	gi|383863139|ref|XP_003707040.1|PREDICTED: uncharacterized protein LOC100880951 [Megachile rotundata]	PREDICTED: uncharacterized protein LOC100880951				-	actttattatttcagttagtttaaatacacatatttgttctttattagcattaaacaaaattcaaaataaatttgatatggaagtacaagaggtacaaaaggatcatcaagaaacaacatataagaatatacaacatggattacgatcaagattcaatgcaatgttcagtggaattcattttactaaacaagaacatcctaatgttgacagcataatttaatgaatttacaaataaatgtgttattatagaacattgatattaaatactatatctacaattatgattaattttttaaacaataatattgttagtattattaagtttcagttaaaattgtaataattagttaaattacgtattcattagtaataatat
BTT16959_1	-1.55318	6.4923	17.4023	3.02467e-05	0.00330348	gi|340724582|ref|XP_003400660.1|PREDICTED: hypothetical protein LOC100642504 [Bombus terrestris]	PREDICTED: hypothetical protein LOC100642504				-	actcttcttcctgtaacgtcgtctttgttcttctccagatgccacctgtttgactgctgcaatcgccacctcctttcttcttcttctctctctttctgttccaacattttctcgtattcgttcctgatattttctatatcagtatttgtttgattcttaacataatttcgcctctgcgcttcctgctgtcttctccattcctctgctctttgtcttcgttcttcttcctgtttcctcttctcctcttctcttcttctttccgcataattcatttttcgtcgctgattcactgtctgcagctcatcgctagtcgctaccccttcgttctctccgaaaccccaaagacgtttagtacgtttcccgtttttgttatccaattgttcaacgtcagtatcttcg…
BTT17087_1	-0.787108	1.73126	14.9612	0.000109747	0.00942118	NA	---NA---				-	ttccattttcttttccattcctcagcctgctctcgaaatccgttcaaatatcatccgcctcgttctttatctacaaagtccagccattgaggcgctgtcccctcatcatcgtatttgtctcttcatccccctctctaatttttctagttgctgtccacttataattcgcaacttattcgttaatctaagttatacattcgtataaaattgctcaaggcttc
BTT17090_1	-1.50663	7.08758	16.5787	4.66722e-05	0.00472331	gi|340723449|ref|XP_003400102.1|PREDICTED: hypothetical protein LOC100644032 isoform 2 [Bombus terrestris]	PREDICTED: hypothetical protein LOC100644032 isoform 2				P:proteolysis; F:metallocarboxypeptidase activity; F:zinc ion binding	atcatggttgaggcagcagcaattgaaacttgccgcgaggaggatgaaaggaacccgggaaactttggcggcaggaaactggaaatcgtgtgatcggcgagctgagaagcttacagagaggtagattgaggcacgacgggtacgctagcgattctgcggtgctcgatgacgatgacgatacgtgggttgttcattctacttccggacagacgcaatcaaggccggcaccttacacatccgctccagcaagtcctctgcttccgcaacgatccagcagccggaagtacaatggtacgatcggaaccggtaccctaggaagaccacgagcagagagcgtgaacgagcgtccattcatgtccgtgaaacgcgcttacgaatatcgcaaatacggcgacagtc…
BTT17365_1	1.19516	4.76785	10.7368	0.00105024	0.0481712	gi|340729493|ref|XP_003403035.1|PREDICTED: RWD domain-containing protein 2A-like isoform 1 [Bombus terrestris]	rwd domain-containing protein 2a-like				F:protein binding	aagcaataacacacgtgttgttgttatctcactgagtctccgataaccttaacgttatttatttttttctatttaaattagaaataattttaacgtgtacatccatatgtgttttaacgagcaatatgtcaacatacgaagaaataaaagaaaatttaacagctcaggtttgcgagctagaaacattggaatctatttatccaaaagaattaaggattacagagcatggagtgttggctgatattaacgaattcgtcaggaatccgatgcaggaactgcctcagagattggaatactccataaaaattccattcaacaatgaatatatagaattatttattagtctatcatctaattatcctaaagaaaagccagaggtttatgcaaggagctcttttc…
BTT17385_1	1.35087	3.92204	14.6371	0.000130325	0.010649	gi|340712053|ref|XP_003394579.1|PREDICTED: hypothetical protein LOC100649875 [Bombus terrestris]	PREDICTED: hypothetical protein LOC100649875				-	ttttatatttttaatttatatatttatgttataattagaagatgtatgatccgccaggtaggtgatattcatctcaaaataatttcgtgatagaaaaaataattttattctagaacatattctcatcttacaatgagatcaaagagcgtttatatatacacaatttctcgtacaatatagtataaataattaagtaggaaatatagaagtacaagtaatattaataacttaatacaatatagagtaatctttatcgaagttttaatcttaggaaaatggaaactgttaatcccgtaagatattctcatctttttatctattttctttcctgtttctattttatacaaattaaaagatgaagataaattttgaagtcttggaaatacagtcttgcagtaa…
BTT17425_1	-0.824328	1.334	14.5165	0.000138934	0.0111461	NA	---NA---				-	acagcagtatcgatccgtgtccttttcgtgtttgcctacggaaaagccgataaaacgtttaacatgttcaagctgattcttttgctggccatgactatcttggcggtattcgctgcaccagctccagtgccaccagtaatagcacccccactggtctactggcatccttacgcgaaggtgttacctctccacaccgcgactctgcctctatcctacgctcatggctacaaatggtaccacccaggatccgtgtatctctaccgatgacgaagccaagccaatttcttcacctgtgcgataatctttacgactaaggattatacaccacaaaggcaacaattgcgtgacgaataacttcttaccgatttgagatgtttaaagtaaaagtttaaagtaaaa…
BTT17643_1	-0.847415	1.94713	13.5719	0.0002296	0.0164501	NA	---NA---				-	gggcagtcgcgcgcttgcactctcagcggtgagcggagtttgtaacgtgcgtaatagctcgaaaacgtcttctggtctgttttgtttggccgtgttcgcgtatacggccacccggtgtatataatattccccgtaacccgtgttttgtgtctctgaacctgcgaacgaaaaagaaaagaagaagtaataatataattcggctagagaagtggatagacagaaacacgcgtatagagagaaaaagagccgtgcacacgcgagacacgaaccaacgtcgctcccctttcaccgatacatagaaaaccacgaccacacggtgaatgtcgtcgacggagagtgaaacgacggcgagaataacatagcgaaaagaaagaaaaaggaaaatatcgacgaggtggt…
BTT17701_1	1.89042	6.51728	16.448	5.00036e-05	0.00496927	gi|340709948|ref|XP_003393561.1|PREDICTED: protein lethal(2)essential for life-like [Bombus terrestris]	protein lethal essential for life-like	XP_001949402.1|Heat shock protein 21.4|JAK/STAT Pathway|||Response|General Stress Response|Acyrthosiphon pisum	XP_001949402.1|Heat shock protein 21.4|JAK/STAT Pathway|||Response|General Stress Response|Acyrthosiphon pisum	4e-13	-	tnagtatacagagatcgggcaaggaatacgcacatattcttgcttcaattgcaaaattaattcttcttcatagaaatatcgataaaccgaattaaaaaatgagaaggggaataacattaattccaagattgttctctcactggtgggaagtgttggagcaaccacaccagttatttgatcagcattttggcagaggattacgaccgaatcaacttttttcttcagtatttgaaagaacatcttttaaatcatttccatacagttattaccaaccatcgataaattgggaacgagacgaagaatgtggatggtccataacgaaaaatgataaggacaaatttcgggtaattctcgacgtacgacaattcaaaccaaaagaagtcggtgtcaaagtcgttg…
BTT17752_1	-1.26148	6.08932	10.76	0.00103716	0.0480244	NA	---NA---				-	aggatctcagcgaaatcacaatactcttatcccccttctctcgcctcttttctaccccggtctggccaccgatttaccgccaccaaaccaccttccggatctccgaccaaacaatcgtccgtgaaacgattttccaataaatcgactctcttcgtccaggctcctaccgtcccacagaggccaaaagatttctcttttcaaccgcaagtatcttccatatatatctatatctccttgctccgctctcgcgttttcttatctttcttttttccccgtactcggtcgagatcactggacgacggtctggggaacacggaaacgaggaacgacgaaggaaataggggtggaaaaaggttggaaactgggcaacgacggcaggaaactcgcgaaaagctctcc…
BTT17825_1	1.60732	5.54726	12.9507	0.000319799	0.0203326	gi|340712922|ref|XP_003395001.1|PREDICTED: synaptic vesicle glycoprotein 2B-like [Bombus terrestris]	synaptic vesicle glycoprotein 2b-like				F:transporter activity; C:integral to membrane; P:transmembrane transport	acaggatatcctgaaagtccgaaattttttggtctctcagggtaaaaacggacgaaagcactggcaattttgacgaaaaatctacgcgataaacactggccgtaacgaggacgactatcccgtaaaagtcttgttgtccgatgatacgatgaatattaataatgttaataaaacgtctttctccgcgtccacagtactaatggaattgctgaaaaatatttggcaacagatgcgttcgcttgcgtcaccgccacttttgaaatacgcgcttctctgttggactatttactttgcgaatatgtgcggatactatggattcggtttatggttaccagagctgttcaatcgttttgaaagctaccaacacttacatcccaatcgaagtgtaagcgtttgtaa…
BTT17974_1	-1.39413	7.57202	13.261	0.000270987	0.0183954	gi|340729171|ref|XP_003402881.1|PREDICTED: beta-1,4-N-acetylgalactosaminyltransferase bre-4-like [Bombus terrestris]	beta- -n-acetylgalactosaminyltransferase bre-4-like				P:carbohydrate metabolic process; F:transferase activity, transferring glycosyl groups	cagttgacggcgtaatcgaatttaaattattaatcctgattgacatcggcgagaacctataggataccgaaggtgtcgttacgctgagagcactgttgccggagggtaatgcgcttggtgagcggaagtgagaagctccgggcggccttttctttcttcggcccttggtcctgttccgccggctgtttccactcgttctccaacaagtcaaccactgcttggaagcagaggggacgaatacagttcggggcgtccttctggatctcggaggaggaggcgtcgaaggcgtggaagagcgagcagggcagagaaacagcaacaacagccagcagggagcgcctcgtccagtacggcgctcttctaacggcgacaggagggagttatggtgtctcgtacatg…
BTT18071_1	0.986503	2.9074	10.7012	0.00107065	0.0487646	gi|283777650|gb|ADB29130.1|hymenoptaecin [Bombus terrestris]	hymenoptaecin		NP_001011615.1|Hymenoptaecin |Antimicobial Peptide|||Response|AMP|Apis mellifera	7e-29	P:defense response	atgttattacattacatttattatcatttcttttaagtacaatctcttaatcgtcaatgtcttaccaattacgtaaaatatacgaaatgaaacaaagtaaatgcatatttcaaataaataatcattaaatattaaataaatgcaattaatacgagacaatactaatagtaattgatatttcgttaaaactgatctctgtctaaatttctctaattgtgtccaaaaaaattatgaatttgcaagaaaaatccgtaatctaatcgttaactgtacgcatagatagatttaatatcctagttcttctgacatcacgtcatcgacgtcgcgtccgaatctgaatccaccacccacgtccgaagctgggcgagatcctgccgccaggaccgcgttcagcctggc…
BTT18247_1	-2.4946	6.67259	32.6082	1.1274e-08	4.14545e-06	gi|340713092|ref|XP_003395083.1|PREDICTED: venom protease-like [Bombus terrestris]	venom protease-like	XP_312099.2|CLIPD5 and CLIPD6|Toll Pathway||||Trypsin like serine protease|Anopheles gambiae	XP_623069.1|cSP3|Toll Pathway||||Serine Proteases|Apis mellifera	1e-107	C:extracellular region; P:proteolysis; F:serine-type endopeptidase activity	aagtgtaactacgcttctcaggagtggtgaggataatgacaggcttcgatatattgttcgcatgtttcgtgttaattagattgctggatccattagttcatacagtgtctgctcaagaatgtatcacaccggacaatcaggaaggcacgtgcctccacttcagaagatgtcagcctctgcaagaaatacaacagacacaggaccatgcagccgccgactttttttagacaatcactgtgcccatccaatgacaatgatcagatctattgttgtccgaacaatccaaacaaacagaagagaggacttttgatttctattgaaactaagtataagtatagggcattgcgaccaccatactgtggttttagtaacgctacgcataccagagtggttggtggt…
BTT18362_1	-1.13934	3.51379	12.3847	0.000432865	0.0252642	NA	---NA---				-	agtgcggtgccgactcttgctgccgcggtttcaacatccgtggtgtgcgtggacgagtgtttacgcgacagtagacttctcgtcgaaacgaatacggagcaaggcgtatacagcgaaggatagagaaaggagacagagacgggatagagtcggacaccgaagacaaaggagagaagagagacgaagagaaggcgcgtttgcggtggagtgtcgtatcgtggagcagcgtaccgaggtttaggagcggtatacgtcgttgcgttatcgagagcgaaataacgcgacgagtcgtccggttggcgagacgaccgaacgaaccatcgacgctcgtccagtgaaacggagaaagaagcaagagagggagaaaaagagcgagcgagcgagcgagagagaaaggcg…
BTT18395_1	-1.97855	5.89825	23.3686	1.33746e-06	0.000273213	gi|340722548|ref|XP_003399666.1|PREDICTED: collagen alpha-2(IV) chain-like [Bombus terrestris]	collagen alpha-2 chain-like	AAF52990.2|CG7296|Unknown Pathway||||-|Drosophila melanogaster	AAF52990.2|CG7296|Unknown Pathway||||-|Drosophila melanogaster	7e-11	C:collagen	cccggtccacgaaggtggtaatgggaccgagacggtctggatggatgcaacgggaccggatggacgtgccggtgcaccnggattgcctggtatgcatggtgaacgtggtcaaccagggccagaaggagatccagggatcgttggcgagcctggtgacggaggtatcaattccgtgggcgtgaaaggtgttcgaggaaatccaggcatcgacggattcgagggttttcaaggatcgtatggaatccctggcgaaatgggctacccaggagagaggggagacatgggttaccgcggacccatggggttaccaggcatgcaaggtgaagtgggtgaaactgtatatggcgcgaaaggtacggtaggtgaacaaggagacagaggagagcctggccccccgag…
BTT18518_1	1.74586	5.51998	16.0421	6.19509e-05	0.00586592	gi|340713461|ref|XP_003395261.1|PREDICTED: hypothetical protein LOC100644249 [Bombus terrestris]	glutamate receptor delta-2 subunit				F:extracellular-glutamate-gated ion channel activity; F:ionotropic glutamate receptor activity; P:ionotropic glutamate receptor signaling pathway; C:membrane; P:ion transport; P:synaptic transmission	tttgtaatattatttattctaaataaataagagttatatttcttacaaggtatacataaataaaaaaaaacataaacaaatatctaaacgcttaatcaatgcataattcattttttttgatcttgaacataaatttcaaaaacgtacgatatgttacatcaaagatacattctataaattcatgcaaatgataaaatctttcaactggaaattccagcgtattataacataaacattttcttctaacgtcattcagtgttttttaccaaacgggcaaattataatattagaagtaaatgataatttacgactcgattagattgtaataagaaattatattgcacacacatacagaatatactgaataattaatatttcttttacccagcttaaaggaca…
BTT18620_1	1.40955	5.8659	20.5965	5.66994e-06	0.000887165	NA	---NA---				-	gggtattcaacgcagatacggggagcatcagtcaccagtcagctgaagacagatacagcaatcaacatgaaatacttggtcgtccttgttgccgccctggccgtcgcctcagccagccccgagcgtgaacgtcgttccctagcctggggacacaatggagcagtggtgttgggtggtgtgttacctggagtggcagtagctggaccagtggctccttcggctgcggttatcggacctgtcgctgcaccagcagccgtggtcgggcctgctgcaggtgctgccgcagtagttgggcctgctgctggctctgccgccgtcgtgggaccggctgccggttccgcggtagtcgctggtcccgcaggaaccgtggtggcgccaggagccggtctactatggtag…
BTT18908_1	-1.37536	4.49626	13.7176	0.000212456	0.0155721	gi|340718046|ref|XP_003397483.1|PREDICTED: putative inorganic phosphate cotransporter-like [Bombus terrestris]	inorganic phosphate cotransporter-like	NP_610332|CG8791|Unknown Pathway||||6e-30 mouse renal sodimum-dependent phosphare transporter NTP1|Drosophila	NP_610332|CG8791|Unknown Pathway||||6e-30 mouse renal sodimum-dependent phosphare transporter NTP1|Drosophila	1e-101	P:transmembrane transport; C:integral to membrane	ttaccttcattcaatacgttcattaccctcgtaagaatcagtactaaagatatgattaagagaaaaatgtttttctgataagctaaactttgcctagaaccagacaaaatgtacaaaaattatgcagtaattagatggaactaggataagaaacgcaggaagaaaaatttatcagcaggacaaaaaaagaaaattggaatatacattccaagaacaggagaaagatgatcctgcttatggagcagaaattcattaaaagtaatatagatttttttctcactttctctttaatcttacctttagtgtacaaaattgcactatattttaacacaacctgcagaaatatctatacgtacgtttggattctgtaaataaaaaagtatttttttacnatttttt…
BTT18984_1	-1.2897	4.47441	12.7024	0.000365186	0.0222562	gi|340727727|ref|XP_003402189.1|PREDICTED: homeobox protein abdominal-A homolog isoform 1 [Bombus terrestris]	homeobox protein abdominal-a homolog				P:determination of genital disc primordium; P:pole cell migration; P:genitalia development; P:apoptotic process; P:midgut development; P:dorsal vessel heart proper cell fate commitment; P:neuroblast fate determination; P:muscle cell fate specification; P:gonadal mesoderm development; C:transcription factor complex; P:cardiac muscle tissue development; F:RNA polymerase II distal enhancer sequence-…	ctgtcgacgccgccaccgccggtgacaaatcttgccgttataccgccagtcttaccggaaatgtcgcaccaacgtccgccgatcccatggtaaattatacccttggtcatcatcatcagaacggcgctacacctggtagcctggtctcgtccgcatcagcctcgtcggcagtttccgctgcgtccgcctccatggctgcagctgcacaattctaccatcaggccgccgctgcatcggctgtcgttgatcctttgacatcatgccaacaacctaccaccggacaacccggcatctcggacataccacgatatccatggatgtcaatcaccgattggatgagcccgttcgacagagtcgtgtgcgggccgaacggttgtccgaggcgtaggggtcgacaga…
BTT19125_1	1.689	9.26589	10.71	0.00106557	0.0487646	gi|340727898|ref|XP_003402271.1|PREDICTED: aminopeptidase N-like [Bombus terrestris]	aminopeptidase n				F:metallopeptidase activity; P:proteolysis; F:zinc ion binding; F:aminopeptidase activity	atcgagcaagcacgctacactttagacattggcccgagaatactcaaatattacgaagactatttcaagattaagtttcccttgcccaagatggatactattgctctacctgatttttcagcaggagctatggaaagctggggtttgatcacttgcagagaaactgctatgctatatcaagaaggcgtctcgaccagccataatcagcaacgtgtagcaactgtaatatctcacgaacttgctcatcaatggtttggtaacttggtcactccaagttggtggtcggatctttggttgaatgaaggctttgccagttatgtagaatatatcggtgtgaatgcagtggaaccaacttggaaggtttttggaacaattcgttgtacatgaactgcaagatgt…
BTT19183_1	1.33944	4.87028	18.8727	1.39735e-05	0.00183502	gi|356545632|ref|XP_003541241.1|PREDICTED: uncharacterized protein LOC100810244 [Glycine max]	rrna intron-encoded homing endonuclease				F:endonuclease activity	aacagtggacctttattatcacgtaggtaagctcacttcgacaatgttactcttaattttttatcgactccgtctgtcgttctttaatcatattcaaataattttctatcgtgttcaatcagaaatttctcaaaatcgtctaagaaagacttcctcttgtccccttcagatatcccttcatttcttgtccttttctgaagcacctaagctggcaccagacttgccctccaatggatcctcgttaagggatttagattgtactcattccaattaccagactcatagagcccggtattgttatttattgtcactacctccccgtgtcaggattgggtaatttgcgcgcctgctgccttccttggatgtggtagccgtttctcaggctccctctccggaatc…
BTT19259_1	-1.25909	4.3591	12.2649	0.000461562	0.0263907	gi|340724624|ref|XP_003400681.1|PREDICTED: hypothetical protein LOC100644979 [Bombus terrestris]	synaptotagmin-like protein 5				F:metal ion binding	aaggaggggactactgaaggcgtcgggtgaactatcgtaccaaggacgtaaatgcaccagatgcggtgcaccgtttggtagattttactaacaccggtgctctgtgcacacgctgcaggcgacagagtttgcagacagtgccgtatcgaggtcaggagccctgccgataacaaagacgtcgaatggatctgtaacatttgctataagatcgcggaattacacgttgttactgagaaatggacttatgtaaattcagtatgtaaatctgtaaatggaaaagcagcgtcgcctgtggaattattgaaaagcagcatccgacgagcttggacaatcaacggtccacccacacgctggtccgcagcaaggaaatcgccagaattgcgtatatatcgaagtttg…
BTT19278_1	-1.40531	7.71705	12.2448	0.000466552	0.0265971	gi|340725794|ref|XP_003401251.1|PREDICTED: inducible metalloproteinase inhibitor protein-like [Bombus terrestris]	inducible metalloproteinase inhibitor				C:extracellular space; F:metalloendopeptidase inhibitor activity	cacaaaaaacgtgaagtcgtactatattgccgtacttactttctgtttctttagattgtatacagtatgtggggaaaaacatatatgtaacgtgtattatattacgtatataagctgtcattgtcgcctgtattcggaggttctgaccagaccactaacaaactaacggtacatatttcgctaacatgtttcgattcgtttgtgtattgttcatcgccttagtggtgttttgtaccgctacatccgctggaaaactagtctgtaacaggccaaacgaggaatatcgttgtggatcggcctgtcaaacaacttgcgctactttaggtcaacgttgtcccattatgaatatcagatgtaacgatgcctgttattgcaaagaaggatacgctagatatggcg…
BTT19279_1	-2.36621	6.94107	31.388	2.11281e-08	7.28324e-06	NA	---NA---				-	actcgaccagtttacgacgcgattcgtcacgtttgccgggaatttcgataaagacggcaacttataaaagacccgacgatgtaacgcgtggcgtaatatatcgtcgtaacatgcggtataacacgcgacgtggcgcgttttggttgagcgtgatcacgctgctgatcctcggcttttggaccgccgaacgcgcaactgtcgtagcagcccccgatccgcgaagcacaatttacatcattcatcacaaacgaaaaacacatcgtccagaggaaatcatcgagattcataggaatccgaagcgaaagcacaaattgaatatcgtgctcgtcgattcgtgaatggatctggaaaggagtgatcgaagcgcagggttggagttgccggaggagggtggttgga…
BTT19355_1	2.01446	7.55589	26.942	2.09652e-07	5.7103e-05	NA	---NA---				-	aatttcctaagttcgtctctttaatttcatttgcaaaaatgttccttttttctacgttgcctgcaatgtgttttattataaaactgtgtacaccatcaaactatttatagaaaaatcgtatttttgaaatatgactaggaacattaagaaataacgtagttattatgatcggtgctatagtcgtgacgaaagaaagcaatactttggaaaagaatgtcctttgtttaaccagcggcattttttcttttaaattccaattgccgttcacaggctgcagcacttttattaaacgataagatcgaccgagagacgaaattagacagcgggaggaaatttgggctgcttagcatattttcaagggaaatgacattgaaaattgacgcacctcgtacgtaaaaa…
BTT19510_1	-1.30668	6.095	11.5395	0.000681347	0.0357052	gi|328789266|ref|XP_392140.3|PREDICTED: hypothetical protein LOC408598 [Apis mellifera]	maguk p55 subfamily member 7				-	ccgcttaactttctctctctaaatttattcgcagaatgggcgagattcgacaggaaagtggaagatcttttcaaaatgctctcctcggttcccctccgatcaatttgccgcgtcgctggaaaaaccttctctgagatagtccggaacggaaaaggatttgcgaataggccgctgagacttgccaaagtccgtggatcctgcgatatccttggtcaactgtttgcccgaggactgttctttgagcaagtcgtcccgaactttggggcgagtttcgctacccacattcacggccgtcttgttcctcttgacaacgatgcactgcgccgacgatgtctctctcaccgcatagttatttcgagcgagctctcctctagatgcgacgatgctgtagttgttcac…
BTT19524_1	-1.29565	4.55997	13.0337	0.000305941	0.0199207	gi|340724582|ref|XP_003400660.1|PREDICTED: hypothetical protein LOC100642504 [Bombus terrestris]	PREDICTED: hypothetical protein LOC100642504				-	atctattgatttgttgaagttgatcggtcgattacgttgaatatactccatacttaatttttgctgatgttctttttcctgttgttctctcattcgtctttctgtttctggattgtgtagtttatttgcgttcggactatttcgcggagagtacaacaaattagatggttcgtttctgtcttgctgatgtcttcttctttgttcttcttgctcttgtttgcgtttcaacgtccattctcttctcctttcttctaagctttttctatcctgttcttgctgtcttcgcttcatctcttccacccacctattctgctctctcctacgtgattcttcttcctgtaatcttcgttgacgttcttcttctcttagacgattttcttctcgtcttcttatttcttc…
BTT19597_1	-1.53867	3.50063	18.607	1.60626e-05	0.0020484	NA	---NA---				-	tggtaatatatatatatatttttttaaattattaggcgtgtaaataaattcgatgtatatagatttaataactttttattagataattatttcagatttaaatattttcccgtcttgtaaatttcttataaatgtataaatatcctgtaaaggagcaccgttcgtaactttgcccgacaatcttgaatatggattagaagattaatatagaaattattttaacgacganattagttattatattcctgaataaagcgctcgataaactttcgcgaatattgcatcaatttaatttacacgcctatgtattaaaacgcgtgaaatgcgaataagctttcttaaataataaaagtccagatgtaacatataaagcattgataagtctagtgtaaaaatatt…
BTT19686_1	-1.24881	3.5201	12.6897	0.000367674	0.022303	gi|340717498|ref|XP_003397218.1|PREDICTED: oxysterol-binding protein 1-like isoform 1 [Bombus terrestris]	oxysterol-binding protein 1-like isoform 1				F:phospholipid binding; P:transport; F:protein binding	gaacgttggtattcgttttcatattatcgataaagtaaaataacattgaactctatctttcataactttgcttattaaaccttatcgaaataagaaacattaaattatctgaatcaaacgattaatacatgtagtcgatcgaagttttcgcatttctgtgtttcgtatatatacactacgaatacgtgaggaaaaacacgtgcgaacacgcaacatatacaaaaatgggtgactcgaaggcgcaacacggtacacaggagatgaaaggctggctctttaaatggactaattatttaaaaggttatcaacgaagatggttcgtcctgtcaaatggcctactgtcgtattacagaaatcccacggagatgtcgcacacgtgccgcggcacgatatccttgc…
BTT19738_1	-1.36158	6.14373	12.9322	0.000322971	0.0204166	gi|340722269|ref|XP_003399530.1|PREDICTED: hypothetical protein LOC100652321 [Bombus terrestris]	spatzle 5	XP_308593.4|SPZ5|Toll Pathway|||Signalling|Toll Pathway|Anopheles	XP_308593.4|SPZ5|Toll Pathway|||Signalling|Toll Pathway|Anopheles	3e-36	P:central nervous system formation; P:regulation of neuronal synaptic plasticity in response to neurotrophin; P:regulation of cell death; F:Toll binding; P:motor axon guidance; C:extracellular region; F:growth factor activity; P:Toll signaling pathway; P:cell proliferation; P:growth	caccgagttacccacgttgctaggtaagatcgccgcgcgtaaaatcacacaggacaaaccccgacggaatctggacctaacgccacggaatacatatatacgagtgacagtggcggtgactaaggtatcgacagtcacactcgtcctccacagttcgacgatcgtcatacggtggtgcttgtatcgcagttactggcgacttaaataggatatcaaattttcgtatacggaacgaaggaacatttcactcgcttcgataagcttttaatcgcgtttcagtgattcatcttcgttctgtagctcggttgagtaaatttcatgtttaagaagttgtgctcttcggaagattaatcactcgcgcggcgaaacgtattttttcgcggccaacgatacttgtca…
BTT19927_1	0.913797	2.35689	30.5332	3.28203e-08	1.09709e-05	gi|255541546|ref|XP_002511837.1|actin depolymerizing factor, putative [Ricinus communis] >gi|223549017|gb|EEF50506.1| actin depolymerizing factor, putative [Ricinus communis]	actin depolymerizing				F:actin binding; C:intracellular	aatttttttgtccccccacaatgtattatttatttatttttgaacattttacattttttgcaactcaacaaacgttacaaggccctggatttgacgatgtcaagactcatctcaccaacgtctgttgcttggagttccagttggatcccttctagctctctcttgaacgtctcctttgagctcgcatatatcatcttacttctcacccgtgatgaatccggacaccatgcaaaaaagaagattttgcttttttggcagttctcgacggtggtgaaatctaagtcatagacggcatagcgacactcattggcgggcaagtttttctgaaaatccgcatagctttcgtttggttagcctaacttctcggatgacaacttgtgtgtcttgtcttcgatcttg…
BTT19977_1	-0.965642	2.31044	15.663	7.56896e-05	0.00681577	gi|350422015|ref|XP_003493029.1|PREDICTED: glutamate-gated chloride channel-like isoform 1 [Bombus impatiens]	glutamate-gated chloride channel				F:extracellular-glutamate-gated chloride channel activity; C:postsynaptic membrane; C:cell junction; C:plasma membrane; C:integral to membrane; P:anion transport; P:synaptic transmission	tggcagtccaggaggcgaaccttccgaggtaggacacttcacgagtcgagtacagttccagtgtcgtaccagaaagcgccatgccagtatcactacgtcacggagccctcattgcctaggattatcagcttctccaggctaccgcaatgtggcctggagtattgaagttattggtgttactaacattcttgctacatctatcaagatgtgcgcagctgcagaaaaaggtggtgaatttccgggaaaaggagaaggaggtattagacgacattctaggaccaggacggtacgacgcgcgtatccgacccagtggagaaaatggaacagatgggcccgcggttgtccgcgtcaacatatttgttcgaagtatctcaaaaatagatgacgttacgatggagt…
BTT20009_1	-1.38228	4.47251	14.9016	0.000113265	0.00964808	NA	---NA---				-	cgttaacacaggcgcgaccgcgaaacgatcgacggccgcgaaccgacaaggtntccaacgagaaacgtagctccgctcgtagactgacacgcgtacgtaaaaaggagaccgagcgcgaactaacgaaatggaatcgacggttgcaccgaactctccagttgtaccgcctcccctccaccgtcttcctttccacgctaggagcctgttgctctcctccgttcgatccttccgatcctcgacagcgtcgctggtactctcctctttctccctctccttcgtttttccttttaccctttgctcttttaccgttttcctttcccgtcttccgtcttccgctccctccgccgccaattcgattcggcaatccgagcgacaggaaattggaggcgcgcgcgaatt…
BTT20033_1	-0.936349	1.68878	19.4798	1.01668e-05	0.0014093	NA	---NA---				-	gtgaagattcaggcgcgttcacgtcgttcagacgaattgattcgcagtgacagatctgtatttgcctttgatgttgtttatttgtcttcaacgagagttatgcgtaccgagtaattgtataatatattattcagccacggtgtacacaaacagacagggaccaaagcgaacaattgtgtttagttaataaacaacgaaatttaaacttcgatacaacttgaatggacgattaaaatgattgacagtttcgctgatggagcacgagaaaatcgaagtgagagcgacaagtaaattagcgagttacacaggctgtctcggtgatcatgatccgccgatcgataagaaagtgattccatgaaaaaataaacggatgatgtgaaataaaaggttttttacgcg…
BTT20125_1	-1.51108	7.46547	15.4217	8.59933e-05	0.00763387	gi|340717734|ref|XP_003397332.1|PREDICTED: serine proteinase stubble-like [Bombus terrestris]	serine proteinase stubble	XP_320728.2|CLIPA6|Toll Pathway||||Trypsin like serine protease|Anopheles gambiae	XP_623150.2|cSPH 42|Unknown Pathway||||Serine Proteases|Apis mellifera	1e-155	F:serine-type endopeptidase activity; P:proteolysis	gtagtctagttccttattaatctcttgcgatgctcgtagatatttactttggggcatccatttgagtattgatcttgtccttttgtggacattcagatatgtgcaaactatcgaatgaaccaatcgtattttcttttttcttgcgagactggtgtaactagattaacgtgttttcttcataaaaatattgtattgcatcgagagcgaactttcaacacagcaatgtggggaatactattgacactggctgtgtccagtttttctttggttgtatcagccccccaaaacgatggtggattggattccttgatagcgagcttaactggaacaaattcttcaactcaggcccctatggcggacgctgagttgaatgctctaatatcggacgtatttaatcaa…
BTT20240_1	-1.61676	6.7538	17.9309	2.2907e-05	0.00267393	gi|340720028|ref|XP_003398446.1|PREDICTED: beta-amyloid-like protein-like [Bombus terrestris]	beta-amyloid-like protein				C:integral to membrane; F:transition metal ion binding; P:neuron projection morphogenesis; P:peripheral nervous system development; P:long-term memory; F:protein binding; P:synapse organization; P:neuroprotection; F:heparin binding; P:response to axon injury; C:extracellular region; C:plasma membrane	agtacgctgtgctctcgtatacggcgggtgagtggtggcttgcatacagcaaattgttcagcaacgtttctaccgtttgttccgtcagtgcgtcgtcgtttttttcgtagaagatcgagacgagtcagggaatcgtaaccggcctgaaatcgaaacgacacacacagacatcgtgcggggagtttttatagagagtcgaccaaacgaaggaagatgaaggggatgctggtgcccgcactgctgggcgtcttgatggtctgccgggtccaagcagtgtcggagagactcgagttggcacccgctggaggaaaatcagagccgcaagttgctacgttatgcgaggccggagaggtgtacctggcgcaacacatgggcgaacagggacgttgggtctcatcc…
BTT20259_1	-1.95499	4.07748	22.7937	1.80353e-06	0.000352119	gi|350406900|ref|XP_003487917.1|PREDICTED: serine protease inhibitor 3/4-like [Bombus impatiens]	serine protease inhibitor 3 4-like	XP_314159.2|SRPN10|Toll Pathway|||Recognition|serpin-like|Anopheles	XP_314159.2|SRPN10|Toll Pathway|||Recognition|serpin-like|Anopheles	3e-59	F:serine-type endopeptidase inhibitor activity	cttcaaagagataaatcgttgttattttcgagatttctacagcaggattgaaatgctgtctttgagtctcaagactagactggtgatctcatcgaacttttggccttaacattttttactgtgcgatggtactaactatgatgtttagtcttctactatgtttgtcttttatagcatatttcttaataatattaaatatagacttattgtttcttatagatatttttgttgtatgtatgttaaacagatcaccgcatgaaaggtatatatggtgtgttcggctacaggtttccgaaaatttaagggatgattattgacgtcgtaaatcaaagcaaaaaattagctctttcggctttgttttttagttatcgtcaattaaaaattaggtcaatacatcct…
BTT20412_1	-1.88344	10.9892	13.4143	0.00024971	0.0175449	gi|340721928|ref|XP_003399365.1|PREDICTED: hypothetical protein LOC100651094 [Bombus terrestris]	PREDICTED: hypothetical protein LOC100651094				-	gatagaagaatcgatcctacaacatgtggagacatcgaacgatcgggctttttgccttgctggctcttctctgcattgacgcacaagctgcagagaccagagcgaaacgtaaccctcacggatttcacgatgcagccgctggaagcagtttcntgaaatctctcgctggtgtgggtggattaggtgctggattaggtggtggatttggcggaggatttggcggagnntaagcggtggttacggtagttcaggtgccggaggtggtgctggcggacgcggtagtggagctggcggatttggtggtgcaggcgccggtggtggagctggaggatatggtggtgcaggcgccggtggtggagctggaggttatggtggcctaggcagttccagtgccagcgc…
BTT20455_1	1.2647	4.45893	16.0587	6.14096e-05	0.00586502	gi|340729020|ref|XP_003402808.1|PREDICTED: jerky protein homolog-like [Bombus terrestris]	tigger transposable element-derived protein 2				F:DNA binding	ggtatttacattcgaaacgttccaacaataatgcttccaaaacggaaaatattgacagttaacaaaaaatacgaagtccttgagatgatagataaagagagacttcttcgccagtggtacatacgatgtatagcaaaaggcataaaattaacaggaacaataataagcgaaaaagctcaggaacttaataaacaattaaaaaaaaatagtacttttacagccagtctccgttgggtgataaagtttagagaacgtcacaatttgcgtaaagcagatatgaaggaaaatttaaaaataccaaatgaagccgcggtggataccttcaaagctgagtttaataagtttatgcaaaaggaagggtacaaattggagaacgtttacaataccgatagcacaaca…
BTT20486_1	-1.36633	5.53107	12.9362	0.000322288	0.0204166	gi|340724066|ref|XP_003400406.1|PREDICTED: endothelin-converting enzyme 1-like [Bombus terrestris]	endothelin-converting enzyme 1-like				F:metalloendopeptidase activity; P:proteolysis	ttgtaagcgtcgcgaaacggtctcgacaggcaggcggttaaagatctcacggtttgtcaaaccagataattattcagtatcactttcccatcgttcgttttgttgtactctaataccagcttggacaatttacgaaatattctggagcaaagttcacgatctttgtctggctggtacttttttgttaacgagttgcgtggcatttttgaaaatagtctacccaggacatgaaagacgcgttattttgcaattcatccaaagacatcaaattgtaaagcttttctttatctcggtgatcctccggcggtgtcatgatccgcgccaattccgtttcaaactttatcacgtcgttcatctgttttctggtcgaattcttctctccgccaagcagcacgccta…
BTT20509_1	-1.17356	4.17242	13.6248	0.000223221	0.0161466	gi|340727346|ref|XP_003402007.1|PREDICTED: hypothetical protein LOC100649478 [Bombus terrestris]	PREDICTED: hypothetical protein LOC100649478				-	gcagtggtatcaacgcagagtcggggaggttgcctcatttttctgcctatggtgacccgctgtcgacgaaatatttgcaacgctttttacagcacctgcgatatgtcattttggacgagtagtttcttcatttttacaattctgttggcaacaacgttgacgttatcgaaatgcgagacaatgggcgattcaaatagattgacacctccgcaattcgactctaggaatataattgaagttcctccacgcccatgtcctaaacatcagaaaagggatcacttgggagagtgcagaaaaatctatggagttcctctgaacgattgagagcttccagctgcaaaaatcgtggatctgtttgcgataattttcaccttacgaataatttcctctctcttacgt…
BTT20524_1	-0.78999	0.670901	18.0596	2.14094e-05	0.00252585	gi|221143412|ref|YP_002519431.1|CYTB gene product (mitochondrion) [Bombus hypocrita sapporensis] >gi|165935765|gb|ABY75182.1| cytochrome b (mitochondrion) [Bombus hypocrita sapporensis]	cytochrome b				F:metal ion binding; F:oxidoreductase activity; C:respiratory chain; F:electron carrier activity; C:integral to membrane; P:respiratory electron transport chain; C:mitochondrion; P:electron transport	attattaaaaatttatattataaaccaaatcatttaattttattaataattattattttcttaatcttaatattattcattataacaaaaatctgttatattaaaaataaaaatttacgaacaaaaaaatgaaaaaaataatttctataatttataaaactcataaatattaaatctacctatatcatttattaatttaccaactccaattaatattaattatatatgaaattttgactcaattctaggaatatttttaataattcaaattatttcaggattatttttatctatacactattgtccaaatattaatattgctttccacagaatttcaaatattataaaagatataaattcaggatgattaatccgtttaattcatataaacggagcttc…
BTT20550_1	-1.25959	3.47966	14.7277	0.000124208	0.0102632	gi|350425484|ref|XP_003494136.1|PREDICTED: hypothetical protein LOC100742923 [Bombus impatiens]	dual specificity testis-specific protein kinase 2				F:ATP binding; P:protein phosphorylation; F:protein tyrosine kinase activity	gagtatttcgagaggaagcaggcgggtagcttgcgacttgccgatcacgatgccagctctagtaggttaacgttcttaaaagcaaatttagagggtcccgttccattatgcagtatctcagccgcgcagaggttagtcgtttgcgagggtgcggtgcgcagcaaattgcccttgtttgacaaaaagtgatacacatcactcgcacgtcgtacagttcgttccttagggtttcttggtcttttaccgatgtttctggaccgcgtgaaagcgcctacacagagaaacgcttcgactcgatttgttccacgtggaacagcgacggctacgtcgatgcgacaaggctaggtgtcattccgtgagaagggtagcggaactggctagcaggagggacccgcatta…
BTT20651_1	1.74364	6.16558	15.532	8.11208e-05	0.00727515	gi|340716570|ref|XP_003396770.1|PREDICTED: l-lactate dehydrogenase-like isoform 1 [Bombus terrestris]	l-lactate dehydrogenase				P:glycolysis; C:cytoplasm; F:L-lactate dehydrogenase activity; P:cellular carbohydrate metabolic process; P:oxidation-reduction process; F:nucleotide binding; P:gluconeogenesis; P:cysteine metabolic process	acgccgcattagcaaagttaccgataagttcgaaataacgtccacgcgacgcgtgaacgatcgacacgtgacacggggtcaatgtgaaatttatcggaaaaccgaacgtgaatttatcatttcggcgatactcggttgtattaccggtttcatcagctcccaacgcgccggctgaagcctatgggaggtataaaaggcggcgacaaggtcaccttagaaaacagaagtctctgagctgtcagacaagttggacgtacggacctcttggagaatggcattgttgaaaaataaattattaaacacggtgatagagccggttgccacgggaaaaaacaaagttaccgtggtcggcgtcggccaagtcggtatggcttgtgctttcagcatcttaacagacaa…
BTT20661_1	1.39989	4.32747	12.9657	0.000317257	0.0202814	gi|340709754|ref|XP_003393467.1|PREDICTED: hypothetical protein LOC100648425 [Bombus terrestris]	intestinal mucin		XP_001120871.1|GRAL/ Tequila like/SP23|Toll Pathway||||Serine Proteases|Apis mellifera	8e-08	C:extracellular region; F:chitin binding; P:chitin metabolic process	ctcctatggttatagttcaatttaataaatcatttaatatatggaatacaatgcaatatcgagctaactttttatttccatcgaattgttttataatccgattcttttattatttcacatggcattctttgtattttacgtttgtctttgtatgtaactactactatttatagtaattgtttttgctaatcagtcgctatttttaacaaaataaaatcgtgacaatatacatggcaatgaatcgaatataattaaattaatatcgtttcatgctatgtgtacatataagaatgaatggtaattaaatggtgtcatttatcactaattttattatttacagaaaatttagcgatctgtgtcaaattcaatgcagtcatcctaaaagattacataaattaa…
BTT20675_1	1.28134	3.86688	12.4296	0.000422589	0.0248618	gi|340712922|ref|XP_003395001.1|PREDICTED: synaptic vesicle glycoprotein 2B-like [Bombus terrestris]	synaptic vesicle glycoprotein 2b-like				P:transmembrane transport; C:integral to membrane; F:transporter activity	gcgcgaacgttttcatccgcgctacagagggtaacacataagattctgcctgctttcaacggcagtctttgctcgctgtttgacaagaaagaagactagtgttctagccgttgcaagcttaatcgctatggttaatcaggttgcctccttgtcctatatagtggagaacaatgcaggcaaggaaagcgctgcagatttcgaaaaagccatcaaactgtgtgggtacggaaaattccactatggcttcgtattactctgtggagcaatgttcctctgcgttggttgtcagaacggaataaacgcgtacattttaccatccgcagagtgtgatctcgatttgagctctgaacaaaaaggtcttctgaacgtcgccttcctcttaggcggagttgtaagttc…
BTT20677_1	-0.887165	0.924152	17.3703	3.07594e-05	0.00331148	NA	---NA---				-	taattattttaattattatataatatatatatatatatataatattattttataaataagttattgatattaataaattaaattattattattattattgtttattatatttgtaaaaatttaaaaaaattagatttattgtaaatttatttgataaaaattaattttttaatttaataaataataaatatttaatttattaataattatttatataaaattaattattatatttgatgtattttgcatattaaattttgattttaaaaggattaataataattaataatataagagaaattttataatgatttaaaaattaataatatttttttatctatatataatatttttatattaaagatttatttaatttagtgattgaatttaataaattaa…
BTT20684_1	-1.8332	2.32556	45.0852	1.8865e-11	1.22412e-08	gi|340709493|ref|XP_003393341.1|PREDICTED: hypothetical protein LOC100642915 [Bombus terrestris] >gi|340709495|ref|XP_003393342.1| PREDICTED: hypothetical protein LOC100642915 [Bombus terrestris]	cell surface glycoprotein 1-like		XP_001950380.1|Chitinase like protein 4|Toll Pathway|||Response|Fungal degradation|Acyrthosiphon pisum	3e-07	C:extracellular region; P:chitin metabolic process; F:chitin binding	aatcataagattggttattcttcgtatcttggaaatatgggcccatcaaaggggaatgaggataggggggatagtgtggtattgggggaagggatggtccatcagtagagtcagttggtcttgaaggaggggagtggtctagtagggtgaggtggtcttggaggacgggatggtccatcagtagagtcagttggtcttgaaggagggggtggtctagtagggtgagatggtcttggaggacgggatggttcatcagtaggagtttgtgaagggttgagtggagatggttcagaactacttggtcgtggcggacggggtgatgcagtagcactgtcttcaacaaattcagttggttgtggagagcgagatgtcaccgtagaacgggctgttgaagaatgt…
BTT20708_1	-1.55031	4.48958	16.7824	4.19194e-05	0.0043419	gi|340719576|ref|XP_003398226.1|PREDICTED: hypothetical protein LOC100650653 [Bombus terrestris]	PREDICTED: hypothetical protein LOC100650653				-	agtacttctttgagttcaaagtaaaacaccacagcaattcgagcacaacgttgtcttgttttttagcggtcgcagctttttcctctctttcttcttcttgagtaatatgtaataacacgaattcgatagtctatcaataagttgttttcaactagtgaaagaaagaaaaccggaaacaacgatacctagcaaattttactggtaaaacgagttttagctgcgttttagaaaatcagtgcaaactcatgtcagcggatttcattataaactgaaagaatagaaaaaaagagcggattaagatatacgtcaagaattaggtcgaaagtatcaagaaggaaggaaratatacacggaaatttctacgaagagaataaattcggaatctaattattctcgaag…
BTT20762_1	0.712315	2.08225	13.2518	0.000272318	0.0183992	gi|340716599|ref|XP_003396784.1|PREDICTED: protein G12-like [Bombus terrestris]	protein g12-like				-	cattgtactaataatatatacataccaatttctgttaattaacataaattctattaacgacactgtataaataggttcataattccataatgatcgaacgctaaatcatttcaataaatttcatcgcgattttccattttttcataatttatcccaattttcagatgaaattcgctctcacagttttgactatcctggccgcagccagccatctcaacgcttacatgttgccaagcgttggcacaggtgccctggccaaggaattgcaggatttcgtgaacctggtgcccatcgacaaagtactggagctcacgcaagtatatcaagccagagacaaggaattccaatggattatgactttcttgcaatccgatgatatgaaaggcttcatcgacgacg…
BTT20848_1	-1.7915	8.09711	18.5174	1.68359e-05	0.00212248	gi|350402326|ref|XP_003486445.1|PREDICTED: cytochrome P450 6k1-like [Bombus impatiens]	cytochrome p450 6k1	NP_610473|Cyp4p3|Unknown Pathway||||4e-37 human cytochromeP450 4B1|Drosophila melanogaster	NP_610473|Cyp4p3|Unknown Pathway||||4e-37 human cytochromeP450 4B1|Drosophila melanogaster	4e-17	F:oxidoreductase activity; F:electron carrier activity; F:heme binding; P:oxidation-reduction process	cttatataaatgcggataaccagactctatgagtatcatttcaaagtagctggaagagtgtcatcaaaaaatgttaatactaaactgttttctcaatattcttcttacggtcgccatccttgtgacgttcctgcttttatacgtaaagaataagcgtacctactggcaaagacgaggtgttcctactctacctgcccactggttctttggtaatgtaaaagatgtgatacaatttaaaaaatctccctccattgtgatcggtgatctacacaatgaagcttcagacaacgacgatgttcttggaatttacattttccacaaaccgttcttgttattaagaaatgcggaattaattaaacaaattttaatcaaggacttcgattattttccggaccgtta…
BTT20899_3	-1.36929	6.65738	11.1538	0.000838595	0.0415755	gi|328784395|ref|XP_623653.3|PREDICTED: LOW QUALITY PROTEIN: hypothetical protein LOC551259 [Apis mellifera]	low quality protein: titin-like				P:lipid transport; F:nucleic acid binding; F:lipid transporter activity	gaagacagtgaaagaagtacacaagactgattacgtagaacaggaagacacgacgttgcttgatgttaccaaagacactcgagtgaagaaactcagaaaagagtcgatttcaacagagaaggttgagcaacttaaaccttggactgatgagaagataactttgaagagaactaaacctgacaagaaagaaatacccaaagaacaaatagagacagtagaattaaaaccatccagaccagaaaagggagaaattgagaaaccaagtcttgaagcagtggatttgaaaccaattcccaagaaggaagtgaaagaagtatctaaaaagcctgaaagaaaagacgtactcactgaagaggaagacacaacccttcttcaaatctccaaagacacagaaactac…
BTT20918_1	-1.81215	9.87227	15.3352	9.00236e-05	0.0079444	gi|340716081|ref|XP_003396531.1|PREDICTED: hypothetical protein LOC100650927 [Bombus terrestris]	PREDICTED: hypothetical protein LOC100650927				-	gacgtttaaaagcacattgcttgcgacttatgcgattaatggtatttgctaatctcaagccacaaatcgtcgaaagtagccccagaagagatgaagcaaattctcgctgtatgtctcctactgacagtggccgatgctagtatttttcgggaaaatcatgaaaggcccttaagtagatttttccgcccgaaacactggttttcattaccggagcatcagtttgaaccaccagaacattcattgcctacaccaagacactcactttcaacaccagcatacatgcaggtcccatcagaccagtcaccattccataaacaattagaaaaactttttccacacaaagttaaccaacagaataaggcctcagaatcttgcactgctgtgaggatttgtcataga…
BTT20969_1	-1.28084	2.45699	26.2529	2.99501e-07	7.77365e-05	gi|350409163|ref|XP_003488634.1|PREDICTED: hypothetical protein LOC100746493 [Bombus impatiens]	PREDICTED: hypothetical protein LOC100746493				-	agctttcagcattcgtagatgaacattcgtagcatcgacgtgaattaaacagttatagtaagaaacatgaaagtgcacgaatttttaataatcttgttcacgatcgaactcgttgccttacaaccgggggcaggagcgctcaagtgctatagttgcgaaggcaattcatctgccacgaatattgatagaaagcgtagaagtgtgatcgatcggttctcacgaatacagttcgttaatggcaacgatacatatcactgttattcagcaactgtgaatggcacggaatccaagggttgtaccacggaaaaagatttctgtaaagataaaggaagttcatgtaaactctgcgaagaggatggatgtaattcggcaacgtcaactgttgtatttacatctatg…
BTT21036_1	-1.6728	8.19795	18.2261	1.9617e-05	0.00236497	gi|340721469|ref|XP_003399142.1|PREDICTED: tubulin-specific chaperone cofactor E-like protein-like [Bombus terrestris]	tubulin-specific chaperone cofactor e-like				-	ccgtcgtaactagtagtgtggctcagctgtttctgtttactaaacaaaggagccagaaatcagttcaacggtggacagcgagcggggcacgttcgtgtgtccgtcagcgacaccacatctcttttctaaccctttttgaccacccaacagaccgatctcgcttcatgatcgcagacgaaaatcgcgagtgcatctaaccaggatattgctcggagcctcatcaatcgctaaaccaccggatacctaagcgatatcagagggccaaagcacatagcaagaggaggaaacaaatgcagtaaacatgccgtcgttgctggaagcgttggagctgaagtacggcagttcaacgaccgactgctccctcacggacgaggagatggaatcgagctcgccgaaggc…
BTT21073_1	-0.241846	2.07219	13.2933	0.000266351	0.0181927	gi|340724392|ref|XP_003400566.1|PREDICTED: facilitated trehalose transporter Tret1-like [Bombus terrestris]	facilitated trehalose transporter tret1-like				F:substrate-specific transmembrane transporter activity; C:integral to membrane; P:transmembrane transport; P:carbohydrate transport	gacattcgctttgcgcgcgtcatccaagaagggatgagtaaaagtaatttctttttcgttgctgcagtttctacacgagtgttttcctatttctactcgttgtgatttcctctttcctttcttcttttttgcttgattacgattttcactaacaaaatttcctatcgcaagaagaaatcaacgtcaaaaagagaagaaaagcagaaacaatcacgaccgtcaatgtacatatattgtccatggaaaaagatacangtgggattctacgagatagggcgaataattggcgtatcaagaatttcttgagagaacgaaaaactgttccggaaaacgctgcgtgatttcgtgatacttcgttagaggtgacgaaatctaactagtttagacagagaaacaaaa…
BTT21092_1	-2.20055	2.90304	64.6936	8.75008e-16	1.6087e-12	gi|340714803|ref|XP_003395913.1|PREDICTED: alpha-glucosidase-like [Bombus terrestris]	alpha-glucosidase				F:maltose alpha-glucosidase activity; P:carbohydrate metabolic process; F:cation binding	acacagtcgatggttataacgctggcgaaatattccaagcggatataatcggtcttgtcatagttactctgagtagctcgaaataaggaacatgagggcgctaatagtattctgcctaacggtattgcctctggtcgctccatacacatggaaaccgaccgcggtagtatttgagcaacagtttggtaggcgcatcggtctatcaaatctatcccagaagtttcaaggacagcgatggagatggcattggcgatcttaaaggtgtcatacagaagttggatcatctggttgatgcgaacgttgacataatttggttatcacccatttttagcagccctatggtagatttcggctacgatatctcagatttccggaacatctaccccacatttggtacta…
BTT21141_1	-1.42236	4.05692	15.9078	6.6503e-05	0.00616466	NA	---NA---				-	agggcagggtcgtcggcgtcgacactcggcactcagcagtgtcagtacgcctcgcgacgccgatgggacttgtgttcgtgatacacgcttaggttagcgtttagtgttcgccagcagtagcttttgtacagtgttttaatctatatacatacatatatatatacatacatacacgcgcgggtacacacatacatatacacatatatatatttttcttaaccgattgttaaattcgtgaacggaagagactgcgtaaccgatcgaatttacaatacgtccagtttgaccaaccacaaagattcattgtattttcgtctcaacgaattgctgggaataagccgggtccacggcgtgtcgttcaccttttctggtccacgaaaagaaaaacgaaatttttgg…
BTT21216_1	2.13278	7.14326	27.1686	1.86461e-07	5.26876e-05	gi|340712120|ref|XP_003394612.1|PREDICTED: cytochrome P450 315a1, mitochondrial-like [Bombus terrestris]	cytochrome p450 mitochondrial-like		NP_610473|Cyp4p3|Unknown Pathway||||4e-37 human cytochromeP4504B1|Drosophila melanogaster	2e-06	F:heme binding; F:oxidoreductase activity, acting on paired donors, with incorporation or reduction of molecular oxygen; F:monooxygenase activity; F:electron carrier activity; P:oxidation-reduction process; P:electron transport	aagttcgcagcgtcgcgaccactcgaataaagtgataatacgagtagctccccttttggtacaaagtaattactaatcacactgtcttccggtaaatatctagatataaatggagctataggatacagtcgaagagattctttgattacgccttttaataatggtacgtgcaatatatctctctgtgaaagatccttcaattgttcaaatagttcctcttgcctttcgggatgattacataacagtaacaatatccattgcaaggtggtcgctgtcgtatcaccagctgctaaaatgaaatcggtaacgatgcagattgcgtcttcggtttgaataccttcatccatcattttctttaacaaaccgtcgccacctaatttagtcatttccgggaccagt…
BTT21248_1	-1.46641	5.38161	14.8674	0.000115339	0.00978694	gi|340712220|ref|XP_003394661.1|PREDICTED: division abnormally delayed protein-like [Bombus terrestris]	division abnormally delayed				C:anchored to membrane; C:proteinaceous extracellular matrix; F:heparan sulfate proteoglycan binding; C:plasma membrane	ctgctcaacaccgccatcgtgcgatacacttgatcgaacagggtttaaggttttgttctccgactgtctcgccaacatcgtcaccgtttcccttagtgcatccgccgttattgccagaagaccttgcaaacttctgctgtggtgatggatcaagtcatagaaaatctgccctggcttggtgtcttaacagttcctcagtctcccggttgcagcacatgccatcacaagttgttttcgcactattttccgttgcaggttccttcgtaattacgagtgtgatattcttgctctcgaagaagggctttacacgctcacaatcggtagacgcgaaatcagtatcgtttttttgacatttcaccttaaataccgtgatcgagatgacacgagatcggtgcaacc…
BTT21272_1	0.686896	1.42736	28.1619	1.11579e-07	3.32655e-05	NA	---NA---				-	agcgctgcagtaatcaaagaagtaataaagaaatttccttcatatcctttctctaaggcagccgtgttttctatcaacttattctcactgtcacaatattcatcatggaaatgaagaagatctctctcgtcatcatcgtcgttgctgccttattgagcgtagtcttggctgctgacaaacccaaggacccagttgccgctgccgctacccctaaggcatcagctaccgcccctgtaggctcagctgctaccaccacaagcacagcatcttcccctgactcagctcatgctcctgccccatcaggcgccgcctccaccatcgccccttgtcggctctctggccggtgccttcctcgtgtccttctttggctattacctgcagtaagctcagagaataaaa…
BTT21343_1	-1.24696	4.42448	11.1126	0.000857441	0.0421562	NA	---NA---				-	gtcgcgtgccgagacgccgtggaacgagaacgtttctggcgagctggctacgtggaacgcgagcgatacgcagcgatacaaatcggccgggtctcggatcgtcgcgtgatctcggcacgtaaagccagtacgtttcgttaacccgagaacgcaccacgattaaccgcgcgattctcaacccgtcgtcttctacctctaccgtagtacgatattagcggaaagtgtcggaggaaagttttgtgacttgtgatccgatcgtgcggtttggaagttgtacgtttccaaagaggaagaggaccgtttgattaagatttccactaagaagattcgataagaggaatcttcaagttgatttacgcgttatacgttcgaccaaagactcacgcgcgctgtgactcg…
BTT21354_1	-1.00507	2.85536	11.9098	0.000558385	0.0304175	gi|340719818|ref|XP_003398342.1|PREDICTED: hypothetical protein LOC100644813 [Bombus terrestris]	PREDICTED: hypothetical protein LOC100644813				-	tctctctctctctctctctctctctacaaagacacgctccatcgcgaattatcgccaataaataatttactaagcttttttcgtcagcgaacgaaactcgatgatgngaaatatcgtcccgttggtctgtggtctcgcatcttgggtcggcagcaaacgggcagcaaactctgtcggcttctaattgctacatcgtgtattttccatggccagcttcctatcacgtacattgcttcatggtgtctcgtgtttcccccccaggaacaaaacgtgtcactctctgtgttacttgtggctggtgctgctttacggatcgtacctttgcgtctattctctcttaaattcttcataggcctcacttagtatttttcttctctcttcccttttttctatcgtctc…
BTT21396_1	-1.43117	6.32487	13.2982	0.000265668	0.0181927	NA	---NA---				-	tagtttaacttattaacgattattatttgttttattctctaacgtttactgtctagttactctccaagtcgatggggtaatgataataattttcagtcagtaaagttattgcacttaaaaatattacgctaaactgttagatgttattaatgtaaagaacaaacagcggtgggaagaaaactaattgattttagcatcacaaaagcggattaaagatactataaacttaaaaagaaaaacaaatgggcnaaatatcgaatataaggcgcgctgccaaaacgttttgtgtgattgtagctggtcagctacaaggggaaaaaatccaagattaaaagaagggtgcaaggaagaatgccatgtttatacgcaatcggggaaaccagttttgagagaaatatt…
BTT21533_1	-1.30794	2.20722	25.1004	5.44221e-07	0.000131941	NA	---NA---				-	ttctatagattttgacgtcagcttttgatatagattcgtggcgaagaccgaagtgcgcatcgattttcctatcgtggcaacgttcgaacgccgtttacgtcaattttttcgtaaaatatcgctaaagatcgatacgcggtcaaattcgtgcgtttcgatcgtatcgagaattgttaccctctcgtatacttcgatacgtatgacactttagaaatgaaccctactttcacgatatcgcgctggatcattttaacttgtttaacgacaggaaatagatttatttattcttggagaaatatcattgcacatacaattgcacgaaataaaatctgatgtaaggagggtgcaagagaaaaaagatcgtacggagttgatagagaaaaattggacagcgaagat…
BTT21696_1	-0.904995	2.56578	11.8508	0.000576352	0.031242	NA	---NA---				-	gacactgtaaactgaacacaccgtacgacgacaaacttttctgtcttttctgtatgcgtgcgtgtgtgtagtgtgtgtctctttcctttctcttgctctcttcgttttctctttcgtttctcgctcgtttctttccttttttctgtttcttcctccgctataattataaatgacgtacgaatcacgacgtagcttcgtgactttcctcggaaaattccaaacgaatatctccgttcccttatcttatatcttcgattctcttactgctttccttcgttcttccgcttcttcttcttcttcctcttcttcgtatcctttgttctcctcgcgcctccacctcctcttccggcacctctgtacttcaccgcagcggcaaggacccgccccgtgtcgcgctac…
BTT21935_1	1.31586	6.79512	10.6764	0.0010851	0.0490572	gi|340714002|ref|XP_003395522.1|PREDICTED: cyclin-dependent kinases regulatory subunit-like [Bombus terrestris] >gi|350418881|ref|XP_003491999.1| PREDICTED: cyclin-dependent kinases regulatory subunit-like [Bombus impatiens]	cyclin-dependent kinases regulatory subunit-like				P:cyclin catabolic process; P:histoblast morphogenesis; F:cyclin-dependent protein kinase regulator activity; P:spindle assembly involved in female meiosis I; F:protein binding; P:positive regulation of mitotic metaphase/anaphase transition; P:syncytial blastoderm mitotic cell cycle; F:cyclin-dependent protein kinase activity; ; P:regulation of protein kinase activity; P:serine family amino acid …	atttgttacaaatgtttatttaagaatggacaaagagtataggtttcatttaataaaaataagtgaatcgtttaatacttagatgtaaaaattacttttcggaaatactgataaaatgttgcaagaaatacatataattagagagcagcttctagattacattatatgtagactaagagcaatatgtaattctgaatgatataagaaattgtatggcaagatatctaatgaatgcagaatttgatacttaattattaatattggaatcctagattaaaatcaatgtaactggtgaaagcttaatgtttaaggtcacacttttccattatatcattcttgttaaacataaggaatgattattctaaacatgtaatactaaaatatatcctaatagttagt…
BTT22094_1	-1.00967	2.9758	12.818	0.000343308	0.0213354	gi|340723865|ref|XP_003400307.1|PREDICTED: hypothetical protein LOC100648997 [Bombus terrestris]	isoform h				F:phospholipid binding	gattttcgtacaatgttcgtgtttcgaagaaatcatctttgctcnccgtttgtgttcacgattcgcgccacttcgagttcaaggacgtcggtgccagaatgcgcgagcctcacgacttccgaatgcgtcgacgtccatcacgttctcccgttcaccgccattataatgtcgccaacttccagaccagagctctcggcgggcgtgtcgggctcgattgccgagacgaccacgggtttcgagccgtgaatacggaaaccgaactcacctccggcttcccgcttcaccaccacccttttgtcgctttcatggacgtccgcgccgagcctcgtaagggcttgaccctccgtacaccaaactctgagcatgcacttcagcagctcctccaaggccctcttcaag…
BTT22252_1	-1.30118	6.35828	11.4969	0.000697122	0.0360933	NA	PREDICTED: hypothetical protein LOC100650891				-	agttcgtgtacgaccgtcgtgcgtgtatcgtctctgtcgctcgatttttcctctcttccgtgatttttgatcgattcgtttcttaccgtggacgtgtttcgaggtgctgtcaaaccgtgagttttgtgatcgaacgtgactgacgatcgtgagcaaccgtgggagggctggcggccggtggggagagaacagcgatcgtatcaggagcaaccgaaggaacgtcgttcgcactgggaaggaggttccggaagatattcgcgggttttcgtgagaaccaacgaccttccattttactcgaggataagtaggagaggtcggccttgaagcgtggaaatacgcggcgtcgcgtggtaatagtcgtggagcagccagcagaactcggtatcaagagagagattt…
BTT22253_1	-5.84028	6.47084	206.495	7.99261e-47	1.76333e-42	gi|350416638|ref|XP_003491030.1|PREDICTED: cytochrome P450 4g15-like [Bombus impatiens]	cytochrome p450	NP_610473|Cyp4p3|Unknown Pathway||||4e-37 human cytochromeP450 4B1|Drosophila melanogaster	NP_610473|Cyp4p3|Unknown Pathway||||4e-37 human cytochromeP450 4B1|Drosophila melanogaster	3e-11	F:heme binding; C:membrane; P:steroid biosynthetic process; F:oxidoreductase activity, acting on paired donors, with incorporation or reduction of molecular oxygen; F:monooxygenase activity; C:microsome; F:electron carrier activity; P:oxidation-reduction process; P:electron transport	acatgtatccattttccagttgttatgcaataaccggttataactcgtacaggacatgcactctggaatatcggcgaactttctccggaggaagaaaacgcttgcgtaagaggggcggaaaaatgtatacgtacttcatcactgccatggcgtattcgaatccactacgatcttgagtagtcttggagacacccatggcagtttccataagaatttcaacggtgagttcggacatataatcgtggcagtcaaattctttgctaccttctttgcgcattctttcgtacgacatcgcgagtcatttgcgttgaacaggttgataaaactcttcagcacgtttaagtggaaggttggggcaatcagtttacgatggctacgccatttttgaccagttgagat…
BTT22376_1	-2.12261	4.48401	28.494	9.39887e-08	2.84052e-05	NA	---NA---				-	caatcccaaccgggtcatttcgacctccctattccgcggacgggtcgtagggacgccgaggagcacaggctagcacaagcaccgcacggacagacagtcaacaaaatatcgcggggaacccggcaccgagtagacgtggtgtgtggaccgtcccatccagggagggctttgaatgaactcgggtggagggaaggaaggtggaggcggccgccgagccacgccaagaattcctccgccgaaaggagtcgggagagaggcttctctcgattccgcgagagctcgtgtgctctcacactgtgttcagagtctgtgcctcccccgctctctcagtgctgtccgctaactcgcggccaagagaatcgaactctccagcctgcctctgccaactacgggaccaga…
BTT22708_1	-0.917754	2.2809	14.2188	0.000162738	0.0126867	NA	---NA---				-	ggccattttttcgaagtgctcacctttttatcgattctctccggagagaatcggaggcggatgcgtttctgctcgaggacactaccggcgatcgctgaaaaattcacgatagcgctcatcgatcgacacggtgaaaaaagagacagagagaccaaatgaaaatagcgaatcctgactgatccggtggtggcgcacgcgaagcgtatccacactgtttgcgcgataatcctaacgaaacttcactcattatcgattccttcgaggctgttgttgctaagcggattccctcgcgttccgtgttaatccctcgttcctcatcgaacatttctatattaacaaatattacggtattactctccgtgagaggaggaaccactttgattgttatctcataggtga…
BTT22716_1	-1.16151	2.86955	13.3824	0.000254003	0.0177336	gi|340717214|ref|XP_003397081.1|PREDICTED: endoplasmic reticulum metallopeptidase 1-like [Bombus terrestris]	endoplasmic reticulum metallopeptidase 1-like				C:endoplasmic reticulum membrane; P:ovarian follicle development; F:metal ion binding; C:integral to membrane; P:proteolysis; F:metallopeptidase activity	atgaatattatcaacttagtatggtacacataaccattggttgcccaagcaaaatcaagaccagaaacgttcccaaagtctctgaatattcgaaaatcagtatctccaggtacaataccactttcaaatatttcttgagctaaggatgatgcatagggataaggaacagatttagcatatatctgaagcatccaagagctatcaggtccagcctgaaataataattcacgaccgcctgcaccacaagcttctaaatttataaaagctttgacctccttagcccaagggtnttgcgttataaaccatgagaagcctgtaataagttctcttcagcaccattaaacaaaatataacattatgacttaaacactttggactatgagaatcacacgtaaaatt…
BTT22796_1	-1.65765	5.02109	15.4485	8.47822e-05	0.00757273	gi|307181569|gb|EFN69121.1|hypothetical protein EAG_14837 [Camponotus floridanus]	zinc finger bed domain-containing protein 4-like				-	agtccgcttttaacttttgaagagaattgaccagtaaaacgagcggatcgtcaccatgcgtatatgtgagtaaatttatatatgtgtatttgacctcccctcggattatactgtgtatgtacaatttctcttcggtagttaatgcaaaatccatttataatcatttaaaccttcctcagcaagtaattattttccttttgtatctttaattttcgtgatttttatgttcacatcaacggatgttattacaacaagcaaacgagtttattgtgtttcagaaatacgtacttcaaagagataaatcgttgttattttcgagtatttctacagcaggattgaaatgctgtctttgagtctcaagactagactggtgatctcatcgtaacttttggccttaac…
BTT22959_1	-1.67936	1.97403	51.1627	8.50172e-13	7.21404e-10	gi|340709489|ref|XP_003393339.1|PREDICTED: hypothetical protein LOC100642676 [Bombus terrestris]	cell surface glycoprotein 1-like		XP_001120871.1|GRAL/ Tequila like/SP23|Toll Pathway||||SerineProteases|Apis mellifera	1e-05	F:chitin binding; P:chitin metabolic process; C:extracellular region; F:polysaccharide binding; F:scavenger receptor activity; P:immune response	gaaggaaaactacgattagagaaagaatactccacgaagccaagatgaaaacaatgtttgcggtagccctcgctacggtctttctggcctttgtttctccgactcagcagaatgtccatccaaccaagatggtgttgtcttggttccgaatccagctgattgcgcatcctattatgcctgcgtcggtggcgtagcatacttaatgaattgctctgccggacttctctttaaccctcgaattaccgagtttgtcgacttgggcagagaatgtaacctgttccgttaactcttcatccagcgcggcacccagaggagaatccagcgaagaatccagcgaagaatccagcgaagaatccagcgaagaacctagcgaagaacccagcgaagaatccagcgaat…
BTT23043_1	1.25076	4.30646	10.9417	0.00094024	0.0450947	gi|340710776|ref|XP_003393961.1|PREDICTED: hypothetical protein LOC100651790 [Bombus terrestris]	PREDICTED: hypothetical protein LOC100651790				-	tcgcaggaactggaaacgagatgcaacgtctaagcgcggaactgatcaacgcggaggacaagctactggaactggagaaagtggtgaagaaatacatatccggcggagaatcgtgcaagagttctgcgggcgacgtcgctgaccgagaaaacgaacgcgcggggccgtgtttttggcgaaggacgaacggtctcgctcgagaatctcaagatactcgaaccgtcgtttccaccgccgcaaccaccggaacctccacctaggaagtatgggatctttgtctctcgacctcctggccaacgtcgtccacctcccgcggcttcagctgcgaccgcacccccaaaaatcggacacaagtaactacgcatccgtggaagcttccgaggaatccacgatttatca…
BTT23080_1	-1.22625	4.03687	12.1099	0.00050156	0.0280137	gi|340721181|ref|XP_003399003.1|PREDICTED: UDP-glucuronosyltransferase 2B30-like [Bombus terrestris]	udp-glucuronosyltransferase 2b30-like				F:transferase activity, transferring hexosyl groups; P:proteolysis; F:metallocarboxypeptidase activity; F:zinc ion binding	atggctcaaggttactcaacattttttctagctcgtgacacacgataacttgtgccaaaaacatagtaccaaatgacgaaagattttctttgatatggggataaaataattcaaagataaaatagtaagataaaagagaaaaatacttcttatagaaaaaaatgcgactgtggtctgtcgaattgtttgccaaatttagcggaacatagaagaattaaaataggagcaacgaatgaacgcgattaggtgacttatatacgcgtttggggaaaaattagaaagaggaaaaataccgatattttggatcgttcaaaatgctattcagggcgtgatccattttctcctcggtcagagtgtcagtttctaatcctactgcaatattgagccggacgtaggtgt…
BTT23196_1	-1.21481	3.80532	13.0345	0.000305812	0.0199207	gi|340728676|ref|XP_003402645.1|PREDICTED: hypothetical protein LOC100650708 [Bombus terrestris]						taatccgtgatccaattctcgaactacttccacggtcttccttctatgttcttgatcttttgctcgtcctttgtgcacgatatcagttttgccatagaagcggtcatcctcgtcggtgtagtcgagtcgtcgtcgaggtgtcctctcaactatgtcgtacgtgtggaaatcctctttatgatgagaggtacctgtgaattcaccctctcccactgtgaggttatccgtacgtttgatgatctcggcacgttgaaccgttcgatgatcgacgtattcggatcttgtagtggtcgagtcgatgaattcaccctcgacctttgtataggtgttgcgacgtactggtctgggacgttcaccgggtgtaccggtgaacaccagctccgtggtggttgtactgtc…
BTT23246_1	1.76973	4.35897	21.4476	3.63622e-06	0.000631671	gi|340709501|ref|XP_003393345.1|PREDICTED: hypothetical protein LOC100643397 [Bombus terrestris]	probable chitinase 3-like		XP_001943038.1|Chitinase like protein 2|Toll Pathway|||Response|Fungal degradation|Acyrthosiphon pisum	7e-05	C:extracellular region; P:chitin metabolic process; F:chitin binding	acaaagtcagagagccgaatatcgtatatagatagcgacatttaattggtcaatagagtatataaagcgaatctggaatttggtcaggcaagttgtgtctacgacaatacagagtttggacacttagcgtattatctttttcgaaaagcaaaatgaaagccgcaattatcattgcacttgtgacctacttggtctatgtaagctctgatgattccgttctactggactgtgataccaatataacggagaatcatacaatggttcgacacccatgcagctgcaccacttacttcgtttgtctgaccgacccaccaatgcccatggaatgtccttctggtctttacttcgatgaagataagcaagtttgcaactacaaaattaacgtcaattgcagaataa…
BTT23317_1	-3.2279	3.49961	100.791	1.02229e-23	4.51076e-20	gi|340709092|ref|XP_003393148.1|PREDICTED: hypothetical protein LOC100648310 [Bombus terrestris]	cytochrome p450 4g15		NP_610473|Cyp4p3|Unknown Pathway||||4e-37 human cytochromeP450 4B1|Drosophila melanogaster	3e-09	F:heme binding; F:electron carrier activity; P:oxidation-reduction process; F:arachidonic acid omega-hydroxylase activity; F:alkane 1-monooxygenase activity; P:electron transport; P:fatty acid metabolic process	ttcctacaacgtcagaaaattctgaagatggtaaaattgttgtcactgtccactgtcgaagtatccgcttctggcgaacaacccctaaagctcgattacaagaccgtgagcccggatcaactatcagagtccacttattccgatccrcgttgagttatcctcaacaccaggtatccctgaccatgatccagatcccaagaaacatttaggtagagaaaatggatcgatgcagcggcgcactccaatcgtggagacggagagagagatgggggtaactgaagatgaggctgaaaagaggatacgagggatcaaggatatcatacaggagcgcctaatggttttacagttgagtctatcgaacctaaagggaacttacttgccacgagatagcatagactc…
BTT23444_1	-1.51545	2.6288	29.0965	6.88617e-08	2.13976e-05	gi|380014975|ref|XP_003691488.1|PREDICTED: uncharacterized protein LOC100872481 [Apis florea]	PREDICTED: uncharacterized protein LOC100872481				-	catgcacattttcgtcacaatattcatcgtgttttgcacttattgcgctttcgcttgtaacttaccgggctaagacgcgaaacaatttaagaaataacgctgccgattttcataattcgccacgtttgtttctgactttcacagaaacagcccggtctggatagaaaaatacccgtacctgtccacgaggtcggcaacctcgtcgtcgttggaagagagatcgaggtcggacatcgactacgtccacggttacaattaaatgtaaaattcacgggtcgaagggagcacgaaggaagggggctaacatggaccgtgacgacgacgccggcggctgcgacaggaaaaacccgttgaggaggcatcgcgccggccattgcggctgcaggcatcgacgacaga…
BTT23469_1	-1.63507	2.50324	39.5186	3.24955e-10	1.70694e-07	gi|340709493|ref|XP_003393341.1|PREDICTED: hypothetical protein LOC100642915 [Bombus terrestris] >gi|340709495|ref|XP_003393342.1| PREDICTED: hypothetical protein LOC100642915 [Bombus terrestris]	probable chitinase 3-like		XP_001950380.1|Chitinase like protein 4|TollPathway|||Response|Fungal degradation|Acyrthosiphon	2e-07	C:extracellular region; P:chitin metabolic process; F:chitin binding	cgacgaaattgtgcgctttcaaaggcaaaaatgaaagcaacgttcgtggcaatatttgccacacttttggtgacgtttgcttctgccatcccaccacaatgtccaaatagggacggagaggatattgccttgtttccgaatccagatgactgctccacctactatttctgcaatgcaggcgtaccgcagttaatggaatgtagtgaaggactggaatataattcggatttaagagtatgcgattggccaaaagagcatgcagaatgtaaacgtcagcattcaagaccaccacattcttcaacagcccgttctacggtgacatctcgctctccacaaccaactgaatttgttgaagacagtgctactgcatcaccccgtccgccacgaccaagtagttct…
BTT23675_1	-1.60275	3.56311	22.1581	2.51096e-06	0.000469465	gi|340722459|ref|XP_003399623.1|PREDICTED: disks large 1 tumor suppressor protein-like [Bombus terrestris] >gi|350416652|ref|XP_003491037.1| PREDICTED: disks large 1 tumor suppressor protein-like isoform 1 [Bombus impatiens] >gi|350416654|ref|XP_003491038.1| PREDICTED: disks large 1 tumor suppressor protein-like isoform 2 [Bombus impatiens]	disks large 1 tumor suppressor protein				C:postsynaptic membrane; P:negative regulation of cell proliferation; P:cell proliferation; C:perinuclear region of cytoplasm; C:cytoskeleton; P:septate junction assembly; C:plasma membrane; C:apical cortex; P:nervous system development; P:basal protein localization; P:regulation of cell cycle; P:morphogenesis of a polarized epithelium; C:membrane; P:cytoskeleton organization; P:dorsal closure; P…	tataagtttcgtgatgtaaatggcagtgtcattgccgaagtgtggattgtctgtgcccccggcgatgctgaagccaagcccagcaccacccctttcgagtacaatctcctcgtactcccagtcatcgtctnngantnaccgtgtctaggttgaatagactcgagaccttcttcaggaacccgtcctgcgacttcttctttcttctggtggtcatccttctcgcgcccaatcgatcgccgtttgatgtaaattaatccaattaatctagacacttcaggcagcgtcgagccacatatttttctcgtggaactcggaaaaccacactttaccgaaacaagaagcagagtttataacaaaatcgatccgtttatgcgagaggaatcgtggcaaaagtaaaat…
BTT23758_2	-0.722629	1.04639	11.5316	0.000684234	0.0357175	gi|229892210|ref|NP_001153522.1|heat shock protein cognate 4 [Apis mellifera] >gi|380013208|ref|XP_003690658.1| PREDICTED: heat shock 70 kDa protein cognate 4-like isoform 1 [Apis florea] >gi|380013210|ref|XP_003690659.1| PREDICTED: heat shock 70 kDa protein cognate 4-like isoform 2 [Apis florea]	heat shock 70 kda protein cognate 4-like	NP_001153522.1|heat shock protein cognate 4|JAK/STAT Pathway|||Response|General Stress Response|Apis mellifera	NP_001153522.1|heat shock protein cognate 4|JAK/STAT Pathway|||Response|General Stress Response|Apis mellifera	4e-40	F:2-alkenal reductase [NAD(P)] activity; F:ATP binding; P:response to stress; P:oxidation-reduction process	actcacgttgcgaatcgtcaaacggagaatctcttcactgtcctacgaagcgaatttttacaagcgagtaaagaagaaagatgtgtgtacccactgtatccgtatttgtttctacgatatttgacattaatctaatttgaaaatcatttcaacgttttgtccataaatttaatttccatttatattttgtacagaaaaagcaaagatggccaaagcacctgcagttggtattgatctcggcaccacttactcctgcgttggtgtattccagcacgggaaggtggaaatcatcgccaatgatcaaggaaatcgtacaacacctagctatgttgcattcaccgaaactgaacggttaattggtgatgctgccaaaaaccaagtagccatgaaccccaacaa…
BTT23811_1	-1.42691	5.2907	12.7821	0.000349947	0.0216869	gi|340722435|ref|XP_003399611.1|PREDICTED: cytochrome P450 4g15-like [Bombus terrestris]	cytochrome p450				F:oxidoreductase activity; F:electron carrier activity; F:heme binding; P:oxidation-reduction process	atgctctttgacgtaaaattatttcctcaggatcttgttacgttaggttcgggcaggctgttacagaagaaaaagaagtattttcgatactactactatctatggaatatgtacaacacaagacgtggatttgtttttgaagcacatgaataatgccagataccttcgtgaactggactttgcacgtttccattattacgatcgcactggaatttacgcagccattgacaaaaagaggtggaggtgcagtgcaaggagcttcgtcgactcggtatcgtcgagctcttcccatttttacgccttataaagttaccacgaagctaatatattgggaagataagcacttctatctggaacacgagttcattagtttgacggataacttcgtacgtgcagttg…
BTT23997_1	-0.726718	0.715235	21.1564	4.23283e-06	0.000696901	gi|340709489|ref|XP_003393339.1|PREDICTED: hypothetical protein LOC100642676 [Bombus terrestris]	probable chitinase 3-like		XP_001120871.1|GRAL/ Tequila like/SP23|Toll Pathway||||SerineProteases|Apis mellifera	1e-09	C:extracellular region; P:chitin metabolic process; F:chitin binding	cttataaataggtagttcatcatcttcttcattggattcgctggattcgctggatttgctagattcgctggattcgctggatttgctagattcgctggattcgctggattcgctggattcgctggattcgctggatttgctagattcgctggattcttcgctgggttcttcgctaggttctcgctggattctcgctggattctcgctggattcttcgctggattctcctctgggtgccgcgctggatgaagagttaacggaacaggttacattctctgcccaatcgcaaactcgtaattcagggttaaagagaagtccggcagagcaattcattaagtatgctacgccaccgtcgcaggcataataggatgcgcaatcagctggattcggaaccaagac…
BTT24035_1	1.58838	7.97736	12.23	0.00047028	0.0267086	gi|340725346|ref|XP_003401032.1|PREDICTED: exonuclease 3'-5' domain-containing protein 2-like [Bombus terrestris]	exonuclease 3 -5 domain-containing protein 2-like				P:somatic cell DNA recombination; F:nucleic acid binding; F:3'-5' exonuclease activity; C:intracellular	tatgcattttcattgtgtacctaatgatgtaattaatacgaggttcaaggctcaacatgaacacacaactattaatgagaaaaacacagaaaataatcattttggcaagattaccagaaattgcaaaacaaataatagcactatacgtaaaaataatgtacctacaagaaataaaccattatatcataattgttacttacaagcaccagatggagaaatattatgcacatgtgatcgtaaaaaagcagaatggtatcttacaaaaggattaggagaagtaattgaaaaggaaccacttaccgtcaggttaaaatttgaaccttctgggcgagctttgggacaggttggacagtattacacacaaattaaaatcaatcaatgtgtggtttgtggaacatc…
BTT24170_1	2.15233	6.88934	24.2206	8.5907e-07	0.000189528	gi|167859909|gb|ACA04899.1|hymenoptaecin [Bombus ignitus]	apidaecin precursor		NP_001011615.1|Hymenoptaecin |Antimicobial Peptide|||Response|AMP|Apis mellifera	7e-34	P:defense response	aggttggcataaaaagaatagggaaaaaggactttaacgttaaaattaggtatataagagcaagcgmcagagtacggggggatagaaatccatcagctctacaaacaagagcatcagagatcttgtgtcaaagagttccaagtgaatcaaaaaacaatttccaagatgaaattcatcgtactggctctcttctgcatggccgcgtacgccgctgcccaagaaattgaacctgaagctgtggaagaatactacggctctcctcgttttcgacgacacgctgacccgcaagggtcccttgttatcaatggaaagaaaccattgagcggaccggatcgtcgcccatccttggacgtcgattatcatcaacgcgtctacgacagaaacggagtgaacgcggac…
BTT24170_2	2.00239	5.63106	22.3953	2.21917e-06	0.000418455	gi|167859909|gb|ACA04899.1|hymenoptaecin [Bombus ignitus]	apidaecin precursor		NP_001011615.1|Hymenoptaecin |Antimicobial Peptide|||Response|AMP|Apis mellifera	1e-32	P:defense response	aaaaaaaaaattggtatataagagcaagctccagccgattgtggcatatagaaatccatcagctctaaaaacaagagcatcagaaatcttgtgtcaaagagttccaagtgaatcaaaaaaacaatttccaagatgaaattcatcgtactggctctcttctgcatggccgcgtacgccgctgcccaagaaattgaacctgaagctgtggaagaatactacggctctcctcgttttcgacgacacgctgacccgcaagggtcccttgttatcgatggaaagaaaccattgagcggaccggatcgtcgcccatccttggacgtcgattatcatcaacgcgtctacgacagaaacggagtgaacgcggacgcgtacggtggactgaatattcgcccaggacag…
BTT24706_1	-1.57948	1.38906	56.9242	4.5294e-14	5.55153e-11	gi|350409163|ref|XP_003488634.1|PREDICTED: hypothetical protein LOC100746493 [Bombus impatiens]	immunoglobulin g binding protein a precursor				F:immunoglobulin binding	aagtgctatagttgcgaaggcaattcatgtaaggaacagaaacttacctcggaaacgtgcagcagcagtaccttcaaaaacgactacaatccaatcctacagacacgactacaaccaatcctacagacacgactccaactaatcctacagacacgactccaactaatcctacagactcgactccaaccaaacctccaagctcgactccaaccaaacctccaagctcgactccaaccaaacctccaagctcgactccaaccaaacctccaagctcgactccaaccaaacctccaagctcgactcctccaaccaattctccaagcccgactggacccaagaattcaagctcgagtactgcctcgactaaatccgagccttcagacccgaattccctcgaaa…
BTT25053_1	-1.18062	1.94346	21.4002	3.72726e-06	0.000637448	gi|340722942|ref|XP_003399858.1|PREDICTED: calcium-transporting ATPase sarcoplasmic/endoplasmic reticulum type-like [Bombus terrestris]	calcium-transporting atpase sarcoplasmic endoplasmic reticulum type-like				P:flight behavior; F:protein binding; P:calcium ion transport; P:stabilization of membrane potential; C:integral to membrane; C:sarcoplasmic reticulum membrane; F:metal ion binding; P:ATP biosynthetic process; C:nuclear envelope; P:regulation of sequestering of calcium ion; F:calcium-transporting ATPase activity; P:neuromuscular synaptic transmission; C:lipid particle; F:ATP binding	gtagacggcgcgcgggcaactacgctgcaacttgttaatggcgcattccgcgaggtggcgcacgtgtgcaatgatttgccgttcgccgtgtcagtcttacggaagaggaggtttgcttagcatttaggggaaatatatcgtgaagaaaatgacgagcgtcttaaatttctgtgcccgcgtatcgtgatacgtcgttaatcggccgtagaacttttcattttagtgcccggcaagtttgttcgtgccagtttgtttcattttttctcttcttcgtctgtctctctcactccttccctccctctcattctctttctctctctctctctctcgctgtgtgcttgagtgcatcttagggacctgtagctaacctaaatattcgacagccgtaacgtaatttct…
BTT25112_1	-1.3402	6.17395	12.3056	0.0004516	0.0260136	gi|340710549|ref|XP_003393850.1|PREDICTED: hypothetical protein LOC100648046 [Bombus terrestris]	reticulocyte-binding protein 2-like protein a				-	taattgcaacatacattttaactctttttttttaaactatattttgtacgccaaatacgtttatacatatttatgaacggcactaaaaatcagtcaatatttttacgtatacaatggctaatattgtgcaataattgtatcatattagttacattatattagccataattttgcatgatcattttgaatgaaactacattcgagtttagtaaatatatggcgtaacatcgcgtgtatttcatatttatatattatattcgtacggaactttagataaaatatgcatttgatagaaataatactctaaaatgttcgctattcattctttttcgattaaaaggattgtttcttcttttggaaaaatatttctcattctatacgacgaatacgcgccgaaag…
BTT25273_1	-1.18318	3.24605	12.2101	0.000475313	0.0268881	gi|322785405|gb|EFZ12078.1|hypothetical protein SINV_09211 [Solenopsis invicta]	kinesin		NP_724054.1|dorsal, isoform C|Toll Pathway|||Signalling|encodes an NF-kB-like transcription factor regulated by the Toll pathway|Drosophila melanogaster	5e-05	F:ATP binding; F:plus-end-directed microtubule motor activity; F:hydrolase activity; F:nucleotide binding; F:microtubule motor activity; P:microtubule-based movement; C:microtubule	aaaaaagatgtgatgaagaagggggagctaacataaatggaattgctccgacttgcatatagtacatatcaacatataccgccactgagatcatctcaatcatcaattcttaagtggattttgatctttcaccacatgagatcaaattagtaacatggtggcacaaagtattgtgattttatctttattaataacatatgcattatctgcaccaactggatgcatagaatcttgtatttcttatgttaaacaatatcaaacacaaacttctggtggtttgtcacaaaccgcatcaaatttacaaggccttgactattcaaaacctggcacatggtctgaacataatgactatgatatagacaatggacatggaaaagtgcatgaagaacgtggtcaata…
BTT25711_1	-2.03852	4.58882	24.4875	7.47924e-07	0.000171882	gi|340713092|ref|XP_003395083.1|PREDICTED: venom protease-like [Bombus terrestris]	venom protease-like	XP_312099.2|CLIPD5 and CLIPD6|Toll Pathway||||Trypsin like serine protease|Anopheles gambiae	XP_623069.1|cSP3|Toll Pathway||||Serine Proteases|Apis mellifera	1e-118	C:extracellular region; P:proteolysis; F:serine-type endopeptidase activity	aagtgtaactacgcttctcaggagtggtgaggataatgacaggcttcgatatattgttcgcatgtttcgtgttaattagattgctggatccattagttcatacagtgtctgctcaagaatgtatcacaccggacaatcaggaaggcacgtgcctccacttcagaagatgtcagcctctgcaagaaatacaacagacacaggaccatgcagccgccgacttttttagacaatcactgtgcccatccaatgacaatgatcagatctattgttgtccgaacaatccaaacaaacagaagagaggacttttgatttctattgaaactaagtataagtatagggcattgcgaccaccatactgtggttttagtaacgctacgcataccagagtggttggtggta…
BTT25894_1	-0.745957	1.37383	15.2477	9.42925e-05	0.00819008	NA	---NA---				-	ggggsacacgcacgattcgcacggcaatggaacgtttagtcctactctgtcctttttgttctttttcttgttgttaaaaaatgagaggaaacatttcacaccgaaggaagaaaagagaatttaattgttmactatatcagcggagctgtataaattgtcgagagacgccatgactcgacgtgcaatctgaaattgaagttggcgtcgtacgcagtgagaaaataaacgttctatcaagcactgcctacatccgtgtgctctttacattgttgcaacccgttttaatagaatcgtgtcgtgcagacaaaacaaagatgcttgccgcgatattcccgtgtgcgaaaagctttgggaccgtaaacgatcgaagaaaatagacgaaccagaactctgtcagaa…
BTT25957_1	0.2879	0.488037	12.5893	0.000387964	0.0232589	gi|350427982|ref|XP_003494947.1|PREDICTED: hypothetical protein LOC100742042 [Bombus impatiens]	PREDICTED: hypothetical protein LOC100742042				-	aaatttgtctttattcgacggttgcacgtagtcagcgacattgttttacccggagtyyatttattattacattacgtgtatcctaaagatcttgatagtccgagacaaaacaacaacgtgatttgaattgtcctctactaatgtgccgctacatcacccccccctaccagtgataacgtttttattaagttatatttataaaattattttacactattttctaccttggtcatcgctattttaaaaagttgccgatacatcctgtgtccgacaatttacgattcttaacggaaacttgcctgaaaccagtcgggaaatcggactcttcgctcaggccgcgtaacgtacctattcctggtgttttcttccgtcgttcggttattgttatttgcaccgctt…
BTT26031_1	-1.24359	2.54997	18.785	1.46311e-05	0.00189334	gi|340726986|ref|XP_003401832.1|PREDICTED: protein sel-1 homolog 1-like [Bombus terrestris]	protein sel-1 homolog 1-like				F:protein binding	tattatcatttctatatttttcgtaaatatacatacatatatatatggaaatattaagtataaaaatctattccaaatcaatttatgaataatttgtgatccaaaaatttaaagaaatccatacaaactaaacaaatggcaaatgcttaaaatttgaagatatctttaaaatctgatttcgttttgtatatatacagaaagaaaaaatcaatgtataagtgaagttaaagaattctaaaatattacttaaccattatcaaatctatcaacttcagaatttgacataataaatacagatcaataatacatacataaatctgtacatactcacacactatcaaatttctgaaatacaaactgttcacaatttcactagaatttcaaacaatctcaacataa…
BTT26273_1	-1.38677	2.8393	20.9051	4.82615e-06	0.000777187	gi|350419724|ref|XP_003492281.1|PREDICTED: serine/threonine-protein phosphatase 2B catalytic subunit 2-like [Bombus impatiens]	calcineurin a				P:embryo development; P:sleep; C:calcineurin complex; P:wing disc development; F:calcium-dependent protein serine/threonine phosphatase activity; P:female meiosis; P:protein dephosphorylation; F:calmodulin binding	aggagagaaagagaagaggggagcaagcgagagagagaagagagaagagtcataccgtaggtcggtcggcatagtaaatatacggggagtgagaggaacgcacacacggcagagaataattttctcactctgcaaacgcccaatgaacaacgctccggagccaccgatgtgccgcatcgtgcgataacttccgtcacctctccgacccccgtctcctccctccccctactccgtacgtgtatatgtgtgaccgggaaagaggaacagtgaaatagccaagagaggcgagaggagagaaagagagcgagaggccggcgcccacccgacaaatatcctcgtacagcatgacctcgaacaactcgcagaagctctccacgacggaacgagtgatcaaaaatg…
BTT26555_1	-1.48616	4.68972	15.7183	7.35101e-05	0.00667399	gi|383864356|ref|XP_003707645.1|PREDICTED: transcription factor kayak-like isoform 1 [Megachile rotundata]	proto-oncogene c-fos-like				F:sequence-specific DNA binding transcription factor activity; F:sequence-specific DNA binding; F:protein dimerization activity; P:regulation of transcription, DNA-dependent; C:transcription factor complex;	gatagtcgtgcgtcggcagccgacggagaaggacggtgtggggcgtatcgggacgctgcatagtcgttcgcaactgtaaaggttaaatggtaatctaaatcgaccatgtacaacctgaatctgaacgtgaaccctagtccgacggctgccgcgggtcttctcggtgtcgcggcggccgaggtcacaccaaggacaccggaaatcgtaaactccctaatcgccatgaccaatcccttcgagggttacacgaacgagaggagcagggaccgtacggattcgactagtagcggtgagccgagcccaccgagcgttcagcacacctgtagtcagctcattaaagaaggattgaagttgacgctgcaaacaaaaaggagagccaacgggaccggggacgatacg…
BTT26691_1	1.44008	5.88628	13.9084	0.000191938	0.0143059	gi|340715080|ref|XP_003396048.1|PREDICTED: n-acetyltransferase 10-like [Bombus terrestris]	cyclin a				P:regulation of G2/M transition of mitotic cell cycle; F:protein kinase binding; C:nucleus; P:regulation of cyclin-dependent protein kinase activity; P:cell division	atataacatattcaatgagatcaatattagtggattggtctcgtagaagttgccgaagaatatcggttacagactgagacactttatttagctgtttcatatatagatcgctttttatcatacatgagcgttgtaagagcaaaattacaacttgtaggtacagcagctatgtttattgctgcaaaatacgaagagatttatccacctgatgtaggcgaatttgtatatatcacagatgacacatatacgaataaacaagtattacgtatggagcatttaatattgagggttttatcttttgatctaactgttccaacaccacttaccttccttatggaatattgtattagtaataacctttctgaaaaaattaaatttttagcaatgtatctctgtgaa…
BTT26724_1	-1.39752	4.70229	14.3766	0.000149647	0.0117911	gi|350415652|ref|XP_003490707.1|PREDICTED: hypothetical protein LOC100747732 [Bombus impatiens]			XP_623577.2|IGFn3-1|||||IG Superfamily Genes|Apis mellifera	0.0001		ttatcggggtgtttaatcggagatcttctctcagcaggtttcactggagatttttctggcttctcaaattcaccttctggacgttagattatcctgtggcctcttaatatctgcgcgttctccacgtttaggagtcttcttctttggttttccgataaagtcgccttcaggtttcaagttatcaggatgtttaatgggagtacgtttctcagctggccctaagggttgtttctcaggtctttcgaaagtaccttctggtttcaggttatcttctggtctcttaacatcggctctctctcccttagtcggtgactcttcctttggtcgcccaataaattctccttcaggtttcaagttgtcttgaggtctctttgcaattggtctttcggcaggtctgaa…
BTT26726_1	1.85909	7.59026	18.2544	1.93276e-05	0.00236497	gi|350398860|ref|XP_003485328.1|PREDICTED: cytochrome P450 315a1, mitochondrial-like [Bombus impatiens]	cytochrome p450 mitochondrial-like				F:heme binding; F:oxidoreductase activity, acting on paired donors, with incorporation or reduction of molecular oxygen; F:monooxygenase activity; F:electron carrier activity; P:oxidation-reduction process; P:electron transport	cgcgaaccttctagtctaaaaatacttcgatactcataggattgaatttacgaaaactgctgtaactggtcctaaacgttccctataaactggacccaattccttgtgtcttctatgaacgtattcatgttgcttttttgggccgccagaaagaatgaatgacaaaagcgtcccaaaaacaggaattccccgtggttctggtgcttcccgtataacacttttggtacgccgttgtcaccacagtagcaagttttctgtcgcgcgatttttctgtggtctttatgttcgacttattcgcgccatctatagatttcgagatatcggagggatcatcgatcctcgatgcttgcgacgcgcctgtgcaatcgcaaccagatggcacattgtttcaacgcggta…
BTT26824_1	1.86699	5.05539	56.5887	5.37204e-14	6.23778e-11	gi|242094650|ref|XP_002437815.1|hypothetical protein SORBIDRAFT_10g003090 [Sorghum bicolor] >gi|241916038|gb|EER89182.1| hypothetical protein SORBIDRAFT_10g003090 [Sorghum bicolor]	pectate lyase				F:pectate lyase activity; P:plant-type cell wall modification	gtcgatattgtattacttgtcaatatacgttaatagtaacagtagacattgatttgaattagttaattataaaagagaagatggagatgaaagataaaattgttaattaaggagtactgcaagacatgagctagggagtgcaaatagcaaacagagcgagcagtacgtccccactgtttactatgcagcagcagcagcagcatcatcatcatcatcatcatctaatttaacatggcctgccaaccctgcaaccaagagaaccggcaaagcgtgtgagcctcttgacgaatgtgcctggcttggctttgatcatgtcgagccgcccgaactctctgccattcctgggcactccagattcgctgaagaaggctccgttctccatcagatcaccttccgact…
BTT27161_1	0.562649	1.57881	13.0817	0.000298197	0.0198342	NA	---NA---				-	gtagtcctagtgttcccaccctggaaactgctctgtgatcgcaacacgcgtatgatgtgtttgtgttaaaagtttgaaatattttggaccagactatatacataaaccgttcctttgttaaccctttgcgcttggaaagtattttaacatctcttttaacatctcaagtcgatgattaaaaatttcaggatttatgagaaaaaatgtatgattgctttatttacgtttgcattaattaagaaatattaattagtatcatttattcttcaatatattaatgtgtgtatactattgcccgtagttcacgagaagcttaatatacaatacttaggatagacataaatgaatgttgtaattacgaaacgaatttgatatttattaaccacgtgtactataatg…
BTT27262_1	-0.846968	2.19161	11.7767	0.000599772	0.0324318	NA	---NA---				-	ctagttcaacagaccggaagcgaaggatttgctcttccgggaatttctccatcgtgataaggaccatttgcgattccaaaagattacgttcggcgagtcaaagcaaacgggaaaatttgattgttttttcatggtttcccagtggcccggaaagatatcatgaggatttcgcgtggtcaatatttgtatccgttcgagtgtttcaaagaggctctttcgctttgatcgttatactcgaagctggagaagaaagaagcggacgaacggacggaggaggaagaggaagaagagggctgtaacgacgccgaagaagaagaagagagaaaacgatcgtagcttcggtgaagtgttggcagaagcgaagaccagatacgagaaagtagtcgagagtggacggtc…
BTT27454_1	1.75999	4.65782	52.9147	3.48353e-13	3.65969e-10	NA	---NA---				-	cggctgtgcgagcaaacctaaggagttcgagacccgccgtgacgccgctccggtggaggaggagcccgccaaggccgtggagagcgttgctactgatgacgccgctgctgacaaggacaagagcaacgtcggagcaagtgatcagagtcaggatgaagcccctttggtagatctgtcgaagccggaggaggacgaaaaggaaacaaaggctactgctgctgatcaggccgtacctgctttacttgtacttcctggagaagcggagatcgtggttgagaacccgaaaggggagacggttgaagttgaggttgctgccaaggaaggagagatcatctttgttgaggctgtcaaggagaccaaaaaaagaggaggaggccgacaaggaccaaccaaagaaga…
BTT27511_1	-1.93291	5.55135	23.9488	9.89311e-07	0.000213982	gi|340719012|ref|XP_003397952.1|PREDICTED: sortilin-related receptor-like [Bombus terrestris]	sortilin-related receptor-like				P:cell migration; P:primary metabolic process; C:multivesicular body; F:protein binding; C:neuronal cell body; P:cell proliferation; C:membrane	aaagtcgagtctgagcaagatggccggccggacgacttcggtcttctattattccgcatttattttgcatttcatgttgttaacgagttttaataacggacagagattcggtagaaaaagcgaaaacccttcacattaccgaggactatgaatcttatggttataggcagcctcttgtcataaatcgggatgattataccgatgtcagggaaacgtcagctagtcgaacgcgcagggatgttccgctatttccaaataacaatccaaacatcacaacgaagatcaacgctttaaatgattcccatcagcagttgatagttcactgggtaggagaaagatctaatgtgataatatgcttggcgagggacagtacaccagtgatgaaattgcagagcagca…
BTT27551_1	0.318685	0.546408	12.5481	0.000396604	0.0236483	NA	---NA---				-	gatttttcttccttcccttccatcttgaagaattttcttccatatgattaatcggaattttccgaattaacttcttgtcagaggacaatatttggttattgcacgatagctgataaaaatgaattggaaaaatcgtgctgagacgatgaaaattrcgaacgaacttgtatcatctttggtgaaattaatttgccgagtctgttgcaattcctcagcaagatcgtccaaaacgtgctgtcgcggtttatacacactaacttctatcacatgcgcgttattttaaagcaaacacattcgatttcagggaataccacgacaaagaaataaaaacggaaagcaaaaggccaaactaaaaatacatctctgctccctaataactttcaaccaacaatcccagca…
BTT27583_1	1.50163	7.75296	11.5977	0.000660325	0.0347774	gi|340724014|ref|XP_003400380.1|PREDICTED: hypothetical protein LOC100648144 [Bombus terrestris]	PREDICTED: hypothetical protein LOC100648144				-	aaaggtcgtgagcacgaaatccgtgaatccgtcgaagagcacggatttaaagtcaccgtttagaacaagtacgccgagacgcgacgaagattccgaacaggacaatctcaccggcaagcaggctatcgctactacggagcacaatatttcggcgtctaattcttccgtgaaacgtaacgcttcgacgaacgactgcaacgcaagagatgcttgcgtgacaaaggatttaagcaacaacaataacaccgattctaagaaggacgagagtaagaaaaaaaggtaagatgcaagcataaaaagaagaagaaagtaacgaaagagaagaagcccgaaagtaacaaaaatatcggacgtatcgataaagacaaggtcgagatgcaagaaacacgataaacaaat…
BTT27601_1	-0.708114	1.1928	13.6685	0.000218077	0.0158786	NA	---NA---				-	gaaactaaaattatcgtgtacattattagttaggcgaacaaacaagaaaaaaataaaaatataggttatttttctgaaaagtggaacgagcgagagaaaaagggaaaagggcggcgaataaaatggcaggtaagagttagaatgtacgacgtaaatcgtagcgtgaatttaaggggcagcgcgaggcgtcgtattgaaagaaagtcgattaaagggggggtgggggatgaaggagaaaatcaaatcatacgtctggtacactctactcttacgtccttcggccgtataatcactccccttgccagaaagttcacttctcgactcgattccactttcaacgggaagaaagagagtggttccccactcttttaaagaatcagcggggatcctcgtcctgta…
BTT27618_1	1.63203	4.78003	13.4228	0.00024858	0.0175213	gi|380026599|ref|XP_003697035.1|PREDICTED: uncharacterized protein LOC100863586 [Apis florea]	protein dgcr14-like protein				-	agcttcctagtcaataccagcagatgcagtttcccttactcttgcatataaaaatcttcgtgcaccaaatgtaatttacaggcaaggaaaacaatttgttccagaagataaattatcctttggtcaccgtacagtaccagttgacgtaaaaagtgaaagccaaattcctgatattgcagaagaaaaattggtaacagtaaataaacctattgtagaattaaaaaatagcacctacaaaaaactgttgttattggtacttatgatgagcaagaagaagcaaaaacttgcagaagcttgaagcaattgaacgtgaaaagtataatgcaaagaaagaaacttctgatcaagaaagtcttattacctacaaagatttgggttatgcaccaatagatgcaactt…
BTT27650_1	1.21636	4.89164	11.1223	0.000852978	0.0420993	gi|340723530|ref|XP_003400142.1|PREDICTED: hypothetical protein LOC100649269 [Bombus terrestris]	disks large-associated protein 5				P:cell-cell signaling	gcaaaagattgcacttcctttttatgattcttgtgatctttatttggtacatttaaattcttacttgaattttctgcatttttcttctcatttgctttattcatcaatcgcttctctgtcgcccttgttattcgttttggaagagacttagaagtagtggtaagtgtattaactggtgtagctgttgtaattggcgaatatattttatgatgaacaactccaactataaacggtcgtttttttgtacgttgttcaaccttcttacgtttttcacgttcggctttccatttttcaagtctacgtagacggtcttctacagcaggatcagtctgtgttttttcatcttgaatatttattgcagtgtttgatagattgcgattttcattaaaagtctttgct…
BTT27678_1	-1.30043	4.50642	13.0189	0.000308357	0.01995	gi|328789682|ref|XP_003251305.1|PREDICTED: LOW QUALITY PROTEIN: twitchin [Apis mellifera]			XP_392303.3|IGFn 3-10|||||IG Superfamily Genes|Apis mellifera	3e-06		gtttcggtaccgtgtacacgttggtcggtatcagagcgccattaacgtcgtcccattcgtcgtgacctctctgcttcatttggacgatgtagcctctgatcttagcaccaccgtcgactacgtggtggtcgccaactcaacgttacagaatctttcgttatcctgtcaggtttcggtggctacgggaagcatcaggacgcaaacgttgatgtccagcagtaataggttcagtcggtttactgggtttaccaggtccagcttcattgacggcaataactctgaattcgtatttagatccttcgtgaagatcttgcaccgtgaatgtcgtattcggagttggatagttgttgactttgagccattcgccacccccgttctcgtctttccacataatatccg…
BTT27825_1	1.74081	4.62532	51.4791	7.23642e-13	6.38599e-10	NA	---NA---				-	ggggctcaactcaccattaaggcagtacccggctaatattctcttttctctccatttgccgattacagcctaaaaaactatcaccaacaccaccaccatggaaatgaagaagattgcctgcgctgtcctctttgctgctgcttcagtcagcgccgtgatggctggtgaaggcccccgccccagcaccaggaccagcaggagcagaattagcaccaaccagtggtgccgccgccgctgcaagcctacccatcttgggctccatggttggtgcctttgttgcctactacttgcagtaaatgatcgaagaaagaatcatgcgaccaagagagggagagcttgatcgaccaagtataaaggaggccgggcaaatgatccagattgaattgtttttactttctg…
BTT27842_1	1.34095	3.56606	29.7461	4.92497e-08	1.5747e-05	NA	---NA---				-	ataaaatgaaagtgataaggattatttaattactntaaaagaattaacgtatttaatgttatgatacgagatgtgaagacttttaagatagttgctttggaagaaactagaaacagtggaaaaatcaagggtgaaacttcgttaagcgtatcttcaaaatatttctaggaaacatattagtcggaaaaaacgattgttacttggtatcttttccttgcaatatattcgaaggtcaagctcgttggagttgaggactacctctttgcataattactaatatggctaacgatgttcaaatttcaaaatttttccacataatatattaatagatttaaatatcgacgtttctttaaagctaatttacaaatatcgctatgataccacatagtttaaatattt…
BTT27945_1	-1.17379	4.29275	10.6764	0.00108512	0.0490572	gi|340723642|ref|XP_003400198.1|PREDICTED: hypothetical protein LOC100645687 [Bombus terrestris]	serine threonine-protein kinase 17b				F:kinase activity	cttttcctacctatacaagtcgcctatataaggctgtatgacagtgtttcccaatctttttgtttgtgaaacattgacgtaagatgctggaggtcttctcctgaagatcaaactagtattcgtaggaattgagaggtattaattggattttctcgtgaaagctttctgagactacaattggctccgtttctttccaaggcaaataacgcgtgacatttaacggcaaggaatctttattgcgatatcatcgatacaaaattgaacgagtcgtttagaatctaaatgaaatacactattagaccggctttaagaagacgctagctactacgattataattgagttattatttttcggcgcaccaattgaatcctgattgctactacctaaagctttgttgg…
BTT28023_1	-1.20194	3.25257	15.7202	7.3435e-05	0.00667399	gi|340709163|ref|XP_003393182.1|PREDICTED: LOW QUALITY PROTEIN: dystrophin, isoforms A/C/F/G/H-like [Bombus terrestris]	low quality protein: isoforms a c f g h-like				F:actin binding	atcaaaggaagttaacgtctttgcaagaataccgttcaagaactggagggacaaagtaacttcgccagagtgtattaatatattagaaaagaatcgaaaatttagcaagatcgctgggaagcggtggggcagataatggaagtacagacgcagaggataacaaattccggatttgagtttgatctaaagactgagagggaaacaacgatgattacaggtaacgaatggatgtctgaaacagtaacaagtatcgcctataaggaagaaattactgcagcttccacacctcacagtgattcgaagaaacgtcgtatagatagtacaactaggcaygaatttgaatctgcgttacataatctgtataaatggctcgattatgttgatttagaaattggacga…
BTT28184_1	-1.49975	3.25147	21.6156	3.33127e-06	0.000592697	NA	---NA---				-	tatccatttggtaaataatcgactaatatgttagcaattgcagagtagatcagattgtaaattttcaagtcgaccattcgcgccgtagattcgaaggaaggacgatcgaacgacttactcttactcgtctctaatctcttttccttggcaactccagaaaatacaatgaccaatttctcactattttatgggactagacatcttactgattgcacgctctctttcgtccgcctctgtcctcttggatcaactacctcacgctttcttgtccattggcctcatccttccctagattattttcgttccctctcgcgtcttttcttccttttgcttcgtttagctcttctttgtttgtttcgattgtttcgagttcgtgatctcttcgactgtctcgacgag…
BTT28371_1	1.73034	7.22994	16.0457	6.18318e-05	0.00586592	gi|221101538|ref|XP_002170019.1|PREDICTED: similar to Histone H4 replacement CG3379-PC, partial [Hydra magnipapillata]	histone h4				P:CenH3-containing nucleosome assembly at centromere; C:nucleosome; P:negative regulation of megakaryocyte differentiation; P:telomere maintenance; P:phosphatidylinositol-mediated signaling; F:DNA binding; F:protein binding; C:extracellular region; C:nucleoplasm	gtggccctgaaaagggccgttttgctgattgcatgtcaaaacaatgattttgcattttaacctccaaaaccataaagagtgcgtccttgtctcttcaaagcgttattacaacatccatagccgtcacagtcttccgtttagcgtgttcggtgtacgtaaccgcatcacgaataacgttttctagaaaaacttttaagacaccccgagtttcctcgtaaatcaagccagatatgcgtttaacaccaccacgacgagccaagcgacgaattgctggtttcgtgataccctggatgttatcacgaagtaccttcctatgacgcttcgctcctccctttcccaatccctttcctccctttccacgaccagtcatattgaaaaatttactggttactagtgaaa…
BTT28463_1	0.804098	3.06448	10.7579	0.00103833	0.0480244	gi|340729285|ref|XP_003402935.1|PREDICTED: hypothetical protein LOC100649557 [Bombus terrestris]	inner centromere protein b				-	aatcccgcttgtgacacgaaatggagatcgtcgtttcccttcgtttaacgcattttgccattgaaaaaaagacactaatttctgtgacttgttttatctctgttataaaagtttatatatacaattttgtagtttttatgcaaacgtaaacgattttaaatatgggtactagatcaaaggatcggatcaaagcaatgattaccaaagatatattgaatatacataattattgcttggatgttaaacaatctatcaacgacaatcttgaagatactttaaattatttacgtggtttaattgtctcaaataccacaatcagcctctggtcctttaattacaaagacgccgaaacgttttgtaagaagaaaggtattacaacgtatagagactatacccaga…
BTT28473_1	0.774628	1.75646	26.3448	2.85589e-07	7.50079e-05	gi|359744026|gb|AEV57469.1|pathogensis-related protein 1b [Prunus persica]	basic form of pathogenesis-related protein 1-like				C:extracellular region	taccaaattacttgggtcaccgagaaggaattctatgactaccagcaaaacaaatgtgtccgagatgaatgtggccactaccttggtgtgatatggggcaaaactacttatgttggatgtggcatttcaaagtgcaagaatggacaaaactatgtcatttgcaactacgatccttcttaccaggacgacgagcgcccctactagacactattgtatataaataatgccacgcacgcgcacccttattttggtcataagggggtatcgcgacagatgttggtttctattgctttatacgaatacattccatgttgctgtattgggtgattggagacagaaaaatattactaaaaaatgattaatcttttttttttttggggaatgttttttaacaagttg…
BTT28515_1	1.24415	3.12438	39.8315	2.76845e-10	1.4897e-07	NA	hypothetical protein PRUPE_ppa019100mg, partial				-	tttggccccgtttgagatacagaagattagcaagaaggaactcaatccatygtacaaggggatgaaaaagttgcctaaggcggatgargaggcttccaagatgaagagcaccaaggttttcgacatcgttttgaggattactgggaggcgaacgggcaaaggttgctgcgtcaaaggttgatatcaaattcacaaacgagtgcaagctgaaggttcctactaaatcgggtggtgaaaaatttgagagtaccaagtgtgaaagraaaaaattaaacttggctaatttcatgttttgttcagtttaattcacttgtgaaatcggtcctatccgtagtctttttgttctttaatttatagctaataaataagaaggggagccatgttttcaacgagtaaggt…
BTT28653_1	1.84582	4.89298	62.1793	3.13573e-15	4.94146e-12	gi|255564768|ref|XP_002523378.1|Anther-specific protein LAT52 precursor, putative [Ricinus communis] >gi|223537328|gb|EEF38957.1| Anther-specific protein LAT52 precursor, putative [Ricinus communis]	protein				C:extracellular region	aggtgccacagtagccttggaatgcaggagtcgtgtaaacaataccgtatcatactccctcgaaggcaagactgataagaatggcgtttacaatcttgccgtggatgcagactatgctgaggagatctgcgaggtgaagacagtgagcagtcctagagaggattgcaacgatcatttcgatgacttcgaaaaggctagggttttgatcacatacgacaatggtgttgcctccatggctcgttatgccaatccccttgggttcatgaagaaggaagcagttcccgagtgcgagcaagtactcaaggaactgtttcccgaggargagaccgatgagtaaaaatatgtcaagwactccatatgaactatcatttctatgaataatatacatgttgtgggrak…
BTT28922_1	-1.54061	6.48197	16.3647	5.22481e-05	0.00516841	gi|340712800|ref|XP_003394943.1|PREDICTED: cubilin-like [Bombus terrestris]	cub domain containing protein 2				F:calcium ion binding; F:molecular_function; P:biological_process; C:extracellular region; C:cellular_component	tgcgtggcagattttatcacggtttacaacggcaatgccctaacagacgagagtaacgcgaatctattgcacaaattatgcctatcgaattctacgtcgatgataatagagacggataacgtgatgacggtgaagttcgaatcagatagctacttgaacgaaacaggcttcagcgcatacgtctaccaagcttgcggtggtaagctatctggaccaaacggagtgatcgagatcaataatgttacatcgaggttgcagtcgcatagttgggatattcgtgcgagtgggtggtcacagtgaggcctgggcggacgatagaagtgaatatcgttgagatgtcgatacaaaatcccagttcgacgtgcagtaataacttttcttagtgttgaaaaaatggtg…
BTT28988_1	-1.18455	3.9681	11.337	0.000759786	0.0384459	gi|340710424|ref|XP_003393790.1|PREDICTED: hypothetical protein LOC100650392 isoform 2 [Bombus terrestris]	atp-binding cassette sub-family a member 13				F:ATPase activity; P:ATP catabolic process; F:ATP binding	tggtcttacgtgaaacctctactacgtggtaaaatactttatgctcccaataccacagtaatcaacaatgtaatgacactagcaaataaaacattcgtggaaatggaacactttggcgtattgatgaacagtttcgagaaaactttaacctcgttggcgaatcttagcgaaatgagcgatagtttaagggagcttcgagacataatatcctcagacgttataaaaatcgccattagatcatttggtggaagcaatttcgaaggcggggatttcaccgatatggatctgagcgaggtttcgtggcgacttaagagatccaaacgtttgataacgatggttggtatgttgaatgatttattggagtgcgtgctcgtaagatcgaataagaggatttcggt
BTT29122_1	-0.987911	2.86964	11.493	0.00069857	0.0360933	gi|340709180|ref|XP_003393190.1|PREDICTED: thrombospondin type-1 domain-containing protein 4-like [Bombus terrestris]	thrombospondin type-1 domain-containing protein 4-like				F:metalloendopeptidase activity; P:cellular process; F:zinc ion binding; C:proteinaceous extracellular matrix	acgactaattctttgttcgtccttgcaacgcaaaggacttctcgatactggacacccactccgcaagacacggaacaggaatgaccatggaccggtgaaccatttggcgctatcgcagttcgattctcttccgaaacattgtctctccgtttccggcctctctttgggattgcagaacagctcgctaccatcggcacaggccacttgcctcgtttccactccgctaccacattctgccgagcacttggacgaccattccgagtagagccaaggagcactgtgctcgatcccggtgcgcatacaaggcgcggattcgcagattttctgagagtcgggtttgttgaacgcggaacaggcatccccagacgtgatgcatgtcaccgtt
BTT29138_1	-1.23187	3.82947	11.9881	0.000535423	0.0295312	NA	---NA---				-	gactcgttctactgaggttgttgtggttgctggtaccgctgccaactgatcctcccaatcgctgttgctactgtttcgactggaaaactgcatacacgtcgtacgctttcacggatagctggtcgttttttatggtagttcggcgtgctgccttttcaacaacgttctcgatcacgcgcgtccggtcgatgcggtagtctgctacggaatgagcacgctgctgctcgtgtaggtaggtgtaaaaggttgccacggtggggatcaccggccgaccctattggtccattctgaggcgggactcctacgtcacgggttaccattgattttccaatgttgatacacacggcagcatgacgtcccggatcgatttctggcaggtcgt
BTT29252_1	0.990391	2.96278	18.7649	1.47861e-05	0.00189657	NA	---NA---				-	aaacatcattaagttctctctgatatttcttaaagagagtactagttcatttttttagaaatgaaaaacataaaatactacatcgcacacgcatccatacaattttcatttttcttaaaaaaaaataaaaaaagtgacattggaattgaattgttgcgtgtttgtcaacgacatagcaataactacacctattaggtatacaaatatgtatgcaaaccaattagtacaaattataaatttgctgaaatgcttgacaagattaaaactaacatgacacaaaagcttgtaatcggtcttgcatttcacaacgagtttaacaaatttataacaagtaccttagtttttaaatcatagaactatactaggaaaa
BTT29267_1	-1.32886	4.23834	13.647	0.000220588	0.0160086	gi|340728612|ref|XP_003402613.1|PREDICTED: hypothetical protein LOC100647047 [Bombus terrestris]	PREDICTED: hypothetical protein LOC100647047				-	cttcgcgcccttctagtcagcgtgcaaagcagcacgccgagggcgagcataagggcgcccacgactatgcagatcggtcccagaatccgcgagttgcctgtgaacgcgattctagccgcgtacgagtccttgtcttcatcctggccgggaccgcgatacgacgcagcagtgagcacagcgccgacgagcatgaagagaaagccgaatgccggaagagcaatctggcagttcgcagctattacaaccccagctaccatgagaccaccctcgatcttctccaccctcaagcgtgatataggggttgacattttaatttcgccccaagtccaccactcagcgcaccctcctcagccgccatggtgctgggc
BTT29417_1	1.0564	2.59883	34.4944	4.27475e-09	1.65455e-06	NA	---NA---				-	ggacgcatctgcacagtaacacacaaagaacaaacaatccaacacatttcaacgcgtgtgatcgatcggttgactcgttctctctttcgagttttctcgccagtcgatcgatcacatatatccatcatcatcatggacatgaagaagatttccttcgctgtcctcgtcttcgccgtctgcatgaccgcagtcatggccgccggaaagggaagcccgcagctgccgccactacagtacgccccagcagctggtgccactgcccctgccccagcctcctaccaccgaagcagctgcttccgacgcagccgcacctaccatcctctaccgctgaggcctcccgccgcagaggccaccttccnccgccgcca
BTT29651_1	-0.988021	2.24369	16.8359	4.07559e-05	0.00424131	NA	---NA---				-	gaaacttcttctcttcgagtttctcatgttccgcgttgccggttctcgatcgtccctctcgcgtctcctcncgtttttcgttcggtctcgtcgtcttcgactctcgtttcttcgcttaccactgcacggtttgcgttgctcggcctcctcaagacgcgccgaccaagaaaaggctactcgactcgattctcgcgacggatccgttccgtcctccaccatctctttcactcctcgtccgtttcctcgctctcgcttctcttgctcgttcgctcgcggcaaagcggtctacgtccgagggattcgcgttcgctgcacccacgccccggac
BTT29768_1	0.377369	0.700377	13.2656	0.000270322	0.0183954	gi|560150|emb|CAA52782.1|SF16 protein [Helianthus annuus]	iq-domain containing partial				F:calmodulin binding	cttagagggtggcgactgggtcgaaccatggctccagtttcccttggtctaatcgcatcccatcggttggaccaactccaagcccaatcaaaatgctttgggtccaaaactgcagatttgggtgattgtgagttcctccacatctgctgacgcgagaatgcatacgccaatgccttttctcttctttcggcagcctcctttttgcttcgtaagctggcttctacttgtgcctttgatttcggactcaaatcaaacgcttgcttctcaaagaaccttttgtacgcttcttgatttgctgtcgttggtagagtct
BTT29887_1	0.292135	0.533011	10.8485	0.000988771	0.0467731	gi|380010925|ref|XP_003689566.1|PREDICTED: uncharacterized protein LOC100864655 [Apis florea]	PREDICTED: uncharacterized protein LOC100864655				-	cagtaatgtcatctctaaatttgttttcctttatactaagttgctttatgaagattaacttcaagttcttgaattttattttcaagagaatgcctttcattatctcttttctgtatttcatactcaaagtcatgtttcaatgactttaattgtattactaagatttttctttatcacctaatgttttagctaattgattctctaaatccgaatattgtttcattatatctttattttcatgatcagctttattcatctgatcttgtatgttactagtttgctgttcctctaacttctgtaatttatcatttgaggtacccagcttactctcaagaa
BTT29888_1	-0.800617	2.07355	11.2097	0.000813701	0.0405234	NA	---NA---				-	gatcgacgggaggctttgtgagccactgctgaattgcgcacacgcgcggaatttcccgggaatcgggttttccgggtctctaacacggttctccctcgttcggctcactcgagcgtccgacgcgcgacacggcaacaggtgacgaccggaggcagattaccagaatctaccaaaccagcgacagcatctacgggctaagtgtcatcacgtttttctcaagcgtcctacacgcgtcgcgttcgaatcaaatacgcgcgtaaaagaaaaacaattcccttcagaaatttctcgatctttcgwwtcgttgacacgaaatttttaaacttggataattttgtacctgatatcgt
BTT29930_1	-1.26304	6.10972	11.3639	0.000748853	0.0379797	gi|350427112|ref|XP_003494656.1|PREDICTED: hypothetical protein LOC100746638 [Bombus impatiens]	tens protein				P:proteolysis; F:metallocarboxypeptidase activity; F:zinc ion binding	gctgctgtagctgcgggtttcctgaatgtacatcttctcgcttctgtctgttctatactcatctgacggaggatctggcatcgactcaacagtaagcatcatatcatgaagaagtttatcaagatcaccatgagcctggttatccggctctggttccggtggactaggtcgttgtggtggagcactgctgatgccgctgtccatggaaactgtcaatggtgagccacgggcaccaccggcagcaccctggtgtaccacagcgtacagagatccatctatgggaccgcaagtgtaacccaatccgcgaggcgatgtttgaaccgaggaactcgaaggtggtggcggtgataatggtgtttcccgtcctycgwttgaycrmrgtcaggattccaagaagcc…
BTT30046_1	-1.34503	4.58509	13.3967	0.000252072	0.0176547	NA	---NA---				-	gatgcaaagtcgtcgctgttctctctcttgctagctagtttcgtttcgtttaggttggcgcgcgatcccgcacgaagtaaaatgcttcgtattacggaaaactcgacgaaaaacaacaacaacaacaacaacaacaaaaagaattattaagaattgtttattttgttaagcacttgcacgttcgagtcggtgatttatcgcatcgacgaaatttttcctcccgaaactttgctcaattccttttagaaatataacttggaataaacgaacggtgtac
BTT30050_1	0.369066	0.866261	11.4566	0.000712393	0.0363815	NA	---NA---				-	tggttcgcggtccgcgcggaagtcgcgcgtacgtttcgtgtcactcttatactatgatgaaaatcatcggcatatataacctatacatatatgcgtggtttaacgaatgattggaaaaagtagcgtcgcgataatgaraacgaataacgtattcctcgacgaggaaagaatcgatcgttcgatcgatcgatattttcnctctttctgacaccgataccttttttctgttttcgtcacttgctatttcacattcttataatctttttccgtatctc
BTT31012_1	0.358988	0.657775	12.758	0.000354487	0.0218455	NA	---NA---				-	ataaggattggctctgaggagcggggcgtgtcgggcttggtcgggaagcgggtttggctgacgtgccgggcctgggcgagctgaaatagaaactttgatgaacaacatggatttgattattactatcacgtgacaaatataacaaaacacctactcttctaaattattctgaattatatcagattatactattacaaaggtgaaaaatggctaaaaaattaatacgagtccgattagatattttcacattatttcctatggttatttctagtagacctaatacaatcacaaaaacaaacacgcttattggtcgaaaacgtcacataccaagaccatatagcaacacgtgacggcgaacaataaagaccagtatgtacttcccttgtccctgtcgtcccg…
BTT31174_1	-1.29953	1.58678	27.5843	1.50393e-07	4.36575e-05	gi|340709336|ref|XP_003393266.1|PREDICTED: hypothetical protein LOC100643149 [Bombus terrestris]	protein c12orf4				-	cgttgtattgtattttgttagtttttgtagtataattaccgtaaggttgctttgtattagaaattttagtagataaagaggaaaatatacgaaaaaatgataataatttggagaatactttgacgaaaaatgtagttacacttcgtacgataaaaagtcggacaaaaacgaagaacagggttattgtgactaagaaaaaccacaataaaatcgtgcgaatagtagtagaacaaatatgcgatatttttacttcgtacgatcgaacttaccactttgtcgcgattcttaatgatcgtgtgttccattgattcgtwwtttttaaatataacaaagattaccgcgaaggtatttcaacaacgctcaagtcgatcgagagccaacgccttgatacaaccagac…
BTT31249_1	-1.94792	10.7629	14.8384	0.000117128	0.00984517	gi|340721928|ref|XP_003399365.1|PREDICTED: hypothetical protein LOC100651094 [Bombus terrestris]	u6 snrna-associated sm-like protein lsm6				-	gcctaggcggtggtgctggtgctggcggacacggtggtgccggtgctggagctggaggttacggtggttcaggtgccggaggtggtgcaggttccggtggtggagctggaggttatggtggcctaggcggtggygctggtgctggcggacacggtggagcaggtgccggaggtggagctggcggattyggtggmgcaggtgccggaggtggagctggcggatatggtggatcaggtgccggaggcggagctggcggatttggtggagctggtgctggaggtggagctagtggacacggcggcgcaggtgccggtggatctggtggctatggtggagcaggtggtctaggcggtggttatggcggtcacagaggggcaggcgccagttccagtgccagcg…
BTT31529_1	0.779765	2.78275	11.2786	0.000784066	0.0393138	NA	transposable element tc3 transposase				F:transposase activity; P:DNA integration; P:transposition, DNA-mediated; F:DNA binding	tgtattcaygtatagtcrtcatytcgaagatttataccaacattgatctyggctaactttttgcgttgacggctccagctatagaaaaattagtaatatcagattatgagcccttggatatcaaaaacgtttacaattgtgcgaatgggccatacgaaaactacaagacgatgaagtgttcttgagtaaaatattgtcaacggatgaggtcacatttagtaaaaactatggagcatttaagcgttgcaacatttactactggtcatagtaaaataattgctccatatttcattgatggcacgctaaatagttataaagttaaaaaaaagaataaaagaatcttaggaagatgatttgtcagaattattagaggacatttcactggaaatacaattcgcg…
BTT31654_1	-1.87143	5.81466	22.5261	2.07306e-06	0.000394275	gi|340719012|ref|XP_003397952.1|PREDICTED: sortilin-related receptor-like [Bombus terrestris]	sortilin-related receptor-like				C:integral to membrane; F:receptor activity; P:signal transduction	ttttcacgatgttcggttcaggtagtggccagcaccagtggctaataatcaaggttgatttgaggaacgtgttcgaaagagattgtaccaaggatgattttaaattctggtcaccgacgagtacggatcaaccggtgatggcttgcgtgttaggccggaaagagatctatcaaagaagagcattgaaagctaattgttacacggggatggattatgatcgaccaataaagacagaaatatgcggatgcgattttaacgattatcaatgcgactttggcttcgtacgaactggaaatccttatcactgtatcagagataaaagcatgactctctatgacccttatgctgtaccgaatacctgtgaacctggcgcattttataatcgaacaaagggttata…
BTT31660_1	-0.753685	1.30289	13.3695	0.000255745	0.0177989	gi|340730027|ref|XP_003403292.1|PREDICTED: nose resistant to fluoxetine protein 6-like, partial [Bombus terrestris]	nose resistant to fluoxetine protein 6-like				F:transferase activity, transferring acyl groups other than amino-acyl groups	ggtagtttcgacagtctcgtgtagtcattcaaacgggaacgtcgatcggagggttaatatcggcattagaaacgagcatgctgtacggaaaaatttcgtcgcggatatggttatcccttttatcattaacaagcttttacgtgtcaatacaagcgatcacgctagacccagtgaccatgagacaggtacttccagcgtacgcggttttggaaaatgctgatcttctaaattccagcagatgtcggacgcagatagatgaatttcgaaatgcggtggataaccagatactttgggctctaagagcgttggataccagtggtgcaccatctgatggatttgtcaacgggaataatcattggttaggggaccaacaaagttgacaagcttttctctgaaaat…
BTT31897_1	-1.87323	5.26481	21.3188	3.8889e-06	0.000654938	gi|340722047|ref|XP_003399422.1|PREDICTED: hypothetical protein LOC100648951 [Bombus terrestris]	PREDICTED: hypothetical protein LOC100648951		XP_320723.2|CLIPA7|Toll Pathway||||Trypsin like serine protease|Anopheles gambiae	1e-05	-	catcgattcgtttgtattatagaagatgagtaggtaaaacgagttatgaataaaaatacaaacgaagcagagtgaaacagtcgtttacgtaatttgcggatgattgaaatttatcttttcctggaaatatcgttcgtttccatcgcttaacctttcacgaaagtgggttgtgcgcctgcccagctgctagcactgctactcgcataagcggaagcaccgctggaagccaaggcactgcttccagcttgacttcctgccgacgctccactggaagcccaacttccactgtttgcttgtccaaaacccgcatctggtgcaattccagaaccagaattggcgtgtgaagaagcttgtgcactgctaaaagctccagaaagagcaccaccgaaaagatttcca…
BTT31926_1	-1.2664	2.39435	20.7216	5.31128e-06	0.000843737	NA	---NA---				-	gaacaaagcgttacaaaaaagagcgaatacaaaaaaagcagagcttaagcgtgcgagaggggggagagagagagagaaagggtgaaaggaggcgacagaaagaagcggacagagagcacaggtggtaaccagagctaagaagaagaaggaggagcagagactaaaataggaaggacgaagaaacgaatgctttcgaactgagaccgtgtataggtcgtcgaaactatacagggtatgttgcagcggtaaacagacgatcgaacgaagaatttaagaaagttggttcgagtggcgcgcttactgccgcatcgttgtcttccgaattcgaagcaaaagaggaacttaagttaaaagaagrraagtaaaggagacaagaaaaaggaaaaagaatataaaaag…
BTT31997_1	-1.79615	5.62246	17.7319	2.54328e-05	0.0029263	gi|350406900|ref|XP_003487917.1|PREDICTED: serine protease inhibitor 3/4-like [Bombus impatiens]	serine protease inhibitor 3 4-like	NP_724511.2|spn4|Toll Pathway|||Recognition|serpin-like|Drosophila	XP_395991.2|NEC-Like|Toll Pathway|||Signalling|Toll Pathway|Apis	3e-31	F:serine-type endopeptidase inhibitor activity	ataagtttacatttattgtgagacaaggtattattagaatgcctgtaactgcaaagcatacgaattgacactttagcgaccgatagcytattaatcagctttttgtcgccgacaatctttctcattgtttgaacagtaatttgttacttagtagcaaggtactttgctcaattgcgtcagttgcgttgctttgtaagctccaacagttttataccaatttgaaaaacttaccgttcgcgatgaacgaaaagaatgctattggaaagtctaaaccgaaacagagcaggcgccagggagagcctgcgcctgagctaccggtcgaacgtgcgtatgctgttaaaccgctagcggtcagtaaagtgttaattatcacattactatggtattgctattatgaca…
BTT32025_1	-1.10707	4.55599	10.6867	0.00107907	0.0489846	gi|350422387|ref|XP_003493149.1|PREDICTED: hypothetical protein LOC100743398 [Bombus impatiens]	b-cell receptor-associated protein 31-like				F:kinase activity; P:cellular metabolic process	cctacataatagtaaagtttaccctagcaaatgtgatatttgcaatgttggtaactcgtaaggatctgcatatgtgtaacattcaccgaaatttggttcgatataggtatcttctggcacgctttcgtatatcggcattccaaaaaatgtgcctacttcccaatttgggacatccttcattacatcagcttctaattctctcattcgtttcatatgttttaacatcgctctatctctttctttagtttttcagcctcttctttcttttttacgttcctttttttgtctttaatttttcagcytcttctttctyttgtacgctcttcctcctgcttctagtttttctagcctcttctttctttttgtcgctcttcgtctttgcttttaaattttctcggk…
BTT32045_1	-0.754061	2.14479	10.8033	0.0010132	0.047459	NA	PREDICTED: hypothetical protein LOC100643897				-	cgcaccacacccatcagatagaacaagagcaactacgaaagcatcaactgatagtaccacccaaaaawwcgacttccacgaatacaaaaagaaccagctagtagtgcaaccgaaaaatacaacctcaagcattacagaagcgccagctagtagtactactcaaaaatctaccacaggaagcacagaaggtccaagcactccgagtacaaaggaatcatcctccagtagcacagaacaacctactattagcactactcaagaatccagcacggacaccacaaaagaacctgcaagtagcactacaaaacagtccagctcagccgctacagaaggacctgcaagtagcactacccaagagtccagctcagccgccacagaaggacctgcaagtagcactac…
BTT32193_1	-1.75905	3.81724	23.4397	1.28893e-06	0.00026576	gi|350416943|ref|XP_003491180.1|PREDICTED: hypothetical protein LOC100745175 [Bombus impatiens]Chitinase 3	c1q-like venom protein precursor				F:hydrolase activity, hydrolyzing O-glycosyl compounds; C:extracellular region; F:chitin binding; F:cation binding; P:chitin metabolic process; F:protein binding	gagtcaacaaattnttaccattgtaatactgacaggtacttgagaaaagtgtgaaaataaagatagaatagtctggtaaagaaagaaagaaagaaagaaagaaattacaaatttagagtagtagcaggctagagaaaagagacaaaaaacagaatcacgaagaaaatgaaacggaagtaatagagtatcagatcgtagcgttagaatagaaagatcgtttctacagaagagaagagaagaatgttaattaaagtgagaaacagagtgtgcaattcgaaaagaaattcgtatcaaaggataggatagagataatagacaaagcgaagagaagttcaagaaaaggcgaagataagaaatagaagaaaaagatacagaagaaacgaatgtcgaagatagtgt…
BTT32222_1	-1.95145	4.15714	31.5283	1.96553e-08	6.8831e-06	gi|340711878|ref|XP_003394494.1|PREDICTED: hypothetical protein LOC100648969 [Bombus terrestris]	beta actin				C:cytoskeleton; C:cytoplasm; F:ATP binding	acacagacgccactccaactctgtcccgtgcacggtacgtagaaactgttctctggaaacgatatttcatttatcacggacgctatcaactaccaccaagaaccctcgacaccatagaagataccggaagccgatccattcctgcgattgattttgttatatcgatcgggtcgtaggatttttcaaccgatcctttggatagaagagagccataattggaggcatagcgacacttaaaatcgaagaaaaggcaaaatgtgcgacgacgaagtagcagcccttgttgtcgacaatggatccggtatgtgcaaggccggtttcgccggagacgacgctccccgtgccgtattcccctcgatcgtaggtcgccccagacatcagggtgtgatggtcggtatg…
BTT32459_1	-2.24954	4.10566	37.4684	9.29044e-10	4.38202e-07	gi|340722435|ref|XP_003399611.1|PREDICTED: cytochrome P450 4g15-like [Bombus terrestris]	cytochrome p450 4g15				F:heme binding; F:oxidoreductase activity, acting on paired donors, with incorporation or reduction of molecular oxygen; F:monooxygenase activity; F:electron carrier activity; P:oxidation-reduction process; P:electron transport	gttcggttgtatggttcatcgacaacaacgcatcgtttaggtagtataagcatttagataacatcaattatgtccacggccggaccggaaatagtagccggatcaatggcagccgcctcgaccaccggattctcggcgaccactgtattcttatcccttttcattcctgctgtcgttctatatcccatttatttccgcctctctaggcaacatatgctcaaacttgccgaaagtctaccaggtccaccagctttgcctatcataggaaatgccttggatttacttggaagttccgacaccatcttccagaatttgttggcaaaagccgctgactacaaggatgtggttaggttgtggattggtcccaaattagttgttttcttgtttgacccacgcgaa…
BTT32549_1	-1.49659	4.60724	16.5205	4.8126e-05	0.00482642	NA	---NA---				-	tgatacgtacagttgtgaatacgttgcatgagagtgatgcgtaacacacaccaagaaggaggaagaatcgtcgagcaagctcgagcatctccgtcgagccccgccctgtatatatttttaaccggatycatcgaaagtctggccggcgtggcacactgttcgttcgagcaagtgaggtttctattgacgtgcaggaagaaagaaaaaagtcagaaggacgcaaacgaaagacaggacacattcgaacgacgcaacaagtaaagaaaactgcatctctttcgttcgacctgcacgctactggaactcgtggatctggttgtgaaaatctacgcccttgattctaaccccaggaagatatcttataaaggttctcttggcaaaaagcaagaaaaatgtcga…
BTT32598_1	0.573661	1.92645	11.1032	0.000861773	0.0421562	NA	hypothetical protein				-	gcgtgagaccgatagcaaacaagtaccgcgagggaagatgaaaaggactttgaaaagagagtcaaagagtgcttgaaattgtcgggagggaagtgaatgggggccggcgatgcgtcccgccataccttcctccaacaaagactacaccaccgccttttactctaaaccatcaacgcatggcgacccgtacttacctccagacgatcaaactacttcaaagactactccaagatataccactgctcacacaacgccargttcattcccaccaacagtaccaagtacgcgacctccgccatacctcccaccctcttctcccactacgccacgtgttacggtaactccaccgcctccaccaactccacattacactctcgtgccaacatcgactatctatac…
BTT32669_1	-1.62021	2.6461	26.9175	2.1233e-07	5.71271e-05	gi|340718086|ref|XP_003397503.1|PREDICTED: protein N-terminal asparagine amidohydrolase-like [Bombus terrestris]	protein n-terminal asparagine amidohydrolase-like				F:protein-N-terminal asparagine amidohydrolase activity; F:asparaginase activity; P:asparagine metabolic process; P:alanine metabolic process; P:aspartate metabolic process	gttcgtggtggtgatggtgatgtcggctgcgcggcggcggtggcagcggtggcagcggtggcagcggcggcgacttgatatctgatcggtaccacccgcttcgattggtcccgactggattttaacccatcccactacccgtaatggtgctggtggtaaacggggtcctacaagaggacattccaacggatagcagatcgctgtacgtagctcatccggtatatcgtgaaaccgcaacccaacttcagttgatgccagcaaaattagtgggaccgatgggacttctttacgtacgtcaaagggaaatggccgctactttgccacacgacaaaaatagtgagcatcattggctcggatgatatgactacctgtataattgtcgttgtgaggcattccggt…
BTT32674_1	-4.51707	6.78093	116.58	3.54823e-27	2.60937e-23	gi|340722435|ref|XP_003399611.1|PREDICTED: cytochrome P450 4g15-like [Bombus terrestris]	cytochrome p450 4g15	NP_610473|Cyp4p3|Unknown Pathway||||4e-37 human cytochromeP450 4B1|Drosophila melanogaster	NP_610473|Cyp4p3|Unknown Pathway||||4e-37 human cytochromeP450 4B1|Drosophila melanogaster	3e-18	C:microsome; P:steroid biosynthetic process; F:arachidonic acid omega-hydroxylase activity; F:electron carrier activity; F:heme binding; C:membrane; F:alkane 1-monooxygenase activity; P:oxidation-reduction process; P:electron transport; P:fatty acid metabolic process	gagttcggtgatggttcatcgacaacaacgcatcgtttaggtagtataagcatttagataacatcaattatgtctacggccggaccggaaatagtagccggatcaatggcagccgccccgaccaccggattctcggcgaccactgtattcttatcccttttcattcctgctgtcgttctatatctcatttatttcagccaccttccaagatactttagagatgaaatacctcgaacgttgccccttggaaacgcttcgactatacccacctgtaccaattaatcgctcgggagatcaaaacagatctgaaatgcatgagtggaaactacacaatcccagctggctgcactgttgtcattgctacctacaagctacaccgacatcctagcatctatccta…
BTT32704_1	-1.14655	1.93506	18.111	2.08397e-05	0.00248522	gi|340710958|ref|XP_003394049.1|PREDICTED: coiled-coil-helix-coiled-coil-helix domain-containing protein 1-like [Bombus terrestris]	coiled-coil-helix-coiled-coil-helix domain-containing protein 1-like				-	ggatagttggtaggcgccatctgttacgaaacgttttccttttaaataaattgtgatatcaaaggtatattgttaactgaatgaaatagttacttaaaaatgtatttttagagaatttttgatatgttataatatcgtataggttgatgttaataataattagtgaattctataaaaaattcaaccttagatttcttaacctcatatttataatcatttgataatttttcgtttctagaaaatgagactaagctcgatatatttgagacataagccaagagcggctcaaaatgtaaataaagtgccgttttacgaagtgatgcctttagaattaaaaatagagtttctgggggcacagtgaaaactcttgaggataaatgtttatatgaaatgacacta…
BTT33006_1	-1.9789	5.57195	26.1077	3.22898e-07	8.18826e-05	NA	---NA---				-	cgtcgttgtatttaaaagtctactcttaattacaaggataaagtttattttttttgtttacgtagaaacaagcgggtaacgcgggtctccacgaacattagaacaatcgcgtacaaaataggaatgtgctctctccctatctgatcgtccattacaataagattcgtttctctaattaatcttcctacatcgtccctaaacgcaattaacgcgtcccgctcgtggaaacttcacgactcagtggt
BTT33098_1	-1.22752	4.07105	11.5973	0.00066049	0.0347774	gi|328786878|ref|XP_391860.4|PREDICTED: serine/arginine-rich splicing factor 4 [Apis mellifera]	isoform m				F:mRNA binding; C:precatalytic spliceosome; P:regulation of alternative nuclear mRNA splicing, via spliceosome; P:compound eye morphogenesis; P:mRNA splice site selection; C:polytene chromosome; F:protein binding; P:mitosis; F:nucleotide binding; C:catalytic step 2 spliceosome; C:omega speckle; C:transcriptionally active chromatin	ttgcttgtagctagatgcagtcckcgtgttkstgktcacastatctctgtcgtgccgcatatcgtctcggttgtctctccaggagcgtgagcgtccgtagccacggtcgcctcgcctccctgaaacaccccgtgctatctccaccgccactctttctcctagaagctcctttccattgagctcatagactgcatcatctgcatccctatagtcatcaaactcaacaaagccgtaaccgttcttgatgaggacatcacggaatcgaccgtagcctctgaaaaaatctctcaaaggtctctttccctggtgccgtatggaagcccaccgacatagacccttgtccctaccatacttatgtttcgtgcaacccca
BTT33118_1	-1.55367	4.41264	15.9947	6.35214e-05	0.00594989	NA	---NA---				-	aactcagagatacggaggtactttatttccagacattgtcgatcgtatcttacatggagtctcgtttcgatgttacgcgcgaatatatcaacgctgtacgctatatgtattcgccagaatggagtttctacaaattgcgtggaattaggacgaacaggattatacgaagaatacaggaattcctgtcgagtggcggctcttgtcggtaaccatcaaagttttacgcgacaaatgcgtccgtgtgacggaagcaaaggcggcgcctagtccgtgcttctttatcaccggaaggaccgttaaataggacaacgtcaacgaggaaatcgagagacggtcagccaagagattggaataatcgctcgcgaggtcaaaagtcgccttgaaacgacgagtgcctgt…
BTT33213_1	-0.655429	1.1446	13.5283	0.000234989	0.0167236	NA	---NA---				-	ctagaccacaccacccttcaagaccaactgactctactgatggaccatcccgtcctcccaagaccacctcaccctactagaccacaccactcttcaagaccacctcaccctactagaccatchcatccttcaagaccaactccatctgtcagtcccaaggccatctcgtcgaccgaatcctgatttccctccacatcgcccacaccataaaccacacgaccgacccctatcctcattccccttttgatgggcccatatttccaagatacgaagaataaccaatcttatgattaaaagaagttgttcaatgtcactgaaattcttagtgtgtttgacaagaattatgtattcaaaatatattcaatatagttgaactgcaataaata
BTT33652_1	-1.79994	6.83715	23.7934	1.07248e-06	0.000229718	gi|350413192|ref|XP_003489911.1|PREDICTED: facilitated trehalose transporter Tret1-like [Bombus impatiens]	facilitated trehalose transporter tret1-like		NP_001011642.1|apidaecins type 22 precursor|Antimicobial Peptide|||Response|AMP|Apis mellifera	4e-10	F:substrate-specific transmembrane transporter activity; C:integral to membrane; P:transmembrane transport; P:carbohydrate transport	tcattcggtttcactcgatcgtctccgctctatccgaaatatgcggtttacctaaagtgttcgtcgcgtcgactccaacatcgataaacggtgctcgttttccgcgtcgaaggattcgaattttctcgcggcagagagggaaaaataaagaatcgagagaaagagaaagaggtaaaggaagaagctcgtcaccgattacgattcgatacggtcgaacggccgctcaatcgtcgaatcgctgatttttcagtaaatcgtctcggtctggtggtggtacgtggcgttcttcgagtgcagattcaccgatcgaccaggggaacgctaattccaaggaaatggaaggcacgggaatgattaacgacgcggccgtccgccaggagagcaggaagctgtggcagt…
BTT34309_1	-1.71929	3.89224	21.8031	3.02107e-06	0.000546318	gi|328781397|ref|XP_392536.4|PREDICTED: heterogeneous nuclear ribonucleoprotein K [Apis mellifera]	heterogeneous nuclear ribonucleoprotein k				C:ribonucleoprotein complex; F:RNA binding	ccgtgtcgagatccattctcctcgagattaggtacgacctcgttcaatacttgaagaacggttggcagatccgagctgatagtaagcacccgttcgggtccggggcaatcgggtacaatgattgaggtctttgtactgacttctcagtttggtgatattctggccacctttgccgattatcgaaccggctaccttgctggggatcagaagacgaaagctcatcgtccaccctgtctagtracgcttgtgaggacttgtcggtcctcctgaacctgtcatagtgcctgcatcagcttctctcttcattatttcaataacgatgttcgccgcagttgcctccggaatggatcggcagtaaacccttgaatatccttcgatcttctgcgacctcgtgacacg…
BTT34402_1	-1.02658	3.70569	11.5168	0.000689715	0.035888	NA	---NA---				-	aggcagtgtatcggctgacytcgcagcgaacgtttcgctcggcgacgtaacacagatttccgctcgatttccctcgagatcctgcgtagttttagtttcattcgcgatcaccgcacgagcgtaagtcggccgcgattatttgaaagatcgaagctcaatcggtgcccgcgttcggtcgttttgatttcgagcgcgcgcgcgcgcgcacaaacgcacgcacgcgctcccccgtgttcaacatacgtatatcaggagcggataaaagcagttccgtcgtggtacaaagaagaaatcatcgttgttttaccgttggtcgcgcggtcgtcctaggtatcggtgtaaaaaggcgggttaactgactgactagagagaaagagaggtgaatcgtagtttggccgc…
BTT34581_1	-0.816001	1.89935	13.5883	0.0002276	0.0164095	gi|350416915|ref|XP_003491166.1|PREDICTED: trehalase-like [Bombus impatiens]	trehalase 1a precursor				C:extracellular region; P:trehalose metabolic process; F:alpha,alpha-trehalase activity; C:basolateral plasma membrane; P:starch metabolic process; P:sucrose metabolic process	gtaaaattgactaagagtctaagacagcaagtaggtccggcgcaagttaacaaggaagatctctgtcgatcaatcggtgacttaattacccgaccgagggctggtcgctttgagaaacgagaacgtgtgattactaggtgtaattagcgttttaattgcagtacgactcgctcacgccggggaaaagtggcggcggaggggagtacgatgtgcagtctggctttggatggactaacggcgtggtcttggaattccttaataccttcccgaacatcaaggtgaaggagattagctacatcaacgacataaacacagagatcagacaatagcaggtgagtacgacaagctaggtaaatttattgtcagaagtaaatattaatattataataaatattagtt…
BTT34617_1	-0.810556	1.18471	17.0579	3.62574e-05	0.00384572	gi|340713782|ref|XP_003395415.1|PREDICTED: very low-density lipoprotein receptor-like [Bombus terrestris]	lipophorin receptor		ABW08767|LpR2|Toll Pathway||||putative alpha2M-receptor-like|Drosophila melanogaster	2e-08	C:membrane	agagtgaaatagaatatctgcgcaagaggaagaaagtataacgggctggtataggaaacgcaaaagatagagcgaaaagagggagcaagagatatacaacgagggacacggaggtgcttgcacacggggcgggcctgccagtctcaaccacttcgtggagtacactttttattctgtagtcgagcacgcagccactctgaattgttagctgtttgcatatatacgatcgaagatctgtgacttgcccgatgcatggtagaggctgttggccgcgtggtcttaccagattttatgataatcagtcagtacatcgtgtgtgaggattgttgttgttgttgttgatcgatccttccggcttgtccggctgtcaaagtcatcggtttcgaaagacaarraaaa…
BTT34625_1	-0.4705	0.651266	11.2141	0.000811774	0.0405189	gi|350407916|ref|XP_003488242.1|PREDICTED: hypothetical protein LOC100740170 [Bombus impatiens]	PREDICTED: hypothetical protein LOC100740170				-	gtaaccgtttgttgttttcttccctaaaaggtattcaatttgacataacgttcattagatttgttctcgcgttgccaatctatttagccgaagcagatatgccgacgattagattagaaggaaatgacgaattcgtaaattatcgaacgctttcccaaggataaacactttggcagaaataacgtgamtgtatgtatatatttgtammaaaaagagaaggraaggaagagagagctagacataaacgtttaaacgtaaactaagaatgaatataaataattatagtatatatactaattcaaaggaacattttaagaatgctagggtttgagaaaatatgtatgtcctggtggacagatgtggtgtagatagacactcactccgtgacaaaattaattt…
BTT34850_1	-1.30587	6.15713	12.3701	0.000436261	0.0253284	gi|340713436|ref|XP_003395249.1|PREDICTED: hypothetical protein LOC100642686 [Bombus terrestris]	PREDICTED: hypothetical protein LOC100642686				F:lipid binding; P:lipid transport; P:signal transduction; P:lipoprotein metabolic process; C:extracellular region	tgctaaagaagctaagaaagctaaagaaaaggctggtggctttttgtctggtttattcaaaggtgcaaaacattctgtagatgaagtttcagacgacgttaaagagttccttgaggaaacgaagagggaagcatcagaagagaaagaccgyctacgtgctgctgcagacgcaaaattaaaagatatagaagcagcgaaagacagagcctcttcagacgctagagatgcaaaagacaagctcgcaaccgctgcgaaagatactaaagacgcagtattcacaaaagtgtctgatgctacgcacaaggtatccgatgcaagtaaaactgttggcgaaaaagtaagtgatgaactgaaaagagctgaagagaaaaactagaaagtgtagctcggggaggtagt…
BTT35021_1	-1.31122	3.0345	19.7885	8.64997e-06	0.00123919	gi|340728219|ref|XP_003402425.1|PREDICTED: protein croquemort-like [Bombus terrestris]	crq	NP_787958.1|croquemort|IMD Pathway|||Phagocytosis|Genetic and molecular evidence exists for crq involvement in the phagocytosis of apoptotic cells but not of bacteria.|Drosophila melanogaster|191	XP_394457.2|SCR-B6|Unknown Pathway||||Scavenger Receptor B|Apis	1e-42	P:cell adhesion; C:membrane	aacgacacgagtagcttgccgcctatgtatttcaaaattcggtttttcaattggactaatccagaggaattgaagacacctggaaagaagccgaacctcgaagaggttggtccttatgtattcgagagatcaggcaaaaagcaaacgtggtgtttcaccctgagaaccacactgtcagcctacttcaaccggcgatggtggtacttcgtaccggagcttactaatggttccttgagcgaccgcattacacaactgaacaccgtcgcgatctcagcgaaacacaaagtacgatactgggatggaacgctggcragcmagaattccagactagagacagcaacggcttcggcgaacaaatcagaactgatttatttggataagagcaacggtagtgacgat…
BTT35049_1	-1.05814	2.80017	11.1357	0.000846817	0.041889	gi|340710028|ref|XP_003393600.1|PREDICTED: hypothetical protein LOC100646372 [Bombus terrestris]	alk tyrosine kinase receptor				F:peptidase activity; P:protein autophosphorylation; P:transmembrane receptor protein tyrosine kinase signaling pathway; F:ATP binding; P:nervous system development; F:transmembrane receptor protein tyrosine kinase activity; C:integral to plasma membrane	gagcctcttccatgtatttgcaaccgttcgcgacgtcgtgcccgcacattatcaaatccagcatcgtcaacgaagtcggccgatccgcacgtggcctttcttctcgaagaaagtttttcaaatttccgccagcaagcaattctaacacaatgtattttggatttttatcaaaagaaactccgataaarystactmyakkmssrtgattwawtcytgcccggaaatgaacgtgcataagttcgagactagcgtaggagtaaccaccttcgccgttaccccgttccttgtgaccggtattgccacctatgtaaccaccgccaccgcctcctgtaagacatccaccacctccaccaccgaatcctccgtttccatgattcgaatttccaggaccgcaaccaa…
BTT35292_1	0.489551	1.11524	17.0459	3.64867e-05	0.00385152	gi|350403780|ref|XP_003486901.1|PREDICTED: phosphatidylethanolamine-binding protein homolog F40A3.3-like isoform 1 [Bombus impatiens]	phosphatidylethanolamine-binding protein				-	ctttgtttatttttgttcattgtgttttgtacaggtgttacattacacaatgtaaaagggcttgtactacataaatgagcgtttaatatcaaatttcatacaaaatatctgcgcwcmrattcwscmtggtacatgttcccagcaatagggtctcccagtttgtattttgcagcaaattttttaatagaaaaatttgctcgattatctccactgcgattagtcaaacgaggttcatcgaatgtaagcttttgaggctgcttatacaaaaggaacacatagcgatgaagtccagtgccttctggtggacctgaaccaatgtactgagagagtacttcacctttggaaacatcagaaccaggaatatttcctaccaaccagtggtgccattcacgaaatttt…
BTT35318_1	1.49069	7.07949	12.8746	0.000333072	0.0208165	gi|340716692|ref|XP_003396829.1|PREDICTED: facilitated trehalose transporter Tret1-like [Bombus terrestris]	facilitated trehalose transporter tret1-like				F:transmembrane transporter activity; F:substrate-specific transmembrane transporter activity; C:integral to membrane; C:membrane; P:transmembrane transport; P:transport; F:transporter activity; P:carbohydrate transport; F:2-alkenal reductase [NAD(P)] activity; P:oxidation-reduction process; F:oxidoreductase activity; F:zinc ion binding	cgtagaaagaagaaaaagtagaaataaaagatttatacattttgktctaataaattgacgtgcaactttaattcaaatattgaaaggttcaacatgcgttacataaagtcgaaaataataaaatgatataaaaccatgtccatatatacatgcattatacgatacgttaacattagtgtgcgcaaaaatctattaagtgttgaagatataaacgtatatatttctgttcgatattcacggataatttgtggaacattttcttccattttcgtccaatgtagctctagtgattgtaactgtgcaaacatgtaaaacagtgcattttatttacaacatttaattcttaacaactattatggagattcgttatttagagttaattatatcaacgagattcat…
BTT35353_1	-1.54319	6.33422	14.8593	0.000115834	0.00979133	gi|350424194|ref|XP_003493717.1|PREDICTED: fatty-acid amide hydrolase 2-like [Bombus impatiens]	fatty-acid amide hydrolase 2-like				F:carbon-nitrogen ligase activity, with glutamine as amido-N-donor; F:hydrolase activity; C:integral to membrane; C:membrane; F:fatty acid amide hydrolase activity	gaacaaagtattagcgagaaagatacgaaacaaatatttagagtttcctctcataaaattaatataaatttcaattaatcaattgagaaagagaaaagatgaaacgggattaatttcgtgaaatgttgcgtttatgaaacgtttggcccttaatagttgaattacttcacaacttttgtaatttctttttattgaaaaacagctcagtagtcagataatagtggaagcatatatcgagcgtattaaagaagtgaatccattcataaacgcagtaatagaagatcgatttgaagctgctctaaaagaatcaaagatgtgtgacgcaaaactgaagagcggtgatttagccatgactgccaagcaactggaaaagaataagccttatggtgtgccgatgtc…
BTT35355_1	0.290081	0.475937	10.7818	0.00102504	0.0476404	gi|340729215|ref|XP_003402902.1|PREDICTED: sorbitol dehydrogenase-like isoform 1 [Bombus terrestris]	sorbitol dehydrogenase				F:L-iditol 2-dehydrogenase activity; F:nucleotide binding; P:oxidation-reduction process; F:zinc ion binding; P:fructose metabolic process; P:mannose metabolic process	tagtttgagtgtcattctagtgctcttcgcggaatctattttagtataaatcgtgttcgtcgattgctctaacgacttctgcttttttatcatggccaaagacaacctcacagctatcctctatggtatcaacgatataagactggaacaaactccgatgttcattatttggtaaatggtagaataggtgactttgtggtgcgggaacctatgataataggtcacgaatcttctggagtggttgtcaaacttggaaaaaatgtaaaaaatttgaaggtcggtgatcgagtggccattgaacccggggtatcctgtagaatgtgcaaattttgtaaaggaggacgttacaatttatgcaaagagatggtattttgcgctactcctccggtacatggtagt…
BTT35440_1	-1.21719	2.14373	24.7499	6.5272e-07	0.000153195	gi|340721168|ref|XP_003398997.1|PREDICTED: esterase FE4-like isoform 2 [Bombus terrestris]	esterase fe4				F:hydrolase activity; P:metabolic process	gggtaatcaaggttargaccaagtgatggccttgaaatgggtacaggaaatatcagcaactttggtggagatcccaacaacgtcactatatttggagaaagcgctggtgcatcgtcggtccattacctaactttatctccattataagcgagaaaccgagcaagtacggattcgacttagccgcaaaacttggcgaaacctcgaccgatcctgagactgtggtcgagttcctgaggacgatagacgcaaaaaagactcgtggatctcgaaactaagcttctcacgccaaaggaacgttacgctacattcggaatgtttgtaccaggcatcgatgacaaatctgcaaatccatttatgcctcagcatccggcgataagggccaaagcaggtgttcaagta…
BTT35516_1	-1.66988	7.42334	12.2642	0.000461735	0.0263907	gi|222142916|gb|ACM46019.1|vitellogenin [Bombus ignitus]	partial				F:lipid transporter activity; P:lipid transport	agcttacgtcctcttgtcttctactgagaaaacaatgcaaatgataattcccgacgatatctatttggatactatttcagattcggatctgttgaaggtggtcctggaagctgacaaatcttacgactacaagaactggcttgacctggatgtcgataacttgttcaatgctgttatagttccgtggtcctcggataaggacaactactgcaaagtagacgtcttcctgaatctgaaacgcgaacaggtggcaccattcgtactcaaaatgtcgtatgactttatggaaatggcacccaccgctgaagacgctaaactatggacacccaaagctacagccatggagccatccgacaagcatcctgacagcgaagttcgtaggaaacaatggttaaacga…
BTT35543_1	0.851628	2.53773	10.9536	0.000934214	0.0449653	gi|340709572|ref|XP_003393379.1|PREDICTED: cytochrome P450 9e2-like [Bombus terrestris]	cytochrome p450 9e2	NP_610473|Cyp4p3|Unknown Pathway||||4e-37 human cytochromeP450 4B1|Drosophila melanogaster	NP_610473|Cyp4p3|Unknown Pathway||||4e-37 human cytochromeP450 4B1|Drosophila melanogaster	1e-16	F:heme binding; F:oxidoreductase activity, acting on paired donors, with incorporation or reduction of molecular oxygen; F:monooxygenase activity; F:electron carrier activity; P:oxidation-reduction process; P:electron transport	agcttgccctggatagctagagcattaaatatcaggataattaagaagcagatcgtggatttttccaagacttggtggattcgaaagcacctctactctgatgtgcttcgctgcttacgaggttggagtgaacgaggaagttcagaggagactgcaagacgaaatcgatcaggttttggaggattgtaagggcgaagccacgtacgaggctatcaacgacatgaagtatctggacgctgtcattctcgagagtcttaggatgtacccaaccatcgtggctgtcgatagactttgcgtaaaaccgttcgaattaccgccacatttgccaggaaaaaaaccctacatcgtccaagaaaatgaatgcatatggataccgatttatggaattcagcgtgatcc…
BTT35547_1	-1.4887	7.6993	13.7944	0.000203944	0.0150482	gi|340722611|ref|XP_003399697.1|PREDICTED: cytochrome P450 6k1-like [Bombus terrestris]	cytochrome p450 6k1-like				F:oxidoreductase activity; F:electron carrier activity; F:heme binding; P:oxidation-reduction process	agtatatatattacataccttaataagtaacaataatttcttaaatcttcacatatttttcatttatagacctaatttgcgtagaagaaagccttatgagtttagagaaactagatagagcatcgcctgacctatggccttggtttgcgcttatctgttcgtgactcggaaattcaactactggtcgaaacgaggcgtgaaagagcttgcacctacgcccttcgtaggcaacttcatggactgtattctgtcaaggacatcagcctcagaatttgtcagggacctgtacaattacggcgaaggtttacctttcttgggattctacatcttcgacaagccttacctcttagttcgtgatccagaactcgtgaagcacgtcctagtgaaggacttcaacta…
BTT35648_1	-1.4129	5.14536	14.5208	0.000138619	0.0111461	gi|14124960|gb|AAH08006.1|TUBB2C protein, partial [Homo sapiens]	tubulin beta-2c chain				P:neuron migration; C:cilium; P:natural killer cell mediated cytotoxicity; P:cytoskeleton-dependent intracellular transport; C:nuclear envelope lumen; F:GTP binding; P:cell division; F:MHC class I protein binding; P:GTP catabolic process; P:spindle assembly; C:myelin sheath; C:cytosol; C:microtubule; P:protein polymerization; C:neuronal cell body; P:mitosis; C:internode region of axon; F:unfolded…	aaaggaaataaaaggagtcgaataggaaaagaaagagaaatgaacgttcagagttaagaagcagtacgagagcgaaaaggacaaggatgggggagtgaatggtagatagagtagagtaaagtagggagtacgtgtttaatttttcgttcgacttccgcttcctgttcctcgtcgaattccgcatcctcgtccgcggtggcttcttggtattgctgatactccgaaaccagatcgttcatgttcgactcggcttcggtgaattccatctcgtccataccctcgccggtgtaccaatgaaggaaagcttttctcctgaacatagcggtaaattgttcggagattctcttgaacagctcctggatagctgtcgagttgccgataaaggtggcggacatcttc…
BTT35653_1	-0.96442	2.06018	13.506	0.000237803	0.0168695	gi|340722568|ref|XP_003399676.1|PREDICTED: endothelin-converting enzyme 1-like [Bombus terrestris]	membrane metallo-endopeptidase-like 1-like	AAF56767|CG5527|Unknown Pathway||||2e-58 human KIAA0604 |Drosophila	AAF56767|CG5527|Unknown Pathway||||2e-58 human KIAA0604 |Drosophila	3e-11	F:metalloendopeptidase activity; P:proteolysis	attacatttattatttacagtaaaataaagaatagtctacttttagtatcaatcttaaaataatactataaattatttctttttcaaggtaactgcttcctttctagtaagtgatctttttctctggtattttctagcgatcattttcttctttctcgtctctccttcttcatcttcttctacagtgttccagtcgtcctctgattcattctcttcttcatcttcttcgtcattctcttcatgctgcttttcttctgctctttccttgcttcctttttcctggctaccttctccactttcgttattttcatcgctgctgtctaaattcaatattttctccactgtaataagcccatatgcaccctgcggtaaatgaggtaacataataattatcgtatg…
BTT35754_1	-1.81278	1.85299	54.6488	1.44114e-13	1.58973e-10	gi|340727803|ref|XP_003402225.1|PREDICTED: probable maltase H-like, partial [Bombus terrestris]	probable maltase h-like				F:hydrolase activity; P:carbohydrate metabolic process; F:cation binding	gtagtccatcatgtttcgactaacgatcacgtcgtgtttcttattggtcgcgctaagcgcggcagtagacgtgaactggtacaagaatgccatcgtgtaccaaatctacccgaggagtttcaaagacagcaacggagatggtatcggtgatttgaacggtatcaccagcaagctggagcatattaaggacatcggtgccactgctctctggctatcaccgatttataagagtccacaagttgattttcggctacgacatctccaactttaccgacatcgaacccacttacggaactctagcggatttcgacagactggtagccaaggccaagtccctcgggctcaaggtgatcctggacttcgtacctaatcatagttctcccgagtactacgtcttgg…
BTT35757_1	1.65421	7.98656	12.9699	0.00031654	0.0202814	gi|340714805|ref|XP_003395914.1|PREDICTED: maltase 1-like [Bombus terrestris]	maltase 1-like				F:hydrolase activity; P:carbohydrate metabolic process; F:cation binding	atcattcaaatcatgaagaacatcagcttcgtggtggttgtgcttctcgttgcggtcggcctggccgccgccgagatcaagaacaagggttggtggcgaaatgcggttttctatcaagtgtatcctcggagtttcatggattcgaacggcgatggcattggagacttgaaaggtattaccagcagacttcagcatttcaattctaccggagtaacagcgatctggctgtcaccgatcaataaaagccctatgaatgatttcggatatgacatatcaaactttacagacatcgctccagtcttcggtactctaaaagatatcgatgatcttttgtaagaggctcataaaattggtttaaaggttattttagatcttgttcctaatcacacgtctgacgag…
BTT35767_1	-1.18532	2.93012	12.328	0.000446226	0.0257713	gi|340727803|ref|XP_003402225.1|PREDICTED: probable maltase H-like, partial [Bombus terrestris]	probable maltase h-like				P:carbohydrate metabolic process; F:cation binding; F:catalytic activity	agctgctttcttctcagttgctaggttcaaggtcttataattgggatgcacaggcaaccaggtttttcgtactattggagaatccagcgctggtggtattgtcccattggaacggtgttctttctggatctctggatttcacgaagtatctgctaggaccagcgttgcaaccagctggatctacagtctccttgtacgtgaatggtctgtctaccattccgatttcgtctccgttgtaaataaccgctataccaggtaggagcatcgccatttggacaatcatattagctcgttcagtgacgagatgaacataaagttgaagggaacattggagccagcgctgtagtatttgatggtacgatcgtgagtggtgtatgcttccgagagaattagcttagg…
BTT35784_1	-1.01179	2.65822	10.9806	0.000920685	0.0446421	gi|350409163|ref|XP_003488634.1|PREDICTED: hypothetical protein LOC100746493 [Bombus impatiens]	(myosin heavy-chain) kinase				F:kinase activity; P:phosphorylation; F:transferase activity; F:myosin heavy chain kinase activity; P:intracellular protein transport; F:P-P-bond-hydrolysis-driven protein transmembrane transporter activity; C:intracellular; P:lipid metabolic process; F:hydrolase activity; F:triglyceride lipase activity	acataaataaagtcttttattttactaactttatagatatatgtacaatatgctattttggtttataattgtctaatagaagtcccacttctttcttactgttaaatttataaaaactctgtgtccgttcgatacaatatctttgtttataaagaagaaatggaaagatctagttgatcgttgctgaggcattgttgatcgttgttgttgaaaaagttggctttacaataagaaaactattagtttatcttacaaataatacgattactgccaaagagaaaatcatagatgtaaatacaacagttgacgttgccgaattacatccatcctcttcgcagagtttacatgaacttcctttatctttacagaaatctttttccgtggtacaacccttggatt…
BTT35798_1	-1.39259	1.83241	36.1733	1.80523e-09	7.96541e-07	gi|340714544|ref|XP_003395787.1|PREDICTED: G-protein coupled receptor Mth2-like isoform 1 [Bombus terrestris] >gi|340714546|ref|XP_003395788.1| PREDICTED: G-protein coupled receptor Mth2-like isoform 2 [Bombus terrestris]	g-protein coupled receptor mth2-like				C:integral to membrane; P:G-protein coupled receptor signaling pathway; F:G-protein coupled receptor activity	aagataaagcaatgatggctgtagtcacgtcattaacagttagctatatcatcctttccattcagatgttgaggaagtcgcacgatgatgattatgatatatgtgtctctctaggattcattctatatttcggttttatggctgtttttttctggttaaacatcgtctcattcaacatatggagaatagtttggtttaaagatttcatgatcggagataaaatgctttttactatttattctattattggctggagtggaccattatgcttattaattgcaattttgattactcatcacgtagaaggaaaccatctgaaacccggttttggagaaagtagctgttggttcaacgggcatgaacaaacgtgggcgtatttttatgggccaatcagtattt…
BTT35808_1	-1.01525	1.46099	15.0366	0.000105448	0.00908751	gi|340709171|ref|XP_003393186.1|PREDICTED: hypothetical protein LOC100643108 [Bombus terrestris]	PREDICTED: hypothetical protein LOC100643108				-	acgcgtccagagttcacgatctgacgatggctggattcgataataattcaagttcaatccattggaaaatgcattcttctgatgttcctaataattattcaagtgacgggacaagagaactgcaatgaagtaaattgtcccggtgaactgatcgtgagatattacaaggggattggctgtacccctatctacgcgaatcccaacgactgttgcgactggaattgtacgtgtacacagtacgaaaatactgcctttttccaatgcgagaaattaaacgattgtaatagtacagaggaacagagttgttcgtacagagcaaggcatggtctttgttgcacaattccattttgcgatatggaagaaacagataatacaacttgtaacgttgacggtaaagtt…
BTT35873_1	-1.12323	1.67963	21.1726	4.19719e-06	0.000696901	gi|340719756|ref|XP_003398313.1|PREDICTED: hypothetical protein LOC100651168 [Bombus terrestris]	PREDICTED: hypothetical protein LOC100651168				-	tcggtacttgatacatgttacataaatcggcgattaagatgacgaacgttacgttgtagcaaactaattgaatatgattccacgtatatgttataaaagtcgttgaattttttcgaatattttgggcagcatataacttaaaacatcttcgttgttatattctatttggtttatttcccccagctggaacctgctttcgctgaagctgaagcatatgaatttccaccaccaggatatccgcctcctccacatttgacgcacaatgttctcctcttacgacttttgcttaattcatttaattttgttttgagtggatataagtttcctacatcatttttataaagcttcactttaataagtttggcttcaccggtattattcattttttcaacgttcaaa…
BTT36006_1	-4.25118	7.77806	82.6866	9.6153e-20	2.65166e-16	gi|255090215|gb|ACU00433.1|vitellogenin [Bombus hypocrita]	partial		NP_524060.2|Hml|Humoral Response|||Coagulation|encodes a homolog of silkworm hemocytin and contains domains similar to mammalian von Willebrand factor. required for clotting|Drosophila melanogaster	4e-05	F:lipid transporter activity; P:lipid transport	agtgacggtgttccagaggacgctgatggtctcagctctggccaaaactggctgaaaaattttccaaaaattagcgcgttcgattttgtataagatctatctgaacaccatgaaagttttacttggtgacaaggagatgaaatttgtacctacttcgagccaaccaaaaattttcgtgaacgaacagctcgtcaaggtaactaaggacatgagttggcaggaaaggatggacgacgaggttttgtacgaaatcttccaaatcaatgatcactctgtcggcttggtttctgacgaatacgaactgaaccttgtttacgatggaaaacgtataatgatgaaggcgggcgacaaattccgcaaagccatccgtggtctctgtggtaactacgacgggaagct…
BTT36102_1	-1.57873	4.83682	14.811	0.000118843	0.0099315	gi|340719181|ref|XP_003398035.1|PREDICTED: circadian clock-controlled protein-like [Bombus terrestris]	circadian clock-controlled				-	ggatggacgaagtaatccttcttcagattcgtaggaagcgggccgatgactggcgactttacaaattgcaaggcgttggtgaaaatgcagatgcagatgtcaaagagaaacgacggtgaaaattatctgaaaactgaccgatcttaaaaccaaaatctcggtaggaggtggtaaactgaatctgcaaaatctgttcggcggtgatccagttcttggcgaagctgtcaacactgccatcaacagcaacttcgactcttttctcaaagaaataaagccatctattcgagagcgcaatctccaacacgttcacagagatcgcaaacggtatcctgccgataaaagatatatagacgaaattttccgaaggaagaatgaaaaaaacacaaataagaaagrcta…
BTT36227_1	-1.25308	3.73705	17.5287	2.83005e-05	0.00315337	gi|350398888|ref|XP_003485340.1|PREDICTED: troponin T-like [Bombus impatiens]	troponin invertebrate				-	caggagtacccgaaatcattgtactcgtcgtgtacagctaaacaactacaggcagttgattctattcctggaacgcgttggattcgtgtttacatggtacgttaattagaatgatttagagatgggttactgggggtgtgagtaattatgtttcagccagtcttggatagagaacgcgtttaatcaacggttaaaggtccgcttaaaatacacatgctctggtagttcctaattggatttgttatagatgtcgtatactttctactaaatccgtttttgggagatattgattgagatgaaaaaggtcatatttttaaagagacgaggagaagagattggctcagaaaaagaaggaggaggaagaacgtcgccaacgtgaaatygaggaaaagargcaac…
BTT36330_1	-1.27718	2.58509	16.9632	3.81109e-05	0.00398485	gi|340709547|ref|XP_003393367.1|PREDICTED: hypothetical protein LOC100646095 isoform 1 [Bombus terrestris]	PREDICTED: hypothetical protein LOC100646095 isoform 1				-	accaaataatacaatgcgtgaactaatcctgtacttggaactgctactgtttgtcggatgggcttcttacacaatatggcgaagttatcatatcgattcgatggaagccaaggttatagacaacattcgagaagcagaatcaaaaaatttattcagccaacaatcgacgtttgacaaaagtactgttgcacccgaagaattgaacgcatcggaagataaagtagtattggtaaacacaatgggacatgtagaagatacgcatcacgataagaaacagcctttcaatgaagaacacgacatttataccggtagcaaaayccgttcaagagtctaccaacaaaagacagtgaatcgtcgtctgtatwragctgatagtgcaaaaaacattgacattaatga…
BTT36333_1	-1.2503	1.22975	30.0182	4.28018e-08	1.38867e-05	gi|340727803|ref|XP_003402225.1|PREDICTED: probable maltase H-like, partial [Bombus terrestris]	maltase 1				F:maltose alpha-glucosidase activity; P:carbohydrate metabolic process; F:cation binding	gaataatgcacacacaacgtattattgagattttatgcaagaagctgaatgaatacgtttttattgtctatgattgtagaatgaattttcaccgcttgttgaaatacaacagaataagaatcgtggtatcaatactctgtgaatagagtgaattcgacgggaggaaaacaagaagttcaaatgtacaagtgtatttcaggcgctcggttcattcctaaaattgatatcctcaaacatgaaattgatggcgtcaatgcggaaaccatcgaccccgcgattcatccagaatgtgaacacattctttatctcttgatccaaacctttgttgcgataattcaaatctggttgacctatagcgaactgatgcagatagtattgcttgcggacgttgttccactc…
BTT36334_1	-0.652892	1.13632	10.7806	0.00102571	0.0476404	gi|340721384|ref|XP_003399101.1|PREDICTED: glycine N-methyltransferase-like [Bombus terrestris]	glycine n-methyltransferase-like				C:cytoplasm; F:glycine N-methyltransferase activity; F:folic acid binding; P:methylation; P:methionine metabolic process; P:glycine metabolic process; P:L-serine metabolic process; P:threonine metabolic process	agtgtgcgttcggtttatcttgcattcattaatattttaaattactttcgaataactatattcgttgttctgaatcaatttatttgaatctaaaggattttttataccaacaaaagtaaataagatattaatgaatccaagatgaataatattctatattattcatttgaaataaatggaacactccgtagatacatatattccacgtaaaacaatatttaccccaattgtcaaacgcttcctccttcctgcgttcccatcgtgccttcaaagcatattttaacatcttatccgaagcatctacactgagcacttcgaaaccctcctcgagtagcatcaccgagtccacaccagtcccgcacgctacatccaaaattttcttgcatcctttatctctca…
BTT36365_1	0.902746	2.50413	19.3014	1.11624e-05	0.00151082	gi|340716434|ref|XP_003396703.1|PREDICTED: major royal jelly protein 2-like [Bombus terrestris]	major royal jelly protein				F:RNA-directed DNA polymerase activity; C:intracellular; P:RNA-dependent DNA replication; F:RNA binding; F:zinc ion binding	cacccattgggcgaaagggaatccggttcctattccggaacccggcagcggaaccgcataccattcgggccctcgtaagagtgttcgtcggggtaacccaaaatgacctggagacgccgtcgggagatccgggaagagttttcttttctgtataagcgttcgagttccctggaaacctctagcagggagatagggtttggaacgcgaagagcaccgcagttgcggcggtgtccggatcttcccctcggaccttgaaaatccaggagagggccacgtggaggtgtcgcgccggttcgtacccatatccgcagcaggtctccaaggtaaagagcctctagtcgatagattaatgtaggtaagggaagtcggcaaattggatccgtaacttcggaataagga…
BTT36480_1	-1.14941	2.60958	16.5204	4.81304e-05	0.00482642	NA	---NA---				-	aagaaaagaaaaaaacacccgatagtaagaaatagagaacgtaatgggaagaggaggaaacagaggaccgggagggtttaggttgactttaaatcaggaataagaagacgagtaaaagtcgtgacagacggatagctagttgagttttgaaatggctcggatcgattcaccgattcgtaaggaatcaaaaggattttcaacgacgttgtcgacgcagagttacttaatttatctcgaaagaaacgatcgaaagaaggcctacgatcaaaatttacatccgatgatcgaagtaacagtgctttattaacatagtgacaatacaacgtagtagatgtagaacgcgttcgagccaggaacaagcgtttcgcggtcgaaacgccattctgatgtttgcgaatc…
BTT36590_1	-0.864146	2.20649	10.7517	0.00104185	0.0480631	gi|350398535|ref|XP_003485224.1|PREDICTED: nitrilase homolog 1-like [Bombus impatiens]	nitrilase homolog 1-like				P:nitrogen compound metabolic process; F:nucleic acid binding; P:neurogenesis; F:hydrolase activity, acting on carbon-nitrogen (but not peptide) bonds	agatatatgtttactttaatgtcacttattcaggcgcttgatacattgtcggaataaaattttagtaatgtgcaagtaattttgagtagattaataaagtataataagatattagattcatgtacatagattcaagtgacatcaatctttatgtctagtatatacatgtgtattgatctgtaagtcagtgttaaaataacaaataaatggcagaagaaggaaagaagatttccttcggttttgcgaaatctattaagaaacctgtgttaaaaaatgctattccacaagagaaaaagaaagttgattacattgaatgccttgatgagaaaggtattaaagtaataggcgaggaaaaacaaaraaagatagaactagttaataaaatagatgcagacattt…
BTT36770_1	-0.78391	1.1748	12.6646	0.000372635	0.0224619	gi|340717730|ref|XP_003397330.1|PREDICTED: probable maltase H-like [Bombus terrestris]	probable maltase h-like				F:alpha-glucosidase activity; P:starch metabolic process; P:sucrose metabolic process; P:galactose metabolic process; C:glucosidase II complex; F:cation binding	gcaagctggagcatattaaggacatcggtgccactgctctctggctatcaccgatttataagagtccacaagttgatttcggctacgacatctccaactttaccgaagttcctccgatgactcggcgggcagcttccgggaaaccaaagctcaaggtgatcctggacttcgtacctaatcatagttctcccgagcatccctggttcaagaagagtattcaaaggatcaagccgtatgacgagtactacgtctggcgcaacgccaggatggtcaacgggaccagacaaccgccaaacaactggttgagtaacttcggaggctcggcttgggagtggaacaacgtccgcaagcaatactatctgcatcccaattataagaccttgaacctagcaactgaga…
BTT36858_1	-2.71604	3.04654	89.4402	3.16049e-21	9.96096e-18	gi|340716595|ref|XP_003396782.1|PREDICTED: protein G12-like [Bombus terrestris]	protein g12-like				-	ggaacgcgaagagcaccgcagtgcggcggtgtccggatcttcccctcggaccttgaaaatccaggagagggccacgtggaggtgtcgcgcggtcgtacccatatccgcagcaggtctccaaggtaaagagatcgaagaggaagttgcattcaaaaagatgctggactatatgcagaacaacggtttggacataaaattgctggtgaaccgcttcaacaaagctcttggtatcccatctgtgttctctaggatacaaaccttcttcgctcctcatatcatgatcaccggtggaatcgaaggttacgtccaagatatcggtagtcttatttcgatagagaagtttgagcaactctacgaagagaagatagcgaactcccaagtattcaaggatttcgtgca…
BTT36912_1	-1.33289	3.70698	13.7973	0.00020363	0.0150482	gi|340722913|ref|XP_003399844.1|PREDICTED: glyoxylate reductase/hydroxypyruvate reductase-like [Bombus terrestris]	glyoxylate reductase hydroxypyruvate reductase-like				F:oxidoreductase activity, acting on the CH-OH group of donors, NAD or NADP as acceptor; P:oxidation-reduction process; F:NAD binding	cgagtaacgatgtaccaacagctggcatagatctcttgcggacaaaatgcgatgtcacaatcattcagacgrctatgcctaatcgagaagatgtattgcaagttcttcctggtcatgatgctatctttgttactgggcatatcaatataaatagcgattttcttaataatgcagaggacaagtgacaagatctttgcaatggttacttggtcaagatttaagaggatcaacagttggcattgttggtttgggcaatattggacaagctattgttaaacgactgaaaggattcgaatgtagatcgtttcgtttataccggacattctcgtaaaaaaagcaggggatgaacttggagcgcattatgtgtcytttgacgaccttcttgcacaaagtgatttc…
BTT37030_1	-0.602232	0.673696	12.423	0.000424088	0.0248836	gi|390476983|ref|XP_003735221.1|PREDICTED: LOW QUALITY PROTEIN: heat shock 70 kDa protein 6 [Callithrix jacchus]	heat shock protein 70	NP_001153522.1|heat shock protein cognate 4|JAK/STAT Pathway|||Response|General Stress Response|Apis mellifera	NP_001153522.1|heat shock protein cognate 4|JAK/STAT Pathway|||Response|General Stress Response|Apis mellifera	1e-29	F:nucleotide binding	cgttcaccttcataaacttgaatcaatactcctggttgattatcagcatatgtagtgaaggtttgagtctgttttgttggaatagtagtatttctcttgataagagcagtcataacaccaccagcagtttcaataccaagagacaaaggtgttacatcaagaagcagtagatcttgtacttcttcagacttgtcaccatgtagaatagcagtcagatctttcttgtatttgcgtttgaattcttggacaaagtgattgaccatacgattgtcgaaatcttcgccgccaagatgagtgtctcctgctgttgacttgacctcaaaaatagccatcttcgatggtcaaaattgagacatcaaaggtagccaccaccaaggtcaaagattaggacgttgcgct…
BTT37067_1	-3.0349	4.52445	58.001	2.61983e-14	3.39992e-11	gi|221143413|ref|YP_002519432.1|ND1 gene product (mitochondrion) [Bombus hypocrita sapporensis] >gi|165935766|gb|ABY75183.1| NADH dehydrogenase subunit 1 (mitochondrion) [Bombus hypocrita sapporensis]	nadh dehydrogenase subunit 1				C:mitochondrial inner membrane; C:respiratory chain; F:NADH dehydrogenase (ubiquinone) activity; C:integral to membrane; P:mitochondrial electron transport, NADH to ubiquinone; P:ubiquinone biosynthetic process; P:sodium ion transport; P:proton transport	ctatttgtaaattttattatttataatgtttttattttaatacttataattgaagattattcatttttaagattttcaaaatttcagaaaattattagttttatattttttttatatcctttatatttaatttttatagttagagtattaattgatttaaatcgagttccatttgatttaattgaaggagaatctgagttggtttctggttttaatcttgagtattttagaagtttgtttgtattaatttttttgtcagagtataggagaacatcggcagttgattgtacggctaaaacaaacgatgaaaaaatggtggaaactagagtgagctttccaacaaactcgggaaacatcggaaatcgtgcctgtgtcgacaaatgaacaaataattcatcg…
BTT37212_1	0.152992	0.0315749	10.7945	0.00101804	0.0475848	gi|340715543|ref|XP_003396271.1|PREDICTED: 28S ribosomal protein S35, mitochondrial-like isoform 1 [Bombus terrestris]	28s ribosomal protein mitochondrial				C:ribosome	gaaactttcgtcatcatcttctgcgagcatcgatgatgatatagaatttcgggtattggaattaataccaagtgaacagaaagctacaaaaaaaaggtcacaaacaaaggtaaatttaatgaataaaactaaaaatgaagtgttaactaatcaagattggcaggcaatttggcctgctgcacgaacatttcatcctgatattgtaccatttactttacaacaaggatataaaaataagaaaggtatacatcctgataaatatgcaaatgcagagttattgaaaattccgaacttcttacaccttactccacctgttattgaaagacattgcagagcaataaaaaaattttgtacgaaatggccaaaagaattgaaaacagatgaaacatgtgtaaaata…
BTT37215_1	-1.81949	3.33468	33.5428	6.97128e-09	2.60679e-06	gi|340709489|ref|XP_003393339.1|PREDICTED: hypothetical protein LOC100642676 [Bombus terrestris]	cell surface glycoprotein 1-like				F:chitin binding; P:chitin metabolic process; C:extracellular region	gtcagggaatcatatcacttctgtcacgacacgaagaaactacgattagagaaagaatactccacgaagccaagatgaaaacaatgtttgcggtagccctcgctacggtctttctggcctttgtttctgccactccagaatgtccatccaaccaagatgatgttgtcttggttccgaatccagctgattgcgcatcctattatgcctgcgacggtggcgtagcatacttaatgaattgctctgccggactttctctttaaaccctgaattacgagtttgtgattgggcagagaatgtaacctgttccgttaactcttcatccagcgcggcacccagaggagaatccagcgaagaatccagcgaatctagcaaatccagcgaatccagcgagtccagcga…
BTT37289_1	-1.03161	2.49064	12.5141	0.000403887	0.0238889	gi|340709736|ref|XP_003393458.1|PREDICTED: putative fatty acyl-CoA reductase CG5065-like [Bombus terrestris]	fatty acyl- reductase cg5065-like		AAF55343.2|CG17560|Unknown Pathway||||-|Drosophila melanogaster	2e-07	P:oxidation-reduction process; F:nucleotide binding; F:fatty-acyl-CoA reductase (alcohol-forming) activity	aggtcttataatagattaattatatttcatacatgatatcgatcactataatacataataatgtgcaatagctcaaaacatgttgtacagaattttgagatgggacaattttagacgaaaagagtgattctgagacatcccatataaatagtaacaatttgtcttccgtctgagatatcttcaaacttctgattctttacttataaataggtagttcatcatcttcttcattggattcgctggattcgctggatttgctagattcgctggattcgctgaatttgctagattagctggattcgctggattcgctggattcgctggattcgctggatttgctagattcgctggattcttcgctgggttcttcgctaggttcttcgctggattcttcgctgg…
BTT37338_1	-0.486354	0.185347	12.6695	0.000371671	0.0224619	gi|340709336|ref|XP_003393266.1|PREDICTED: hypothetical protein LOC100643149 [Bombus terrestris]	PREDICTED: hypothetical protein LOC100643149				-	tacgcgtccagagttcacgatctgacgatggctggattcgataataattcaagtcaatcattggaaaatgcattcttctgatgttcctaataattattcaagtgacgggacaagrgraytgcrmtgwastcmwatykwcscgartccsaacgactgttgcgcggaagcatacgattgtagtcacctggacaatttgtcacgggataaatgctatgtgaatggccatgaatacagtgtcggggagatgctgagacccgaggacagcaatccttgcsactggaattgtacgtgtacacagtacgaaaatactgcctttttccaatgcgagaaattaaacgattgtaatagtacagaggaacagagttgttcgtacagagcaaggcatggtctttgttgcac…
BTT37467_1	0.675568	2.08516	13.0743	0.000299373	0.0198342	gi|340709058|ref|XP_003393132.1|PREDICTED: sodium-coupled monocarboxylate transporter 2-like [Bombus terrestris]	sodium-coupled monocarboxylate transporter 2-like				C:integral to membrane; P:homophilic cell adhesion; F:calcium ion binding; P:transmembrane transport; F:transporter activity	tcaagtgaagatgatggacgttgcctgggaaaaatgctaacgactggtacatatatgatcagaaaaccgaccaaggcgtaatacatgaacgatacggtaaacaaaataaacggttcgtcgtccgcgctcgatagaatgtcacccgtgttcatcgtcgtttggttcgatgtaaaaatgcaggcggcatattgtgtaccactactgatatacttcgacaggtacagcgagcaaggaaactgccgatatgtgactggcaattaaactcatgctaactgggaaacaagacattgttttacctccgagcaaatactcggtagtgttatcctgtttcttgccaaaaacagccgaaataaatccctatgaggacgctgatccctaagagaccactgaacaatgtgt…
BTT37525_1	0.733651	2.59899	11.645	0.000643762	0.034306	gi|356545626|ref|XP_003541238.1|PREDICTED: uncharacterized protein LOC100808633 [Glycine max]	rrna intron-encoded homing endonuclease				F:endonuclease activity	agatatatatatttactacaatcgactattttgcggtggataaatattgaaacgctcaatggtttctagtttctctacctttattttaattggatactgcttgcttgcgttctttaatacgtgcttctatttccggtctgaaatgtctgatcagtccctgaactggccacgctgcaccatccaccgaatcaagaaagagctatcaatctgtcaatccttccggtgtccgggcctggtkargtttcccgtgttgggtcaaattaagccgcaggctccactcctggtggtgcccttccgtcaattcctttaagtttcagccttgcgaccatactccccccggaacccaaaractttgatttctcataaggtgccagcggrgtcctawwagyaacayccgct…
BTT37573_1	-0.409541	0.0613772	16.0622	6.12941e-05	0.00586502	NA	---NA---				-	ggtttctttggtcgtcgtttctttatcctggagacttctgtttcaacaatctcttcgattactgtatctctttgtgtaccacttcaggtttgatctcttcaatttcgactttttcttcgacgacttctttcaccatttctttcttcggtgtccttcttaattggtttcaaagtaacttcctccttctccacctcttccttaggaagacgcctgacaggtttcaatgtcacttcttccggtttttcctcctcttgtttgggaagtcgtctaacaggttttaacgtgacttctggtttctcctcctctggcttttctttcttaattggtttcaaagtaacttcctccttctccacctcttccttaggaagcgcttgactaggtttcaatgtactc
BTT37917_1	-1.38307	5.70742	11.6294	0.000649187	0.0344288	gi|197129052|gb|ACH45550.1|putative ubiquitin C variant 1 [Taeniopygia guttata]	low quality protein: polyubiquitin-a-like				P:nematode larval development; P:embryo development ending in birth or egg hatching; P:reproduction; P:growth; F:protein binding	gttcagtattggacgttgggtgttttcagaggcagaacgtgagacttcttaaattttattgaaatttttgctgcaacgagctattacgaagaagataatcatgcagatcttcgtcaagacactgacaggaaaaactatcacacttgaagttgaagcttccgatactattgagaacgtgaaagcaaaaattcaagacaaggaaggaatccctccagaccaacaaaggttgatctttgctggtaaacaactggaagatggacgtacactctctgattataatattcaaaaaggaatcgactcttcatcttgtacttcgtctgagaggaggaatgcaaatatttgtmrwaamccttaatttaaaaaattatatcaagtaaataaaaacaaatttttttactt…
BTT37925_1	-0.622426	0.429465	15.0746	0.000103344	0.0089411	gi|307203930|gb|EFN82837.1|Alpha-amylase 1 [Harpegnathos saltator]	alpha-amylase				F:hydrolase activity, acting on glycosyl bonds; P:carbohydrate metabolic process; F:cation binding	ttacaagatgggtccgcgtgtaattgtacattagatcaatctatgtaataacaacatcgcttaatataatgcgaatttcagcatccttgttcgtgccttttgacattcgtagtgattgacttcatactcgtttacagtttagccccaacgtgaatagcaagaactccatcctcctccctttagagatttcgatataagcatcaccattctgttgcacgttaacgacctttccagtgcatcttctattctccaagttaccagaaatcacgtcacagtattggccaggaggcaagcaggtcttgagggtggctttcaaatcattgcggtcattgttaaacgcaacaaayccagaatttccacgacagaatgcaatctgattgctgccattgtcccaccagt…
BTT37944_1	0.571418	1.31385	27.1459	1.88665e-07	5.26876e-05	NA	---NA---				-	acataataacgatcctcacctcattaccttcacaactacaattgcaagtaccatctttattaccctcaccatccgacataacaacagatcaagtgatttcctgactgaaacagtacacgaactgtcgagaaatttgagaacagtttagactatgatcttttggtagcatcttgtgaaatgcatgaaactcggcagaatatgtatcttgactgtagaagagaattcgcttaatttattgccggattcagtattttcttgcagcagctcacatgttccatatttcatattcccttttcgtaaagcagaacgaggtaatggatatatgaaatgtttgatacatgtggctaatataggcgatggtcgagacataaagtagtaaaataattatctaaacaaaaa…
BTT38117_1	-1.44247	3.17771	17.8904	2.33997e-05	0.00271707	gi|340717760|ref|XP_003397344.1|PREDICTED: probable maltase H-like [Bombus terrestris]	maltase 1				F:maltose alpha-glucosidase activity; P:carbohydrate metabolic process; F:cation binding	agtagtccatcatgtttcgactaacgatcacgttgtgtttcttattggtcgcgctaagcgcggcagtaaacgtgaactggtacaagaatgccatcgtgtaccaaatctacccgaggagtttcaaagacagcaacggagatggtatcggtgatttgaacggtatcaccagcaagctggagcatattaaggacatcggtgccactgctctctggctatcaccaatttataagagtccacaagttgatttcggctacgacatctccaactttaccgacatcgaacccacttacggaactctagcggatttcgacagactggtagccaaggccaagtccctcgggctcggcttgggagtggaacaacgtccggcaagcaatactatctgcatcagttcgctat…
BTT38445_1	-2.05368	6.03423	26.6251	2.47009e-07	6.56567e-05	gi|340723873|ref|XP_003400311.1|PREDICTED: probable cytochrome P450 6a14-like [Bombus terrestris]	probable cytochrome p450 6a14-like				F:heme binding; F:oxidoreductase activity, acting on paired donors, with incorporation or reduction of molecular oxygen; F:monooxygenase activity; F:electron carrier activity; P:oxidation-reduction process; P:electron transport	gagataatggtacgaggttagttctgttcgaaccgtcgcagtgattccgttcagcaatccaagaacccaattttacagtgttccatcttctcgtcagtggatttttgattgcctgagaatttggaggaaatttatagaaaatggctgccttcgaaatcctttgcggatttatcgtgcttttccttgctttttactattacctggtgaaaccctatgagtattgggagaagcgcggaataccaggacccaagccacaactgttgtttggcratkkyccmmgkaactgtgttggtgcacgttttgcgatcttccagactaaaaattggactgataaaaatccttcgtacttataaggttgatgtttgtgaacgaacacaaattccgtatataaatgaacca…
BTT38501_1	1.39586	4.56523	13.0323	0.000306161	0.0199207	gi|340714805|ref|XP_003395914.1|PREDICTED: maltase 1-like [Bombus terrestris]	maltase 1-like				F:alpha-glucosidase activity; P:starch metabolic process; P:sucrose metabolic process; P:galactose metabolic process; C:glucosidase II complex; F:cation binding	tcagcgtgttcaatggatcagcatggacgtatcacgaaacaaggaaacaattctattttcatcaattcttaaagtcacaaccagatttgaactacagaaacccggtcgtgcaggaagagatgaagamcakaatgaaacttacgaattagtacagagctggcgaaatttcgtggacgattatgcgaaayaaaataatcgtgacgagatagtgcttctgacggrggcgtatacttctttatcgaacacgatcaagtattacaactacggctcgcacgtcccattcaatttcaaatttataacggacgccgatgcaaattccaacgtctctcagtygaagaacgttatagatagttggataaatgaaatgccgcaggatacggccgctaattgggtgatggg…
BTT38664_1	-1.78799	3.50275	24.325	8.13754e-07	0.000183194	gi|340727803|ref|XP_003402225.1|PREDICTED: probable maltase H-like, partial [Bombus terrestris]	maltase 1				F:maltose alpha-glucosidase activity; P:carbohydrate metabolic process; F:cation binding	tattggagaatccagcgctggtggtattgtcccattggaacggtgttctttctggatctctggatttcacgaagtatctgctaggaccagcgttgcaaccagctggatctacagtctccttgtacgtgaatggtctgtctaccattccgatttcgtctccgttgtaaataaccgctataccaggtaggaccatcgccatttggataatcatattagctcgtccagtgccgaatctggacgccacgcgatggttatcgtggttgcctacgacccaattcggcacgttgccactcggcacggatttcacccaactatctatcagattggttggagtggtcgttcatcagcttcctccagctgctgagcgttccgtagacttcgttctgatctaatgtgtaa…
BTT38696_1	-0.953848	1.11569	24.0772	9.25497e-07	0.000202162	gi|340725385|ref|XP_003401051.1|PREDICTED: trypsin-1-like [Bombus terrestris]	serine protease	XP_001123271.1|SP27|Toll Pathway|||Recognition|Serine Proteases|Apis mellifera	XP_001123271.1|SP27|Toll Pathway|||Recognition|Serine Proteases|Apis mellifera	2e-21	F:serine-type peptidase activity	cctggatacttaggagtccgctagcccataccccaagagacgattcccacgagtttgccattgacaacaaaggggccaccagagtcaccttggcaagagtctttgcctcccttcgcaactccagcgcaaatttcccattgaggaattcctccgacctccctgtacgcttcgttgcacgacggtctcgagattatagsmaccgaaaccggtaagcttccgctgcgtctccgcaaggtttcggttcctataatctcgagaccgtcgtgcaacgaagcgtacagggaggtacggaaggaattcctcaatgggaaatttgcgctggagttgcgaagggaggcaaagactcttgccaaggtgactctggtggcccctttgttgtcaatggcaaactcgtgggaa…
BTT38705_1	-1.93106	5.65135	21.3489	3.8284e-06	0.000649709	NA	---NA---				-	tactacctatgttacttttcttccttttttctttttaatcattatatgtacgtatttactctagtgtaataatcacggctttcgcaatccgcgagtaaccgtttaaatgataactacaaaaggggacatatttattgaacttttcaatttatcgtaccctatacggaawtawaaattgatcagccattcgtttattatatcataaaaactataaatgatgaaaggaaaatgatattagcgtatcattattttgcggttctgttatcgaacccaaaatctaagaacaatagtgccataatagtaatatcatagtaatgtaataattaattcgtgtgctccgtaattataagcttttcaataataccttgtctgacaataaatgtgttgtat
BTT38724_1	-2.11623	4.40426	37.0337	1.16106e-09	5.22763e-07	gi|340724536|ref|XP_003400637.1|PREDICTED: probable chitinase 2-like [Bombus terrestris]	probable chitinase 2-like		XP_001942596.1|Chitinase like protein 3|Toll Pathway|||Response|Fungal degradation|Acyrthosiphon pisum	2e-06	F:hydrolase activity, hydrolyzing O-glycosyl compounds; P:carbohydrate metabolic process	agtggatcagtggataagaaagtgtgcgatcacataaagctggagataagctggacgtggaggatacactcaattattacttaagtagaggtgcagcagcaaataaactagtattaggcttgccttcgtatggcaggacttttgtattgacgaacatattaaattctcctgaattacgagtttgcgattgggcagagaatgtaacctgttccgttaactcttcatcgagcgcggcacccagaggagaatccagcgaagaatccagcgaagaatccagcgaatctagcaaatccagcgaatccagcgaatccagcgaatccagcgaatycagcgaatctagcaaatccagcgaatccagcgaatctagcaaatccagcgaatccakcgaatccaatgaag…
BTT38786_1	1.14408	2.99818	22.6831	1.91041e-06	0.000369715	gi|340719536|ref|XP_003398207.1|PREDICTED: hypothetical protein LOC100648170 [Bombus terrestris]	PREDICTED: hypothetical protein LOC100648170				-	taatttttaattgtaatttatttaaagtatatggaatcaatttatcaattaacagaattaaataattatgtggcttattattaaataataagctggcaataaaatattaaaatgttatataaacacttttatcagatcgttaatacgaacattgcttggctgacacgaaaattgaaaaaatgtacggaacaccgtacgttgaaaaatcgtaacagctaactgccaatttttcattgtccccgcttattgtcgcgtgtcaagattcaatgtagaacatttccaccagcaaatattggtacagatattttatcagggtaccaatgtaaatggaatagtaggcccagctgtggagatatttattgatttggtgttatagctcgctggttatatgattggtct…
BTT39163_1	0.284685	0.80194	12.5331	0.000399804	0.023711	gi|340713736|ref|XP_003395393.1|PREDICTED: chitotriosidase-1-like [Bombus terrestris]	chitotriosidase-1-like	XP_001942596.1|Chitinase like protein 3|Toll Pathway|||Response|Fungal degradation|Acyrthosiphon pisum	XP_001942596.1|Chitinase like protein 3|Toll Pathway|||Response|Fungal degradation|Acyrthosiphon pisum	3e-11	F:chitinase activity; P:chitin catabolic process; F:cation binding; F:chitin binding; C:extracellular region; P:cell wall macromolecule catabolic process	aatctgcgagtatattaagcaggggatggaccgttttacttaacgttcgttagttccttgaacaacgtgtaccttatgctttcaaagacaaccaatgggttggatacgacgacgtcatatctcttgaagagaaggccaagtacgttatgtccaaaggacttggaggtatgatgatgtggagcgttcgaaacagatgactttcatggcacatgtggtgataaatatccgcttctg
BTT39356_1	-0.913983	1.08016	20.0881	7.39556e-06	0.00110244	gi|340725187|ref|XP_003400955.1|PREDICTED: adenosine kinase 2-like [Bombus terrestris]	adenosine kinase 2-like				P:cellular metabolic process; F:transferase activity, transferring phosphorus-containing groups	aaatgtataaatccttattggaagagagaggaagagggaggagatatatgtataatatattaacttattttgaacgtaaaatatttataataaattttactgagaaatgggtttatacatgcaattgagataatttcaaaatatttcagggagggcctcctattaggcgtgggtaatcctcttcttgatatttcagcgattgtagataggaattttttggaaaaatatgatttaaaatcgaacgatgcaattcttgctgaagaaaaacacaagccaatgtatgatgaattagttgaattgtataacgcagattttattgccggtggttctgtacaaaaatactatgcgagtagcacaagtaagctctttatattatttgatgtattacattaatagaaa…
BTT39484_1	-0.966657	1.95332	18.2855	1.90145e-05	0.00236497	gi|340725732|ref|XP_003401220.1|PREDICTED: hypothetical protein LOC100651619 [Bombus terrestris]	PREDICTED: hypothetical protein LOC100651619				-	caaggggagtcgacgtgctaatgttggaaatcgtttagttaacttttgttttctttttagtttttcttttggttttcttactttgtctattctacgttgtcctattaaaaaaaagaagaaaatactctactattggcagtgagaacgttatctgatagatccggaaaatcgatcgacatattggttttgattggattaaaccgatagaaagaggcggaagaaaagagtattattatattcgaggagaggcaaaagaagtaaaatggtgtacgctaatatcaatggatactaccatcaaaggggccttttgagggtgttaagaaagataaaaatgcatcgtcagaacatcagcaacaacagtcggcgaacaagaacgacaagtacggttcctggggaccg…
BTT39776_1	-0.846462	1.37443	17.3244	3.15117e-05	0.00337481	gi|350417594|ref|XP_003491498.1|PREDICTED: hypothetical protein LOC100743834 [Bombus impatiens]	cytochrome b5-related protein				F:heme binding; P:lipid metabolic process	acaagaatataatgtagattatattctttacattagtgtgttttaaaattttctatattcaacatgctgtgctgttcgaacaaattatgattgcatattattcaggttggtgtcactctggatttattctattcttgtaactggctcggtattaggtaggccttctgttgttgtggatgtggtactatgtggtggatgtggtggctcattgcatgtgttattcgccaatccttcgacgataatgtgcttaaatcaaagtaatacattcgaaaactattcctcatatgaaaataattatgaccaataaccgtggtccacccgagaaaaattccagcaagcacgatgattaaaataagattgcgtataagctactgcgaggctaagtaaaacggtagtagt…
BTT40228_1	-0.569376	1.93485	16.1604	5.81976e-05	0.00565619	NA	---NA---				-	catatttctccagttccggtctctcgaaatccaaaggctttaactcatcgtgttctaatttcacctttggttttcttttttctctggtttcacttcctcttcaggtactggtttgggtggtttctttaatggttcttcaatttctgctggcttcttttcaggaaccttctttagtttcaccttttcaggttccaccttttcttctttaggtaccttgcctttgccaacgaccaacttctgtggctcttctggtttttctgcaggcttcttcggtggacgttyktaggtttcttcacctccactttctcacttacttcctccggtgccttttcttcttctttcggaactggtttcaatgtaacttcttcaatcacttcttctggaatcggtttcttcttt…
BTT40395_1	1.77153	4.24896	22.6263	1.96768e-06	0.000377487	gi|340719536|ref|XP_003398207.1|PREDICTED: hypothetical protein LOC100648170 [Bombus terrestris]	PREDICTED: hypothetical protein LOC100648170				-	gatttaagtaagttcgtattcgtaacttgtattctaattaccgtaagtattaattcgttctaagtattgtcgttacctttcgttttttcttctttcgtccttgttattattcgtcttgtatttgtccttccgcatggggtaacaacttgattcttggcatacgtatgcctggtgrtgttcttgttaaatctcgacccatttttaagccaccagtgccaggtgtcagtcacacagtcacgattgacgtaactgcaccatccggctacgtgatctcattcgtcagtgtagtcaacctgaatgcgaaggtaataaacatcgttcctataaaaggttatattggagaacagtcggtcgtcctgttgggcattggaaaaccaggttggccccttctaatggagg…
BTT40445_1	-1.33766	1.16484	45.6667	1.40189e-11	9.37227e-09	gi|350409163|ref|XP_003488634.1|PREDICTED: hypothetical protein LOC100746493 [Bombus impatiens]	protein				P:intracellular protein transport; F:P-P-bond-hydrolysis-driven protein transmembrane transporter activity; C:intracellular	tcatagatgtaaatacaacagttgacgttgcccgaattacatccatcctcttcgcagagtttacatgaacttctttatctttacagaaatctttttccgtggtacaacccttggattccgtgccattcacagttgctgaataacagtgatatgtatcgttgccattaacraactgtattcgtgagaaccgatcgatcacacttctamgctytctatcaatattcgtggcagctaaagccgcggacttcgttgttttgttttcgagggaattcgggtctgaaggctcggatttagtcgaggcagtactcgagcttgaatccttgggtccagtcgggcttggagaattggttggaggagtcgagcttggaggtttggttggagtcgagcttggaggtttgg…
BTT40487_1	-1.22483	1.85825	20.4247	6.20245e-06	0.00094097	gi|340709336|ref|XP_003393266.1|PREDICTED: hypothetical protein LOC100643149 [Bombus terrestris]	PREDICTED: hypothetical protein LOC100643149				-	agtttatttacctacttatttttgtatctcttttcttcagctttactgatatttataatattcatattgtgagactcatttataaatcgatatttatacaaagaagataggcgagaaatgtaaaagttatccaaaacgaagggaggattacttctttttttatattttcaccgttatacgcttcgatgtggtattaaaactcgtgtatatgtattcgaaagataaatatgttaacagttgcatgtcggtgagtgaatatagtacatgtattgactcttcgcaagtcaacagcatcgacgttgtaaataagctaatcaagtagaatagcaaaataaattcagctaccacaagaatattgattcatcaattcgatatatcaattccttttaggtaacatga…
BTT40534_1	-4.05827	4.38789	131.53	1.8959e-30	2.09136e-26	NA	---NA---				-	gattcgtagatgaacattcgtagcatcgacgtgaattaaacagttatagcaagaaacatgaaagtgcacgaatttttaataatcttgttcacgatcgaactcgttgccttacaaccggggggcaggagcgctcaagtgctatagttgcgaaggcaattcatgtaaggaacagaaacttacctcggaaacgtgcagcagctagtccttcaaaaacgactacaatcaatcctacagacacgactacaaccaatcctacagacacgactccaaccaaacctccaagctcgactcctccaaccaattctccaagcccgactggacccaaggattcaagctcgagtactgcctcgactaaatccgagccttcagacccgaattccctcgaaaacaaaacaacga…
BTT40542_1	-0.722813	0.714713	14.2787	0.000157642	0.0123329	gi|350409163|ref|XP_003488634.1|PREDICTED: hypothetical protein LOC100746493 [Bombus impatiens]	PREDICTED: hypothetical protein LOC100746493				-	tactgctcgtgtaattttggttctatctataattacataaataaagcttttattttacaactttatagkatatatgtacaatatgctattttagttataattgtcaatagaatcccacttctttcttactgttaaatttataaaactctgtgtccgttcgatacaatatctttgtttataaagaagaaatggaaagatctagtcgatcgttgctgaggcattgttgatcgttgttgttgaaaaagttggctttacaataagaaaactattagtttatcttacaaataatacgattactgccaaagagaaaatcatagatgtaaatacaacagttgacgttgccgaattacatccatcctcttcgcagagtttacatgaacttcctttatctttacagaa…
BTT40601_1	-1.25919	2.83911	18.9391	1.34959e-05	0.00179366	gi|350409163|ref|XP_003488634.1|PREDICTED: hypothetical protein LOC100746493 [Bombus impatiens]	piezo-type mechanosensitive ion channel component 1-like				-	tagatgaacattcgtagcatcgacgtgaattaaacagttatagtaagaaacatgaaagtgcacgaatttttaataatcttgttcacgatcgaactcgttgccttacaaccgggggcaggagcgctcaagtgctatagctgcgaaggcaattcatgtaaggaacagaaacttacctcggaaacgtgcagcagcagtccttcaaaaacgactacaatcaatcctacagacacgactccaaccaatcctacagacacgactccaaccaatcctacagacacgactccaaccaatcctccaagctcgactccaaccaatcctacagacacgactccaagctcgactccaaccaaacctccagrctcgactccaaccaacctccaagctcgactccaaccaacc…
BTT40624_1	-2.26087	4.36087	41.4004	1.24031e-10	7.01631e-08	gi|156341891|ref|XP_001620806.1|hypothetical protein NEMVEDRAFT_v1g147010 [Nematostella vectensis] >gi|156206159|gb|EDO28706.1| predicted protein [Nematostella vectensis]	protein				-	atcgaactcgttgccttacaaccgggggcaggagcgctcaagtgctatagttgcgaaggcaattcatgtaaggaacagaaacttacctcggaaacgtgcagcagcagtccttcaaaaacgactacaatcaatcctacagacacgactacaaccaatcctacagacacgactccaactaatcctacagacacgactccaactaatcctacagacacgcctccaaccaatcctacagacacgactccaaccaatcctacagacacgactccaaccaatcctacagacgcgactccaaccaatcctccaagctcgactccaaccaaacctccaacgctcgactccaaccaaacctccaagctcgactccaaccaaacctccaagctcgactcctccaaccaa…
BTT40642_1	0.156071	-0.0394051	11.2255	0.000806816	0.0403628	gi|340716473|ref|XP_003396722.1|PREDICTED: peroxisomal membrane protein PMP34-like [Bombus terrestris]	peroxisomal membrane protein pmp34-like				C:membrane	ttgttgacgcctctcattttcagtctagtatttactaacccacagtggtgtcgttgttaaaacattaattacacccgcaattgatgcaaccagtagatcatttccagctgattgattcttgcttgttctgagcatktwcaaggtggctagtccttcctttgcggcaagatcacggattgtagcaagtgtatttttcgattctcgatcttcttccaattgtaatctgcttcgtactgtatactaaaggaaagaatattgtcatcgcaacaacgccgccagcagcgccggatatcgcgtgaactagcgttttataactgaaaatacttttgttgcgttctccgccacccatctttataaatcattcgctttcgtaaaatttatttattagaatgaaattca…
BTT40653_1	-1.75727	5.83262	14.794	0.000119914	0.00994562	gi|350418637|ref|XP_003491921.1|PREDICTED: cytochrome P450 6k1-like [Bombus impatiens]	cytochrome p450 6k1-like				F:heme binding; F:oxidoreductase activity, acting on paired donors, with incorporation or reduction of molecular oxygen; F:monooxygenase activity; F:electron carrier activity; P:oxidation-reduction process; P:electron transport	ccaatagtaaaatatatttaaattatcacaagcgatttgtaaaactttagccagcagcagtggtagtttttcgaatgttcagatgtcctcctaaagctgtcgtggtgagtgctttgggatctagaactattggagttttggttttttcacaaggcgaaactycgtagtcctttaatacctgtacgactccaagtttggattgcatgagtcccaatcgcataccaatgcagatgtggggtccctcgccgaaaggaaagtatacaaaatctggcctggaatttttagcttcctcggtgaatctgagtggatcgtatttttccggatttggaaaatatcgcggatcatagtgcgaacccatcatcgaaataaatattggggtacctttctctagcaccagat…
BTT40693_1	-2.43348	8.59314	27.5567	1.52557e-07	4.37105e-05	gi|340728533|ref|XP_003402576.1|PREDICTED: serine protease inhibitor 3/4-like, partial [Bombus terrestris]	serine protease inhibitor 3 4-like				F:serine-type endopeptidase inhibitor activity	gaaaatcagcaacattaaatgcatcaattttacaaacccatctcttttaagacatcgttaagtttcaagcatactttccatcttgaactttggtaaccataatatcatttttcctcaatgtccttgacttagaatgttcgttaaacttgtattttgtaatttttctggacatcagacaaaccatcaatttcgtttggaagaattatgaccatactgaattcgttacccttgtatggtattacaacgaatttagacatttaaatctagaagttctccatatttgtaaatactgtgactatacattgtaggaacattttttacttcaactttactagtatgaaatggcatatctctcgttaacttagggtcgaacttatttttccattggcctttaaaata…
BTT40741_1	-1.33207	2.47587	20.3708	6.37952e-06	0.00095745	gi|340727803|ref|XP_003402225.1|PREDICTED: probable maltase H-like, partial [Bombus terrestris]	maltase 1				F:maltose alpha-glucosidase activity; P:carbohydrate metabolic process; F:cation binding	aggtatcaattttaggtaatgaaccgagcgcaacagaaccgatatccctaaagatgattacgtacagtctggtccatatttactacattagatcagaacgaagtctacggaacgctcagcagctggaggaagctgatgaacgaccactccaaccgtaccaaatccgatcctaggctaattctcacggaagcatacaccactcacgaacgtacctaatcatagttctcccgagcatccctggttcaagaagagtattcaaaggatcaagccgtacgacgagtactacgtctggcgcaacgccaggatggtcaacgggaccagacaaccgccaaacaactggttgagtaacttcggaggctcggcttgggagtggaacaacgtccgcaagcaatactatct…
BTT40843_1	-1.13364	1.07838	37.459	9.33527e-10	4.38202e-07	gi|350409163|ref|XP_003488634.1|PREDICTED: hypothetical protein LOC100746493 [Bombus impatiens]	PREDICTED: hypothetical protein LOC100746493				-	ccttgggtccaatcgggcttggagaattggtttggagtcgttgttctgtaggattggttggagtcgagcttggaggattggttggagtcgtgtctgaggattggttggagtcgtgtctgtaggattggttggaagtcgtgtctgtaggattggttggagtcgtgtctgtaggattagttggagtcgtgtctgtaggattgattgtagtcgtttttgaagggwctgctgctgcacgtttccgaggtaagtttctgttccttacatgaattgccttcgcaactatagcacttgagcgctcctgcccccggttgtaaggcaacgagttcgatcgtgaacaagattattaaaaattcgtgcactttcatgtttcttactataactgtttaattcacgtcgatg…
BTT40868_1	-2.2521	5.78194	69.9921	5.95424e-17	1.39801e-13	gi|340716595|ref|XP_003396782.1|PREDICTED: protein G12-like [Bombus terrestris]	protein g12-like				-	gatcatgatatgaggagcgaagaaggtttttgtttttatttttccttttagttagaccacagatgggataccaagagctttgttgaagcggttcaccagcaatttatgtccaaaccgttgttctgcatatagtccagcatcttttgaatgcaacttcctcttcgatctcttctacccattgtttcgattcgttggacctgagcaactcaacgactgcttggaattctttatcctgtgccaggtaggctttcgatatttcgagaatctttccaaccgggaccaagtccaggaaaggctggagctctcttgctagagcgcccgaacccgtggctggcagttcaatagcattcagaggactggccgaaaccagggcaaccaagagtgctacaataactttca…
BTT40924_1	1.48273	4.52414	11.2887	0.000779801	0.0392915	gi|340729556|ref|XP_003403066.1|PREDICTED: lysosomal aspartic protease-like [Bombus terrestris]	lysosomal aspartic protease-like				P:proteolysis; F:aspartic-type endopeptidase activity	ttcttgagtaaaccataacattggtataaatgtttttttaatattcttaaatatggacatctcatggtcaggttgtatcaacaaatttaattgtagttgtgcatgcacgttcagtggaacacccgttttcggttctatggatattgaaagttcgtgtttttctttactaggtttcattccattgatattttccacccaatacaaaattaatcgtaggcaagttaggaatggaactgcagtctaccatggcttctccagctgcaatggcagtagcaccaatagcactgttgatggcttcgacttctttgactggtccagcgatgagggaggtacctgtgtcagcaatagcttcacatcctttttggcagattgccaaatgttgggatcctactttgattc…
BTT41025_1	-1.50738	8.37759	11.444	0.00071727	0.036546	gi|340721559|ref|XP_003399186.1|PREDICTED: serine protease inhibitor 3/4-like [Bombus terrestris]	serine protease inhibitor 3 4-like				F:serine-type endopeptidase inhibitor activity; P:proteolysis; F:peptidase activity	tgcatacccggataaaccgtcgatgctgtcgtgtgttaacagcagagtttaaaaccgtgtatctgattatcacatcaacatggatgatctgaccaaggatcaaattgcactgttgaaaaaggccttcgatgccttcgaccacgacaagaagggtagcattggtaccgacatggtgggtaccatattgaccatgttgggctacgagctgagcgagaagacgctaaaggaaatcattaccccactcccggcacgggggaggtagtgacgaaaaataacgatacgggactcatccgaggccccgtaatcggaatgagtacactttaaatcctttaacgaggaccaattggagggcaagtctggtgccagcagccgcggtaattccagctccaatagcgtata…
BTT41036_1	-1.6403	1.8361	48.6706	3.02766e-12	2.30332e-09	gi|301625882|ref|XP_002942130.1|PREDICTED: hypothetical protein LOC100486353 [Xenopus (Silurana) tropicalis]	immunoglobulin g binding protein a precursor				F:immunoglobulin binding; P:intracellular protein transport; F:P-P-bond-hydrolysis-driven protein transmembrane transporter activity; C:intracellular	aaggatcaacgattacaaactgaatcatacgagataaatattacattttatcaggatcctattacgtaggatcctatgtccatgtcattacctaaagccgcggacttcgttgttttgttttcgagggaattcgggtctgaaggctcggatttagtcgaggtagtactcgagcttgaatccttgggtccagtcgggcttggagaattggttggaggagtcgagcttggaggtttggttggagtcgagcttggaggtttggttggagtcgagcttggaggtttggttggagtcgagcttggaggtttggttggagtcgagcttggaggtttggttggagtcgagcttggaggtttggttggagtcgagcttggaggattggttggagtcgagtcttggaag…
BTT41078_1	-1.28263	3.14362	18.5408	1.66306e-05	0.00210864	gi|350409163|ref|XP_003488634.1|PREDICTED: hypothetical protein LOC100746493 [Bombus impatiens]	protein				P:lipid metabolic process; F:hydrolase activity; F:triglyceride lipase activity; P:intracellular protein transport; F:P-P-bond-hydrolysis-driven protein transmembrane transporter activity; C:intracellular	atcatagatgtaaatacaacagttgacgttgccgaattacatccatcctcttcgcagagtttacatgaacttcctttatctttacagaaatctttttccgtggtacaacccttggattccgtgccattcacagttgctgaataacagtgatatgtatcgttgccattaacgaactgtattcgtgagaaccgatcgatcacacttctacgctttctatcaatattcgtggcagctaaaagccgcggacttcgttgttttgttttcgagggaattcgggtctgaaggctcggatttagtcgaggcagtactcgagcttgaatccttgggtccagtcgggcttggagaattggttggaggagtcgagcttggaggtttggttggagtcgagcttggaggttt…
BTT41117_1	-0.709872	1.7321	10.6989	0.00107202	0.0487646	NA	---NA---				-	attttattgtctttttatttgcctataattgccacattttcaatctacattatattgtttacattactgtatattaatattttatattcaacatattgtgctgttcgaacaaattacgatttcatattattccggtcggtgtcactctgggtctatactgttatttatactggtatgcggccgatatcaacatgttttgttgatttggatgtggagactagtggtggtagaatggtgggttggtacgtatacgggccgggtctttacagtgttgcttattttttcgttcgggccagtcgctattacttccactaaagtaccggtatttattactttccgaaacggttccgttgggtcggccaagtttcgcactcaaacgtacgggtttcttctactaag…
BTT41130_1	-2.80393	5.8867	58.2607	2.2958e-14	3.16562e-11	gi|156341891|ref|XP_001620806.1|hypothetical protein NEMVEDRAFT_v1g147010 [Nematostella vectensis] >gi|156206159|gb|EDO28706.1| predicted protein [Nematostella vectensis]	protein				-	gccattaacgaactgtattcggtgagaaccgatcgatcacacttctacgctttctatcaatattcgtggcagctaaaagccgcggacttcgttattttgttttcgggtgaattcgggtctgaaggctcgggtttagtcgaggcagtactcgagcttgaatccttgggtccaatcgggcttggagaattggttggaggagtcgagcttggaggtttggttggagtcgtgtctgtaggattggttggagtcgtgtctgtaggattggttggggtcgtgtctgtaggattggttggagtcgtgtctgtaggattagttggagtcgtgtctgtaggattagttggagtcgtgtctgtaggattggttgtagtcgtgtctgtagg
BTT41216_1	0.253483	0.639196	15.2699	9.3192e-05	0.00814791	gi|328789546|ref|XP_001120819.2|PREDICTED: MOSC domain-containing protein 2, mitochondrial-like [Apis mellifera]	mosc domain-containing protein mitochondrial				F:pyridoxal phosphate binding; C:membrane; P:metabolic process; F:molybdenum ion binding; F:catalytic activity; P:homophilic cell adhesion; F:calcium ion binding	tgtaacattttaggccctgttcaacgatcagaaacgcgattttaggttcgatgctatgagttttctctgtttcttaaattttttaacaaagtattctccttcagagatctcgtggcttcctcgtagacgaaaatttcgtcttcacacgaagcccatcggtgtagctagggaggcgatatcaatatcggttgctccttaggcacaccgacgtaaactgggtcccctattcggatggtgccattggggacttctcaatcccagatgaattcccatcactggactttcgtttattaaacaatagctagtggaatctggacaggcaccagtatcgtcatttgtcactagaaaaaatcttgcctctcgtcctgatctctcttgtcggataatctagaggatagt…
BTT41254_1	-1.27395	1.85641	25.8546	3.68117e-07	9.22886e-05	gi|350409163|ref|XP_003488634.1|PREDICTED: hypothetical protein LOC100746493 [Bombus impatiens]	PREDICTED: hypothetical protein LOC100746493				-	agtttacatgaacttcctttatctttacagaaatctttttccgtggtacaacccttggattccgtgccattcacagttgctgaataacagtgatatgtatcgttgccattaacgaactgtattcgtgagaaccgatcgatcacacttctacgctttctatcaatattcgtggcagctaaagccgcggacttcgttgttttgttttcgagggaattcgggtctgaaggctcggatttagtcgaggcagtactcgagcttgaatccttgggtccagtcgggcttggagaattggttggaggagtcgagcttggaggtttggttggagtcgagcttggaggtttggttggagtcgagcttggaggtttggtggagtcgagcttggaggtttggtggagtcga…
BTT41270_1	-1.64339	1.7359	42.6403	6.57893e-11	3.81959e-08	gi|350409163|ref|XP_003488634.1|PREDICTED: hypothetical protein LOC100746493 [Bombus impatiens]	PREDICTED: hypothetical protein LOC100746493				-	gatgaacattcgtagcatcgacgtgaattaaacagttatagtaagaaacatgaaagtgcacgaatttttaataatcttgttcacgatcgaactcgttgccttacaaccgggggcaggagcgctcaagtgctatagttgcgaaggcaattcatgtaaggaacagaaacttacctcggaaacgtgcagcagcagtccttcaaaaacgactacaatcaatcctacagacacgactacaaccaatcctacagacacgactccaactaatcctacagacacgactccaaccaaacctccaagctcgactccaaccaaacctccaagctcgactccaaccaaacctccaagctcgactcctccaaccaattctccaagccccgactggacccaaggattcaagct…
BTT41349_1	-1.43518	2.18411	23.0543	1.57491e-06	0.00031587	gi|340727803|ref|XP_003402225.1|PREDICTED: probable maltase H-like, partial [Bombus terrestris]	maltase 1				F:alpha-glucosidase activity; P:starch metabolic process; P:sucrose metabolic process; P:galactose metabolic process; C:glucosidase II complex	tggatttcacgaagtatctgctaggaccagtcgttgcaaccagctggatctacagtctccttgtacgtgaatggtctgtctaccattccgatttcgtctccgttgtaaataaccgctataccaggtaggaccatcgccatttggataatcatattagctcgtccagtgccgaatctggacgccacgcgatgtgatgaacataaagttgaagggaacattggagccagcgccgtagtatttcatggtacgttcgtgagtgggtgtatgcttccgtaagaaagaaaattaaagacctaaggaatacggatttggtacggttggagtggtcgttcatcagcttcctccagctgctgagcgttccgtagacttcgttctgatctaatgtgtaaatatggacca…
BTT41417_1	-1.91638	2.6547	42.6415	6.57488e-11	3.81959e-08	gi|350409163|ref|XP_003488634.1|PREDICTED: hypothetical protein LOC100746493 [Bombus impatiens]	PREDICTED: hypothetical protein LOC100746493				-	tcgcagagtttacatgaacttcctttatctttacagaaatctttttccgtggtacaacccttggattccgtgccattcacagttgctgaataacagtgatatgtatcgttgccattaacgaactgtattcgtgagaaccgatcgatcacacttctacgctttctatcgatattcgtggcagctaaagccgcggacttcgttgttttgttttcgagggaattcgggtctgaaggctcggatttagtcgaggcagtactcgagcttgaatccttgggtccagtcgggcttggagaattggttggaggagtcgagctttgggaggtttggttggagtcgagcttggaggtttggttggagtcgagcttggagtcgagcttggaggattggttggagtcgagc…
BTT41461_1	-1.24109	3.1881	11.4833	0.000702231	0.0361977	gi|380018369|ref|XP_003693102.1|PREDICTED: LOW QUALITY PROTEIN: titin-like [Apis florea]	serine protease inhibitor 3 4-like				F:serine-type endopeptidase inhibitor activity	atataactcaaattagacctattgaacgtaaagcttctttatctatttcaccggtagaaccttattctacaacagaaacaacaattcaagcttccactggcgaattttctgatacattcaaacctacatcctacgaagcaacaccagctttcgttccatccgaaggtttaattgtcagtgagaccttgaccaacgatgctaatctatccacattaactatagacaaacaagaagtcagtagaactgcagacgttagtatgactcttcaagaagctactactgtatatgaaaccatggtaagtcaaaagtaagctccaactcaatgatgtcttaaaagagatgggtttgactgatgcatttactcctcgcgctaatttttcttgggattgctgatgaagc…
BTT41533_1	-2.19137	4.86148	31.323	2.18472e-08	7.41527e-06	gi|340719481|ref|XP_003398182.1|PREDICTED: hypothetical protein LOC100644647 [Bombus terrestris]	ubiquitin family protein				P:embryo development ending in birth or egg hatching; P:reproduction; P:growth; F:zinc ion binding; P:nematode larval development	ccagcaaagatcaatctctgttgatcgggtggaataccttctttatcctgaatcttggccttgacattctcaatttagtaatctagaagcttcaacttctaagagttattgtttttccagtaagggtttttacaaatatttgcattcctcctctcagacgaagtacaagatgaagagtcgattctttttgaatattataatcggacagcgtgcgtccgtcttcaagttgctttccagcaaagatcaacctttgttgatccggcggaattccttccttgtcttgaatttttgctttcacgyymkcaacaatattgggtatatatgtaggacccactgcaataacttggacattagtagattgtcattgtaacgtgttactttgggattccataatttggc…
BTT41544_1	-3.26751	5.34914	62.4541	2.72724e-15	4.62833e-12	gi|340717760|ref|XP_003397344.1|PREDICTED: probable maltase H-like [Bombus terrestris]	maltase 1				F:maltose alpha-glucosidase activity; P:carbohydrate metabolic process; F:cation binding	ttcatctctaaagtatcttggaaggtggctggtctttgttcactgtcaccaaagatctcgtcgagttcttgaataactttttcttgtacgtcagggtgacaacccatcaatgcaaggaagaagctggctccggccgcagttgtatcgtgtccctcaaacataatggtgttgacttgttctctaacttccttatcggtaaggatgacgccttcttgaccagcttcgataattaaaatccggttgacctacagcgaactgatgcagatagtattgcttgcggacgttgttccactcccaagccgagcctccgaagcaactcaaccagttgtttggcggttttctggtcccgttgactatcttggcgtcgcgccggacgtagtactcgtcgtacggcttgat…
BTT41604_1	-1.67237	6.99699	17.6486	2.65714e-05	0.00299091	gi|340710908|ref|XP_003394025.1|PREDICTED: hypothetical protein LOC100649801 [Bombus terrestris]	PREDICTED: hypothetical protein LOC100649801				-	gtagtaagtgcgttaggtagccagttgtgcgactcagttgaaagaaagatgctgtgctgcaaggttgttttagtgttcgtagttagtctaattgcattgatcaccggaatgcctcaagatagcgaaaatggcgcccagagttcattctcgcttccattcgttcaacttacaaatggtggaatccgattcaatttgggcggctaccatgcccaagctggactgggcggtttactaggcggaagcaatggacttcacgctagcgttggaacaccctggggtggtcatgcgtccgctggtttgggtggcgcaatcgatggcaacaatgcaaatcttggagggggtctgttcgcgagggcaggccttggaaacggaagacacgaagctgcagcgggattaggc…
BTT41676_1	-1.24602	3.57983	33.9226	5.7349e-09	2.18144e-06	gi|340718513|ref|XP_003397710.1|PREDICTED: hypothetical protein LOC100646348 [Bombus terrestris]	PREDICTED: hypothetical protein LOC100646348				-	gctcctgcatttgctccagcatttgctccagcatttgctccagcatttgctccagcatttgcaccagcggttccagcagcgccattaccaaggagatccaggcgctccacaaatagggcacctttggttggagcaccatatccaccgattccacttccagatccaagtgctcctgcatttgctccagcatttgcaccggcgcttccaacagcgccattgccaaaggcgggttggaagccggttggttggttgtagttacccttttcaaatccacctgcttgagcgttagcagttgcactggcgtcggctttcgcagaggctcccccgagggcctgagaattcgcgttggcagcggagttcgcaacaccattgctctgggccgttgccgaagagatggct…
BTT41730_1	-1.47598	3.33365	20.9502	4.71369e-06	0.000764657	gi|340710908|ref|XP_003394025.1|PREDICTED: hypothetical protein LOC100649801 [Bombus terrestris]	PREDICTED: hypothetical protein LOC100649801				-	aactttcttctacggtgacgtggaaggactttgttagtcgaacaacgcgtatatcattcgtctcgctggacaaaacaggattaacctcggcgatagatagcggtttaaggtttagtgcttcttgtatcncttttttcgacgaggagtcaatttgcttaaaagcctctgggagattccgccggcacagccactgtctccaatactttttctttcttatttccagaacgagagattatttgaatattcgaacgtcctctggttggttggcccctatcgccttcatcttcacctggtttattatttccatcatctcgtctgtcgcttggtcctctgttaggaaacgctggtgatgttccaaccgcatgagctcccgtgttggcaaatatttctcctctaagt…
BTT41862_1	-0.764822	0.623052	19.9255	8.05171e-06	0.00116866	gi|350409163|ref|XP_003488634.1|PREDICTED: hypothetical protein LOC100746493 [Bombus impatiens]	piezo-type mechanosensitive ion channel component 1-like				-	gtagatgaacattcgtagcatcgacgtgaattaaacagttatagtaagaaacatgaaagtgcacgaatttttaataatcttgttcacgatcgaactcgttgccttacaaccgggggcaggagcgctcaagtgctatagttgcgaaggcaattcatgtaaggaacagaaacttacctcggaaacgtgcagcagcagtccttcaaaaacgactacaatcaatcctacagacacgactacaaccaatcctacagacacgactccaactaatcctccaagctcgactccaaccaatcctacagacacgactccaaccaatcctacagacacgactccaaccaatcctccaagctcgactccaaccaacct
BTT41868_1	-0.902652	1.18511	20.4171	6.22707e-06	0.00094097	gi|350409163|ref|XP_003488634.1|PREDICTED: hypothetical protein LOC100746493 [Bombus impatiens]	PREDICTED: hypothetical protein LOC100746493				-	gtagatgaacattcgtagcatcgacgtgaattaaacagttatagtaagaaacatgaaagtgcacgaatttttaataatcttgttcacgatcgaactcgttgccttacaaccgggggcaggagcgctcaagtgctatagttgcgaaggcaattcatgtaaggaacagaaacttacctcggaaacgtgcagcagcagtccttcaaaaacgactacaatcaatcctacagacacgactacaaccaatcctacagacacgactccaactaatcctacagacacgactccaactaatcctacagacacgactccaaccaatcctacagacacgactccaaccaatcctccaagctcgactcctccaaccaattctccaagcccgactggacccaaggattcaag…
BTT41889_1	-1.71749	3.58129	22.9432	1.66862e-06	0.000331649	gi|350409163|ref|XP_003488634.1|PREDICTED: hypothetical protein LOC100746493 [Bombus impatiens]	protein				P:peptide cross-linking; C:cytoplasm	gaacttcctttatctttacagaaatctttttccgtggtacaacccttggattccgtgccattcacagttgctgaataacagtgatatgtatcgttgccattaacgaactgtattcgtgagaaccgatcgatcacacttctacgctttctatcaatattcgtggcagctaaagccgcggacttcgttgttttgttttcgagggaattcgggtctgaaggctcggatttagtcgaggtagtactcgagcttgaatccttgggtccagtcgggcttggaggattggttggagtcgtgtctgtaggattggttggagtcgtgtctgtaggattggttggagtcgtgtctgtaggattggttggagtcgtgtctgtaggattggttggagtcgtgtctgtagga…
BTT41896_1	-1.6038	7.09411	16.3565	5.24759e-05	0.00516841	gi|340718710|ref|XP_003397806.1|PREDICTED: cytochrome b5-like [Bombus terrestris]	cyt-b5-pb				P:electron transport chain; C:mitochondrion; P:regulation of cell cycle; C:integral to membrane; P:instar larval development; F:electron carrier activity; P:regulation of hemocyte differentiation; C:microsome; P:regulation of hemocyte proliferation; F:heme binding; C:lipid particle; C:endoplasmic reticulum membrane; P:electron transport	acaacataggcgatattccttgatcctgtttgttttggctatctttcgagtaatccgccggccacgtctgcttaggcatgctgccgtttttttctgcctcgaccaattcgccgaccttaaaattcttcattaaatccaatgcatctttagagtgacccacgtcgtcgaagtcctcggaagcgtccttgccaccgtgatccaatagaacctcctcgccacctggatgttcgtttaaaaatttcgtcagatcgtacacatggtcgtgtatgattatcaacgtcttatccttggtcgattctctgcgacccgtagcgcggcgtgacgtgcttctatgtattctctctacctctctgtgggagaaacgtgccgaggaaagaacgcggttgaacgaaaagggag…
BTT41909_1	-1.37605	4.87507	13.0272	0.000307	0.0199207	NA	---NA---				-	gtgaggcaagcgtgtttatcgagataggaatgaagacacagtataagatataagaggaccgacgaacagcagtcagtattgtcgctgaatcttgatttcggtcgtacgcgatctccagactcgatacgtatcattagaggatcaagagtgattcaatcgcggagcagatatgcggtgaggagratattttagttttcacgcggtttggccgcgttaacgttagaaagcgatcattttaattcgtggaacatttcttcaggatctgggtactatttactattttgttgattgtcacggtgctcgtctccgatgctttggcgaagaaacctggcaaggaagtggagtcgaaaaaaggccatgaaagg
BTT42009_1	-0.343374	0.312844	12.2658	0.000461331	0.0263907	gi|350409163|ref|XP_003488634.1|PREDICTED: hypothetical protein LOC100746493 [Bombus impatiens]	chemotaxis histidine kinase family				P:intracellular signal transduction; P:signal transduction by phosphorylation; P:phosphorylation; F:protein histidine kinase activity; P:peptidyl-histidine phosphorylation; C:cytoplasm; F:ATP binding; F:kinase activity; P:signal transduction; P:chemotaxis; P:regulation of transcription, DNA-dependent; P:two-component signal transduction system (phosphorelay); C:intracellular; F:signal transducer …	gttgccgaattacatccatcctcttcgcagagtttacatgaacttcctttatctttacagaaatctttttccgtggtacaacccttggattccgtgccattcacagttgctgaataacagtgatatgtatcgttgccattaacgaactgtattcgtgagaaccgatcgatcacacttctacgctttctatcaatattcgtggcagctaaagccgcggacttcgttgttttgttttcgagggaattcgggtctgaaggctcggatttagtcgaggcagtactcgagcttggaggattggttggagtcgagcttggaggattggttggagtcgtgtctgtaggattggttggagtcgtgtctgtaggattggttggagtcgtgtctgtaggattggttgga…
BTT42034_1	2.79426	6.96699	37.4066	9.58948e-10	4.40757e-07	gi|340714924|ref|XP_003395972.1|PREDICTED: hypothetical protein LOC100631063 [Bombus terrestris] >gi|37256234|gb|AAQ90412.1| defensin [Bombus ignitus] >gi|37594655|gb|AAQ94318.1| defensin [Bombus ignitus]	defensin				C:extracellular region; P:innate immune response; P:defense response to bacterium	atctagacacttcttggtctattcttcagtaacttgaacacagtttaccgttgaattttcacaaaaactttagccaaaatggtgaaggtctattttcttgtggctcttctctttgtggctgtagcggccatcatggcagcacccgtggaggagtacgagcttcctcgaacaagctggtatcgaggaacgtgccgatagacaaagaagagtgacctgcgaccttctctccatcaaaggagtcgcagaacatagtgcttgcgctgccaactgtctcagcatgggcaaagctggaggtcgctgcgagaacggagtctgcctttgtcgcaagaccaacttcaaggatctctgggacaaacgtttcggttaaatccaattctaccaatcctacaccaagctccg…
BTT42049_1	-0.616307	0.685123	13.0335	0.000305964	0.0199207	gi|301625882|ref|XP_002942130.1|PREDICTED: hypothetical protein LOC100486353 [Xenopus (Silurana) tropicalis]	PREDICTED: hypothetical protein LOC100486353				-	gccgcggacttcgttgttttgttttcgagggaattcgggtctgaaggctcggatttagtcgaggcagtactcgagcttgaattcttgggtccagtcgggcttggagaattggttggaggagtcgagcttggaggtttggttggagtcgagcttggaggtttggttggagtcgagcttggaggtttggttggagtcgagcttggaggtttggttggagtcgagcttggattggttggagtcgtgtctgtaggattggttggagttcgtgtctgtaggattagttggagtcgtgtctgtaggattagttggagtcgtgtctgtaggattggttgtagtcgtgtctgtaggattgattgtagtcgtttttgaaggactgctgctgcacgtttccgaggtaag…
BTT42077_1	-0.804117	1.44518	14.1626	0.000167669	0.0129252	NA	---NA---				-	gcgcggcacccagaggagaatccagcgaagaatccagcgaagaatccagcgaagaatccagcgaagaacctagcgaagaacccagcgaagaatccagcgaatctagcaaatccagcgagtccagcgaatccagcgaatccaatgaagaagatgatgaactacctatttataagtaaagaatcagtagtttgaagatatctcagacggaagacaaattgttactatttatacgggatgtctcagaatcactcttttcgtctaaaattgtcccatctcaaaattctgtacacatgttttgagctattgcacattattatgtattatagtgatcgatatcatttatgaaatataattaatctattataagcct
BTT42230_1	-0.928155	1.57962	12.7585	0.000354397	0.0218455	gi|340709171|ref|XP_003393186.1|PREDICTED: hypothetical protein LOC100643108 [Bombus terrestris]	PREDICTED: hypothetical protein LOC100643108				-	attcattcccattattacaagttgctcgtcaagatctacattatttattataccaaatcggtggtgtacaatagtcgaatacacaggcgagaatatcgagcctttctgtcagcaattgaaccgtgatccgtgctctgctctattcacggcagctgctgcccaagttcatgacaagttgatacccctgtttatcctgcttaattatttttgtcctgtaaccctttacagatatccaagtccaaacgtcagcgttatttctaaacatgacaacaatatatcagtccctgtagaaggaaacgtaatagtgccagcacgttaatctgacgctgcacataggcgaggaattgagccctgaacaaccagtcgagatttggtctattggcacgaaatagcgtttgc…
BTT42262_1	-1.45714	3.57962	19.4697	1.02207e-05	0.0014093	gi|307185262|gb|EFN71375.1|hypothetical protein EAG_03557 [Camponotus floridanus]	cell surface glycoprotein 1-like				F:RNA-directed DNA polymerase activity; C:intracellular; P:RNA-dependent DNA replication; F:RNA binding; F:zinc ion binding	attgggcgaagggaatccggttcctatccggaacccggcagcggaacgcataccattcgggccctcgtaagagtgttcgtcggggtaacccaaaatgacctggagacgccgtcgggagatccgggaagtagttttcttttctgtataagcgttcgagttccctggaaacctctagcagggagatagggtttggaacgcgaagagcaccgcagttgcggcggtgtccggatcttcccctcggaccttgaaaatccaggagagggccacgtggaggtgtcgcgccggttcgtacccatatccgcagcaggtctccaaggtaaagagcctctagtcgatagattaatgtaggtaagggaagtcggcaaattggatcctattatgcctgcgacggtggcgtag…
BTT42364_1	-1.72646	2.26743	44.7726	2.21294e-11	1.39491e-08	NA	---NA---				-	cacaaccaactgaatttgttgaagacagtgcttactgcatcaccccgtccgccacgaccaagtagttctgaaccatctccactcaacccttcacaaactcctactgatgaaccatcccgtcctccaagaccatctcaccctactagaccacccctccttcaagaccaactgactctactgatggaccatcccgtcctccaataccacactatcccccctatcctcattcccctttgatgggcccatatttccaagatacgaagaataaccaatcttatgattaaaagaagttgttcaatgtcactgaaattcttaagtgtgtttgacaaaaattntgtattcaaaatatattcaatatagttgaactgcaataaatattt
BTT42382_1	-1.5722	3.12439	21.1566	4.2325e-06	0.000696901	gi|340714429|ref|XP_003395731.1|PREDICTED: scm-like with four MBT domains protein 2-like [Bombus terrestris]	scm-like with four mbt domains protein 2-like				C:nucleus; P:regulation of transcription, DNA-dependent	ataaaaaattagtaccaactgatattattcttcaaaggtccccagactgcgtggaaagattgtccgaatttttaacaacagcccggagtgttccatcagaaatgttatcaggagatggtctaagcatgacagagcgaatctagcaaatccagcgaatccagcgaatccaatgaagaagatgatgaactacctatttataagtaaagaatcagaagtttgaagatatttcagacggaagacaaattgttactatttatacgggatgtctcagaatcactcttttcgtctaaaattgtcccatctacaaaattctgtacacatgttttgagctattgcactattattatgtattatagtgatcgatatctatttatgaaatataattaatctaa
BTT42491_1	-0.658322	0.473744	21.4505	3.63079e-06	0.000631671	gi|156341891|ref|XP_001620806.1|hypothetical protein NEMVEDRAFT_v1g147010 [Nematostella vectensis] >gi|156206159|gb|EDO28706.1| predicted protein [Nematostella vectensis]	predicted protein				-	ctcggaaacgtgcagcagcagtccttcaaaaacgacttacaatcaatcctacagacacgactacagccaatcctacagacacgactccaactaatcctacagacacgactccaactaatcctacagacacgactccaaccaatcctacagacacgactccaaccaatcctacagacacgactccaaccatcctacagacacgactccaaccaatccta
BTT42923_1	-1.92919	2.20418	52.0547	5.39752e-13	5.36446e-10	NA	---NA---				-	accccagagggagaatccagcgaagaatccagcgaagaatccagcgaagaatccagcgaagaacctagcgaagaacccagcgaagaatccagcgaatctagcaaatccagcgaatccagcgaatccagcgagtccagcgaatccagcgaatctagcaaatccagcgaatccagcgaatctagcaaatccagcgtaatccagcgaatccaatgaagaagatgattgaacttaccgtattttataagt
BTT42968_1	-0.643223	1.16642	11.4212	0.000726097	0.0369105	gi|307185262|gb|EFN71375.1|hypothetical protein EAG_03557 [Camponotus floridanus]	insulin-like receptor-like				P:protein phosphorylation; F:RNA binding; F:zinc ion binding; P:RNA-dependent DNA replication; C:integral to membrane; C:intracellular; F:RNA-directed DNA polymerase activity; P:transmembrane receptor protein tyrosine kinase signaling pathway; F:ATP binding; F:transmembrane receptor protein tyrosine kinase activity	cttggatacgtggtgtatttcatcgaggcgcccaacatgaacgtaacgatgtacgatggcagagacgcgtgtggtggagatggttggaaggtcgatgatgtatccgcaagtacaaataccactctgatggaaggatccaatttgccgacttcccttacctacattaatctatcgactagaggctctttaccttggagacctgctgcggatatgggtacgaaccggcgcgacacctccacgtggccctctcctggattttcaaggtccgaggggaagatccggacaccgccgcaactgcggtgctcttcgcgttccaaaccctatctccctgctagaggtttccagggaactcgaacgcttatacagaaaagaatactcttcccggatctcccgacggcg…
BTT43174_1	0.768612	2.50558	14.6697	0.000128092	0.0105055	gi|167859793|gb|ACA04850.1|senescence-associated protein [Picea abies]	senescence-associated protein				-	atcagaatcaaacgagcttttacccttttgttccacacgagatttctgttctcgttgagctcatcttaggacacctgcgttatcttttaacagatgtgccgccccagccgaactccccacctgacaatgtcttccgcccggatcggcatagcaagctagccttggatctaaaaagggggcatgccccgnttccgcctcacggaataagtaaaaataacgttaaaagtgtggtatttcaccttcgccgccaaagacggctcccactta

## Sheet: 24 versus 48 hours
Transcript.ID	short	logFC	logCPM	LR	PValue	FDR	Original transcriptime annotation	Blast2go annotation	IIID annotation	e value (IIID)	Sequences
BTT00458_1		-1.27063	3.29314	22.8257	1.77375e-06	0.00482415	NA	---NA---			tctgcctttatgagggatagtatcgttcaacagtttttcatattcgagacgcggtagtgtggacgtgttacggaatagttacagatttgaacgttacgatttttgtctttagcaagtgtttgagcaattggtaagaagtgctagctagatgctagataaaatataaaatctggttattcgaaagtcgacttgtaaattttctccaaaaaggatttattcagggatgggtcatacgacaaccagatagactattccacatgtggaaaattctcccctgatgtacttcgtgatacacaaggaagtttattccagtgatacagttcttcataaattcttctccatgctgttacggtcgtcaacagcacaaaggaacgagttcctaggtatagtttccgactc…
BTT00609_1		-2.86442	6.92679	25.6427	4.10837e-07	0.00297966	gi|350406417|ref|XP_003487765.1|PREDICTED: hypothetical protein LOC100743783 [Bombus impatiens]	PREDICTED: hypothetical protein LOC100743783			gatcgaactgttgaacgattaacggtaaagttggggcaacaatggggcaattaacgatgtttttaatggctattttcctagtccactatgcgctggctgacattatggtacaacctggatacgaacattcggagtctacacagaaatcacatttggagaaagaatatcagcccataattcaacctcctgaaactcttccaaattcggaagacaaagaccatgaatcagaatctcaatcacgcaattcacaccaattagtacaacagggatacatggatccagggtatcatttggaacttcatccagtgtattcagattcataccatgttcccgcccaagcattgtcgccgatgtttcaacatgtaatattgccacctatgtcaaagattgcttacaggc…
BTT01082_1		-0.887939	2.72063	18.3856	1.80416e-05	0.0153248	NA	flj37770-like protein			tgatatactttttcttcttgcgtgcatagtttacttttcaatatactagcacttgacggttattacaactctattgtttcatcagtgtacaaacctttaaagctcatgtgaggaatggggtactaaccgctatacttcccagtagctgtgctcttttcagcccatttaatacttatcgaaattacgctgctgtatttacacgatcaaatggaaatggaattgctttcataaatgcttcatcaatatatgaacctagttttggctctcgtccacttcgaagtagttatgacgttgttttcaatggtaatgtgacgtcttaaatgacttttggaaatcatttcttgtaatcttatcaagtacccgttgcgacaccttttgtaccttttccacattattgaa…
BTT01389_1		-3.14387	8.05912	21.1822	4.17626e-06	0.00757225	NA	---NA---			gcgaggggtgagttctttaattcgtcggaagaaataaaataggagaagaaaagaagaagagaaaaaggagaaatcggaagacgaaccgcgtgcaatatctctattcgcctacatagaaaatttccctgaacgctcgtaggcggagaactcgagtgttcgatggttattcaacctgtttcgagggaaatgaaattaccgtgatcgcacaaagcgtacaaccacgcggaaaactcaaccgttttgttcgacataaacgtttgtaaattccttcatttagtctcttatagccgccccgcgttcttttcagttgctcttttctttcctttccaaattcttctctggtataacgcgttttacacatagcgaaatttgtactcgtatgttacgaggtgcattgag…
BTT01678_1		0.249201	0.402854	19.0075	1.30209e-05	0.0128777	gi|225426304|ref|XP_002268042.1|PREDICTED: uncharacterized protein LOC100249570 [Vitis vinifera]	probable phosphatidylinositol 4-kinase type 2-beta at1g26270-like			gatcaggacttttctgcatggtgaaaagcttgatgaccagaggctcattgatgatatttgtaagaacaatgatgatgtcattcacttggtggttcagaaatctgccaaggttagggctaagcattatgataaagatttggagctttcagttgtggcaccgctttctgatgaatgcagagaagtggtcaatggagtcgtcaaccaccgatccgagagggttccagttgtaacatggcagttaccttatcgcaatccagatttcttgttggaaccaattgttgtgaatcccaaggttaagcttccctcttatgcttgggacatgcttaatcccacatttaatggtttgaagaagggcaatcaacctattaggtcatctgaaggcactggaggaacttattt…
BTT02042_1		-1.49809	3.93137	17.768	2.49552e-05	0.0169679	gi|340727892|ref|XP_003402268.1|PREDICTED: jerky protein homolog-like [Bombus terrestris]	jerky protein homolog-like			acaataatggcgtcaaaacgagatcggataaatttgacagttgccgaaagaaacgaaacccttatgatgggagaaagaaataaagatctagaactcataatggcaaagtacggtatttcacaagccaaagtttatcgtataattacaatgagtgaaaggattaaaagacaattcgagacctgcgaggagtttgggcgatttccaaaacgtttaagaagacatacggcggatgtagatagagttgttctctactggtacttacgatgtaaggaaagaaacgtacaagtgacaccagcagacatacagacaaaagctctagaaattaataaaaaattaaacggacattcttcttttacagccagttcctcttggttgaaaaagtttaaaaaacgttacaat…
BTT02307_1		-2.74921	6.74397	16.5838	4.65477e-05	0.0266522	NA	---NA---			ttcaatcgtgaacatgtaacagggagtcagtttccgtgtcttcgaatcgctaaacgtggactaaacaatcgttttgtcagtcgtaacgatcagtggacagtcctgtgcgaaatcttcagttgtgaacaatatctccaagcatatgtgaaggtaagtatcattttagtgaccgaacgattagtaaacgtctcatgcgggtctttcaaatgcgaccgacatcgagacacgtttgcgaacgagtgtatcgttaatcatacgcgtttataaaaatatagatgtatttcataagaataacgaatatgacgagcgcttttgtgccgcttgtttcttttcggaatcgattaagaagctatcgtgtcgttcgcgacttttcgaccctggattttcaaaatccccggg…
BTT02333_1		-1.2478	3.25234	15.535	8.09934e-05	0.0409826	NA	PREDICTED: hypothetical protein LOC100741976			tcgtctgtcgtctaccgcatataaccgaaaataatgtttgtcttacatagatcattaacaattgccttctgtaaatttgttaatattataatttattctgttcatattatctgtttccacgttattatgtttttgcaacgtcatatttccggatacctgcatttattattgtagtttgcttcaggtttttatatgataaacaacagagattgattcggtgagaaaatatttacgtctacatcgaatttaacgacatcgagaatatcatctgtatcactttccaaaagaagacaatgcccttcataaagaatgaatttgaaaagttggtaatctcttcctaaaatatcatgccagcgccattttaagaagcatggatgtccgtgtccatataaaccatat…
BTT02482_1		-1.89267	4.66443	22.5364	2.062e-06	0.00498501	NA	---NA---			cggaccttctccgcgtagttctcaagaaagagctaacacggtttgaaacacaaaatgaaagtaactcggtggaattgcttctattaaaacatgtgtattaaaatgtatattaagaaatataatatgatttaacgataagaagttgtggaacccgtatggttttatgtagcgttcaattgtttgcttgtaccatttggtttgaagtacagaaaaagctgttgttctataattcaaacacatttatccttattagttccggtaatcaagattctgctatatatggaagacaaggaaagacgtgcaatggtaatcttgtatttacgttctctttgaactttaaactttgaatttggcaaattagagttaaagtaactgttaaattaaatgtttattgggaat…
BTT02484_1		-0.666973	1.86643	19.2365	1.15485e-05	0.0128777	gi|153005037|ref|YP_001379362.1|restriction endonuclease [Anaeromyxobacter sp. Fw109-5] >gi|152028610|gb|ABS26378.1| restriction endonuclease [Anaeromyxobacter sp. Fw109-5]	restriction endonuclease	AAO39550.1|argonaute-2|Antimicrobial Peptides|||Response|Anti viraldefense|Drosophila melanogaster	3e-08	gactcaaggacctcgtcaagctcaaggacctcgtcaagctcaagaacctcgtcaagctcaagaacctcgtcaagctcaagagcctcgtcaagctcaagagcctcgtcaagctcaagagcctcgtcaagctcaagagcctcgtcaagctcaagagcctcgtcaagctcaagagcctcgtcaagctcaagacctcgtcaagctcaagacctcgtcaagctcaagg
BTT02697_1		-3.0631	7.42594	18.3722	1.81694e-05	0.0153248	NA	---NA---			atattgaaattaagcattgaagcaattagagtaaaaggaatgatgggattgaacacccgtaccaaactaaataattagaatcgcgtgaggaataacaatgaagacttatgtcaaagagatagtgaggataaatgtacgaagatgacgtttatgtattatttagagaagcagtgatcgaggaggaaatctaaatatctaatcacatgtgaaaaacgattcgaaagacaccagggagctatcgaagagataaataaaaaattgataaaagtgtataacgagggaatggaaattatacaaagtgaatgaaattaaagaaaaagtagcaacgtgatagagtaggtgacacacgcgagcgaagagaagccaagcaggtagagcacaaaggagacgaggaaatga…
BTT03164_1		-1.50062	3.87933	17.104	3.53877e-05	0.0226461	gi|340720341|ref|XP_003398599.1|PREDICTED: hypothetical protein LOC100645132 [Bombus terrestris]	PREDICTED: hypothetical protein LOC100645132			cgactaccgcagataaccgaacatgatatctagcataatccacatattaataattggcatatctaaatttttatgttattttataatgttttgtggaattactcttctttatttcgatatgttataccaatttagtttatttttggaacgtcgtattcccggatacctgcgttttcttttgtagcttacttcaggaatttatgtgataaacttgcagagattggttcggtgagaaaatatttacgtctacagtaacaacagtcgacaccgagagtatcatctgtatcactttccgaaagaagacaatgcccttcataaagaatgaacatgaaaagttggtattctcttcctaaaatattataccagcgtcactttgagaagcatggatgtccgtgtcga…
BTT03626_1		-1.83588	4.77338	27.3161	1.72769e-07	0.00232618	gi|340730100|ref|XP_003403325.1|PREDICTED: hypothetical protein LOC100650989 [Bombus terrestris]	PREDICTED: hypothetical protein LOC100650989			gatgacctaataatatacacactaaaatacacgagttaattgatactacaagaaaccaaaaatcggattttccaagggagagacctaaaatcgtaaagccagaagatgaaattggacgagcggatggcacgaagatatcatctccctcacctacgcccagatttacatcgaaaattgatcaagatccggaatataagtcgaaatatttagattatcaaagagaccacccagtatatcgaaaaccaccgttgaacttgagctcaacgtacattcttccgaaacatacacgtttcggtagacaagagtccaaacgacatgatcacgagttcacaagtgaagttcgagcccaatatattccttatggtcatataccaagggttgaaactttaaaaatgccgg…
BTT04079_1		-1.60797	3.98496	19.8102	8.55262e-06	0.0124059	NA	---NA---			cgttcgagcacttcaatcgtgaacaggtagaaggcaatcagctcccgtgccttcgaatctctaatcgtagagtaacgaacagtttcaatccctcagtgctcttcaagcgctcctgcaggcgtaacgatcagtggacagccctgtgcgaagtcttcagttttgaacgatatctccaagcatacgtgaaggtaagtatcatttttagtgattgaacgattagtaaaccgtctcatgcgggtctttcaaatgcgagcgacatcgagacgcgttcgcggtcgagtgtatcgttaatcattcgtatcgtcgtacgataattcagcattcgttcggtcgtacatcgcgtcgcggcattcgcttcagttgcttcgaatcgcttaatcgtccgcagtaagcattcgt…
BTT04300_1		-1.58381	4.02827	18.1017	2.09418e-05	0.0161893	gi|350408612|ref|XP_003488461.1|PREDICTED: histone-lysine N-methyltransferase SETMAR-like [Bombus impatiens]	histone-lysine n-methyltransferase setmar-like			gaggatgtggtaaacatcccaatcaaactctaggagtttcattcgcaccactagaaaaacgtgtggcttctcgttatcatggtggaacacaacaccacatctgttcatcacttcaggacgttttgcgataatgccttccgtaagtttttcatgtcagatgcactattttttactgttgatcatttgctcttctggaggtaattcgtagtagaggatgctcttgcagtcccaccaaattgaaagcagcatcttcttcgggtgaagtccaggttttgctaccgttggaggacaattcttcaggaattttttccataataattttacataaatcgagattgctttctctttcagttaataattatcgaaacgctcaagaattttatcattccagttattgtg…
BTT04350_1		-0.680089	2.11272	17.9802	2.23219e-05	0.0161893	NA	---NA---			cattttttactttcctctctttctgcccccctccctcatacgaggcatacttaaaaagatcgttgaattttctccttattcgagaaaatatttatttgtttgtctatattcaagttattccctttgaatatgttgaagtaactacttcaagaagaactacacatctttatttatgtatatccgtgacctagagacctgtattacacagaaaatagaatctagtgaaagaatattactcgaaataaagaggggcccatgttattgtaccgttgagtatacatttgttttggcttacaaggtctaggaacaaaggaactaataaatagatttctatttatgttcctcgtagcctttcgctaaaactataaggttaactattttggtaatgacgttttgcta…
BTT04810_1		0.717187	3.40071	19.0652	1.26325e-05	0.0128777	gi|340722012|ref|XP_003399406.1|PREDICTED: glutathione S-transferase 1-like [Bombus terrestris]	glutathione s-transferase 1	NP_001156274.1|GstD8|Unknown Pathway|||Response|Detoxification|Acyrthosiphon pisum	4e-18	ctttaagtaatctgaaatgtcagtaggattcgagatatattgtgaacactacgcctgtttatattctcagatactgcaaactgcaggtctttttgcagtcaataatgaaactgtatagcgtttccgatggaccaccatctcttgcctgtcgccaagctttaaaagctttaaatattcaatatgaattaatcgacgtggactttggcaagggagatcatatgacaaacgaatatgcacaattaaatccacaaaaagaaatacctgtgttagtcgacgacgatcttataatgggagaaagtaatgctattctacaatatcttggcgacaaatatgacacagtagggaaactatacccgaaggatccagagagtcgtgcaatagttaatcatcgattgtgct…
BTT04895_1		-1.02227	2.78451	19.3581	1.08358e-05	0.0128777	NA	---NA---			tacaaaaggtagtcacgggaatcttcatccactttgtagaaaacgaccgatattacgcgataggtcgatggattttaatccactcttgaaaatgctgtgtaccgttaatcgatccaacggaaattacgtgtccactttggtacgcggtacaacttaaaaactcgtgcgattccagtctgtaaattgaattccaaagtcgtcctgctctattggttaactaacagtgtcgatacttgcgacaggcaatactgcagcgactgttacgtagtaacagaaatggaacatgtttggggggaaaaacatttgaagcgaacagacgccgattctccattccagcttgtaatttctctatggaggaaattggattcatataggattgttggttttaattattgttgt…
BTT05097_1		-1.10457	3.00078	19.1727	1.1941e-05	0.0128777	NA	---NA---			acactgtaagagtggggatctggatcggcatacactatatctgtttcccgataagaggaagcgattatcggaacaagatcatcctattatcgaatttaaagatctatatttgactcgctcgaggatgaacgcggggatgaacgtttaaaaaatcgaactcgtctcaagtggtcgaggtgttgccagcttctcttcgatcaccaacggcgaagcatttacgtcaaagactgtatgacgtcacccaatgagctagaatagaaaacacagagctgcccttttctgttggtcgttctcaatcttactgcaaagctgtctacgaagaagttcgcatcaagggaacgttgaataatatcttccaaatatcaagatgtagagaaaattttaagattacacgtacta…
BTT05305_2		1.15754	6.33054	16.8002	4.15288e-05	0.0244212	gi|194385944|dbj|BAG65347.1|unnamed protein product [Homo sapiens]	actin 2			acagagcaagagaggtatctcaccttgaataccgatcgagcacggcatcatcaccaactgggatgatatggagaagatctggcatcacaccttctacaacgaattgcgtgttgccccctgaggaacacccagtcctcctcaccgaagctcccttgaacccaaaagctaaccgcgaaaagatgacccagatcatgttcgaaaccttcaacagcccggccatgtacgtcgccatcctccgtctggacttggccggtcgcgatttgaccgactacctcatgaagatcctcaccgagagaggctacagcttcacgaccacggctgaacgagaaatcgtgcgcgacatcaaggagaaactttgctatgtcgccctggacttcgaacaggaaatggccaccgctg…
BTT06921_1		-0.386936	1.32603	15.9423	6.5302e-05	0.0364318	NA	---NA---			gagtcgagttgtaaccgagaagcgagaaaggtcagttggaattgagaattgtacgaaaacagtcgaaagcgaggattgttaataaatatactgttgaacactgccgagtatttctttgttaccctaaagggaaagaggtgaacgtgttgtgccgcataaagacaccgtgtccgtaaaatcaagagtgttcgtaatggctaaccgcaacgagaaaaggcgcgcaacgaacgccacagaccgcgaagacacaaccttttgttgacaatttctacgaaaaattcgatgccccacggtacgaagctcttttattgtctcatataatgatcgcgtaacgcgtaactcttttcttttcgttcgaaagctggacgaattgaaagaataaaaaatttattaaaattc…
BTT09752_1		-1.5213	4.40604	18.1289	2.06439e-05	0.0161893	NA	---NA---			atatatgtactattaatatcatacagtagaactccatttattcgtaacgaacttttagatttccatcaattttttttacctaattatattcatctatctgaaggagaaattctagatttgtccaacatgttcacataaatgtcatcctactgctcttaacgtcaaaatgaagcttaaaaactactcgagctcagaacttcgattaacgaagtcatcgcgcgtaatctaacctacgttccacgtccgcttctttgtccgttctttgtctcctgagatcaacgaaaacgagatacgtgtacctaattcgagtcgagatttatgaatgacaccagtaaatgcacaatatggacaccgaccgatcacgatcgatgaaaggacgcgatcgaaggtaattgctat…
BTT09964_1		0.551142	1.3641	24.4732	7.53505e-07	0.00338594	gi|340712952|ref|XP_003395016.1|PREDICTED: hypothetical protein LOC100643884 [Bombus terrestris] >gi|350420021|ref|XP_003492372.1| PREDICTED: hypothetical protein LOC100748703 [Bombus impatiens]	cuticular protein precursor			ccactctccttcagcctgaagaaccagcgccgccatctcaattgtataatcagggaccagcccagtttggccctgctcctgttcaagaacaccgttcccagccacaacctcgtagccaaagcggcggcatccttgatcaattagctagggattatgctctgccacagggcgtcgcaccaccgttgcacgacatcagcttcggttattactagatcctctagtccctcccgtgttcgtcagggtggtccccgtgcgttttgatctgtccgtattgtctgaagacgcgatgcttcgatggcgcacccttttcgccgtgatcgcggcgtggcccatcggtaacgatgggtggcactgtgattcgtacgtcgcgcgtcgattattaccgaagagaatatcgag…
BTT13853_1		0.257779	0.597388	15.5622	7.9835e-05	0.0409826	NA	---NA---			cgttagcgatacgtatcaagattttctattttctgatcttcgtgcaagaaacgagaatttttccttcgaaacgaattctcgtttctaagaatatttttaaacgagatgtttcacaggctattttccaagacgtatcgcagtcattcgacgtaggagacatagaaatatttttaaacggtcggaaaacaactactcgcgaaacatcgaataagatattattcctattataccgtgttatttcggttttataagcggtaatggtataagggtttccagatatatacgagttttcggtgctctactattttcgattcgcgtccgtttcgtaaacagcccggcctcacataggcaaaacgctggtgtgtctcggacggttagcgtggctgatctgttggcagc…
BTT14019_1		-2.23643	5.21952	19.3928	1.06405e-05	0.0128777	NA	defensin-like protein 19 (Plant)			aatcatcaaagaataaggttgcaagttgggttggaaattcaaattccaatccgacttttgtccaaaagttctcaactaagatggcaaaatctgttggctctaccacacttgttctactagttgctttccttctcattgcatccttggcaatgccaatggttgagggaagaggatgtaagcagccaagtaaatcctttaccggcacttgtactgcccaccccgaatgcgataagaaatgcaaggaagtagagaaagcaaaaggaggtggtctttgccgtggaaaaggacctayaggtcccaaacaatgttggtgctacatgtgctaaactgctaataatatttattttttgttcctcttgttttgcctgatgttcacattcgtctctttgtgtaaattgt…
BTT17074_1		0.208351	0.285125	18.4698	1.72621e-05	0.0153248	NA	---NA---			ttgtacctttgaaaattcactgaaatttacgaacacgcgattcatcttcctgcaacctcgctgtttatcgaagaatcgactccaaactctgccaaacacatcaaagccgaaattccagtttacgagatttcatcgtcctcggctcttccattcctattttcccacgaaatcaaccgaaaaccttctcatttcaagaatcaaacctcgtcaaaccttgtcaaacctngtcaaacctcgtcaaaccttgtcaaaccttgtcaaatctggtcaaacctggtcaaacttggtcaaacactggtccagcagcatctactaggtcgtaagacttcgctat
BTT18071_1		1.85858	3.85721	19.9221	8.06615e-06	0.0124059	gi|283777650|gb|ADB29130.1|hymenoptaecin [Bombus terrestris]	partial	NP_001011615.1|Hymenoptaecin |Antimicobial Peptide|||Response|AMP|Apis mellifera	7e-29	atgttattacattacatttattatcatttcttttaagtacaatctcttaatcgtcaatgtcttaccaattacgtaaaatatacgaaatgaaacaaagtaaatgcatatttcaaataaataatcattaaatattaaataaatgcaattaatacgagacaatactaatagtaattgatatttcgttaaaactgatctctgtctaaatttctctaattgtgtccaaaaaaattatgaatttgcaagaaaaatccgtaatctaatcgttaactgtacgcatagatagatttaatatcctagttcttctgacatcacgtcatcgacgtcgcgtccgaatctgaatccaccacccacgtccgaagctgggcgagatcctgccgccaggaccgcgttcagcctggc…
BTT19900_1		-0.912294	2.67989	20.6208	5.59837e-06	0.00936996	gi|340710515|ref|XP_003393833.1|PREDICTED: hypothetical protein LOC100646053 [Bombus terrestris]	PREDICTED: hypothetical protein LOC100646053			taattgctcgacttgtcagatttcaactgcttttcaacgcggaattagtttttggtgttttcaaggagaaattcggagcactcggtgttttaaaatctaaattcgtcttttggccgatgaccataggcgtacttgtgtttctataaagttcaggaggagaggtcaatgaaccgaagttgctactgttttcgcacgatgctttttcttcggaagccaaaggtggtgtacccagtacggatctttgttctttggacaccaatgaataccgatgctgtgacttccaccatttgcaagtgcctttatttatagaaaacaatataaaagatgaattttaattatcagcaaaattaagtgtgtagtaactacattcgcattttgacttttcttatgaacaataag…
BTT23808_1		0.35355	0.769195	21.8267	2.98417e-06	0.00649296	NA	---NA---			ggccacccgcccactcgctgctgtaaccaacgtcatgtaccgaaactgctactggtactttaactgggtacggaacaggtttctcgaccgggtagggcaccggtttctcgatgtgaactggatacggtctgtctactggaaccttaacttccaccggcaccggccgatccacggggtaaggtactggcttctcgaccggatagggctgtggtaccggtacctttaccgggacagcgactggcttctccaccgggactggatacggtctgtcgactggtactttgactgcgactggcactggtttttccactggataaggggctggtacatggactggaactttgaccggcactgggactggtttctcaactggatacggttgtggcactggtaccttta…
BTT24170_1		3.45613	6.43576	21.2918	3.94418e-06	0.00757225	gi|167859909|gb|ACA04899.1|hymenoptaecin [Bombus ignitus]	partial	NP_001011615.1|Hymenoptaecin |Antimicobial Peptide|||Response|AMP|Apis mellifera	7e-34	aggttggcataaaaagaatagggaaaaaggactttaacgttaaaattaggtatataagagcaagcgmcagagtacggggggatagaaatccatcagctctacaaacaagagcatcagagatcttgtgtcaaagagttccaagtgaatcaaaaaacaatttccaagatgaaattcatcgtactggctctcttctgcatggccgcgtacgccgctgcccaagaaattgaacctgaagctgtggaagaatactacggctctcctcgttttcgacgacacgctgacccgcaagggtcccttgttatcaatggaaagaaaccattgagcggaccggatcgtcgcccatccttggacgtcgattatcatcaacgcgtctacgacagaaacggagtgaacgcggac…
BTT24170_2		3.38732	5.95282	23.0416	1.5853e-06	0.00482415	gi|167859909|gb|ACA04899.1|hymenoptaecin [Bombus ignitus]	partial	NP_001011615.1|Hymenoptaecin |Antimicobial Peptide|||Response|AMP|Apis mellifera	1e-32	aaaaaaaaaattggtatataagagcaagctccagccgattgtggcatatagaaatccatcagctctaaaaacaagagcatcagaaatcttgtgtcaaagagttccaagtgaatcaaaaaaacaatttccaagatgaaattcatcgtactggctctcttctgcatggccgcgtacgccgctgcccaagaaattgaacctgaagctgtggaagaatactacggctctcctcgttttcgacgacacgctgacccgcaagggtcccttgttatcgatggaaagaaaccattgagcggaccggatcgtcgcccatccttggacgtcgattatcatcaacgcgtctacgacagaaacggagtgaacgcggacgcgtacggtggactgaatattcgcccaggacag…
BTT24813_1		0.775052	3.36951	16.9064	3.9269e-05	0.0237338	gi|340718032|ref|XP_003397476.1|PREDICTED: myosin heavy chain, muscle-like isoform 1 [Bombus terrestris]	myosin heavy muscle isoform 1			caaagtttctaatgccaaaatagcgcttctttaccaagatacatttttctcgaaagatctacaaaatttagtcaaaacaatattcgttgaatacatttaactaacaacaacaacaacaacaacaacaacacaaaagcgatccgatttgtcgattgctcgcgtgcaatatttagttctgagattgatttgcattcgcgatagaacgtatagttctaatgacacgggaactccatgggcgatattttgttgttcacagcagatgattttaatgagtatcgggaggaacgaattgaaaacggacagtgttgcaactgccgttgccattgcaggggatgaaacaacacagataaaagagacaagggaaagcaaggtatagagaaacgaagaagaacaaggtag…
BTT27454_1		-2.13729	4.97281	17.8536	2.38568e-05	0.0167444	NA	---NA---			cggctgtgcgagcaaacctaaggagttcgagacccgccgtgacgccgctccggtggaggaggagcccgccaaggccgtggagagcgttgctactgatgacgccgctgctgacaaggacaagagcaacgtcggagcaagtgatcagagtcaggatgaagcccctttggtagatctgtcgaagccggaggaggacgaaaaggaaacaaaggctactgctgctgatcaggccgtacctgctttacttgtacttcctggagaagcggagatcgtggttgagaacccgaaaggggagacggttgaagttgaggttgctgccaaggaaggagagatcatctttgttgaggctgtcaaggagaccaaaaaaagaggaggaggccgacaaggaccaaccaaagaaga…
BTT27488_1		-0.539201	1.52355	19.3139	1.10896e-05	0.0128777	gi|156400011|ref|XP_001638794.1|predicted protein [Nematostella vectensis] >gi|156225917|gb|EDO46731.1| predicted protein [Nematostella vectensis]	pr domain zinc finger protein 13			tctgccataagagtacgaactcgtctatttgtggcactacataactatttacaagatgaacaacgttctattttatgatttcgtttatgattacagcaaaattgcctttgttatcgaaaacacttttcttattgaataatactaaaagccattgaaacggaacagtaacgatttcgattctgatcgaaagaactctggttctgcaagtccagtgtcacaaaccacaggcagcatgtaagaaaaggatcgcgtagaattacgatgggcttttctggtgacaatcgcagaatctactcaagtctctgattcgacgtcaattccttcggacgagctgtccgaactgtgatccatactttcttaatgttctaacattatatgtttttcaagatctccctttcc…
BTT27640_1		-1.20845	3.33916	17.2258	3.31895e-05	0.0218829	gi|340716489|ref|XP_003396730.1|PREDICTED: hypothetical protein LOC100645125 [Bombus terrestris]	PREDICTED: hypothetical protein LOC100645125			gtatctctactaatttaattcgttactacttatcgtaatttatgatagaaactgcaggtgcatcgaagtctcatttctcgtcttcttaaagcaaaaaaccttaacgtttacgaaaataaaaagtaaaggaaatttttgtcggaattctggcgaattcaactcgatatcgttcaaagtcgtttcgttttgcgattccatgatcattcgtaatttcttaatcctttatcgaagaaccagagaacattattgccgattgataacgttaatattgttcgaaaaaataagttcccagctgacagtttgatcgtgcacagttccttagtctacttggaattatcataatctcttcttacctctacgttcttccctcaatgtatcattttaacctagtctttcgat…
BTT28048_1		0.56828	2.43479	15.8647	6.80372e-05	0.0370088	gi|340722534|ref|XP_003399659.1|PREDICTED: alpha-methyldopa hypersensitive protein-like [Bombus terrestris]	alpha-methyldopa hypersensitive	AAF53764.3|Ddc|Humoral Response|||Melanization|Dopa decarboxylase|Drosophila melanogaster	5e-20	ttttacttcgtatatatggaagcgaaggaatcgagcagtatatacgacgtacgatacaaatggcggagatgtttgaaaattatgttaaatctgacagcagattcgaactagcgacacagagatctatgtctttagtctgtttcagattgaagggtaacgatcggttgacgaaggaacttatcgatcgcctaacagaacggaagaagctttatgtaattgctgcaacgcaccgtggaaaattaatcgtccgatttatggtaggttcccgtattactcgcgaagaagatatcacgtttgcatggaaggaaattacgagtcaagcgacagaaattctgcaatcattgactgctgccgcagagagagaggtacacgaatctttcaaaaattcggcaggcgata…
BTT28653_1		-2.18981	5.19539	16.9574	3.82272e-05	0.0237338	gi|255564768|ref|XP_002523378.1|Anther-specific protein LAT52 precursor, putative [Ricinus communis] >gi|223537328|gb|EEF38957.1| Anther-specific protein LAT52 precursor, putative [Ricinus communis]	anther-specific protein lat52			aggtgccacagtagccttggaatgcaggagtcgtgtaaacaataccgtatcatactccctcgaaggcaagactgataagaatggcgtttacaatcttgccgtggatgcagactatgctgaggagatctgcgaggtgaagacagtgagcagtcctagagaggattgcaacgatcatttcgatgacttcgaaaaggctagggttttgatcacatacgacaatggtgttgcctccatggctcgttatgccaatccccttgggttcatgaagaaggaagcagttcccgagtgcgagcaagtactcaaggaactgtttcccgaggargagaccgatgagtaaaaatatgtcaagwactccatatgaactatcatttctatgaataatatacatgttgtgggrak…
BTT29779_1		-0.599093	1.50071	24.3451	8.05313e-07	0.00338594	NA	---NA---			gacgagcgtacatgaatttcatttattcgatacgatataaaacaagaaagagcataaaatagtcaatatcattgaaaataaacgattgttaacaaacacagcgtaatggaattttgttctttttcaactatttacgaaaatgtttacctgtttgcgcgtatattacgctatattaggcatatagacgtattccgaaaactttattgcgatatatttaaatttacaataaaatgttaatcacatatagatacatttgaatcgaacgaaacaaacgatcgtatgattgattttaaacataaaaattccwawttttgtcaattgctatatctacgatactagtattttaataacgataacaaaaatactaataagcagatatttaaatgatgataattgtaa…
BTT35048_1		1.66168	4.62491	18.3572	1.83125e-05	0.0153248	gi|340721864|ref|XP_003399334.1|PREDICTED: troponin C-like [Bombus terrestris]	troponin c 25d			ccagttttctagctggtttaccagacgctgtggatgtctttataccgggacggaaaagccgcggcacttcaggtatccgtcgtccgccgtgcgagatatccgtcaccatggaggaagatgagcaaaaaatggctgtgatgcgaaaagcgttccaaatgttcgatacgacgaaaagcggcttcatcgacacgctgaagatttcaacgatattgaacacaatgggtcaactattcgatgatgcagatttgaacgctatcatcgcggagaacgatccggaagggactggtaaggtgaactttgatgggttctgcagaattgctggtcgattcttagaagaagaagatgccgaggcgatgcaggaagaattgaaagaagccttccgtttgtacgatcgcgaag…
BTT35490_1		-1.6807	7.47345	18.019	2.18706e-05	0.0161893	gi|350404449|ref|XP_003487108.1|PREDICTED: hypothetical protein LOC100745367 [Bombus impatiens]	major allergen bla g			gacctctttaaacatgctaacatttcgtcctcattttttactaattgaaatatatacattgtcagtgttttctcttaccagtcaattaagcttaccattgaaccatcatccattttsmagatgaagctcctaccggtactgttcacaacgctcgttgcgttcgcaacagcaaactctcattacccatcaccaaattcgagattccagtatgtcgccatgttacaagcgaaaaacttcgcctctgacgaactgtccaaagacattcacgacttcctgaacctggtcgacgagaacaaaataatgaacatcgttatgtcctacctggaagacgacgaagtacagagggcaatcgaatacatgtacagcgaagcattccacgatttggtccgcaaggtcgaa…
BTT35875_1		0.234355	0.29262	26.9039	2.13823e-07	0.00232618	gi|340711105|ref|XP_003394121.1|PREDICTED: homogentisate 1,2-dioxygenase-like [Bombus terrestris]				cagcatattgtaataatcgttgtccagtttgttggaaagatttgcagcccattcggttatcgccaaactatacgacgtttcaaacatgaaagcttgtgttccatcggcgacgcgttcaggtttcaacttgctgtttgaagcagtttcgaaacaagacgaatccggtccatgtggcgtcataatagaatgcaacgacgctccgcctggaaggaaactttcctccttagcttcgtatcgtccctttatcaggcccatgaattcgctcatacaatttcgatgataataaggaggccgaaaagtgtgctcctgcacggaccatcgaggtgggaatattacaaaatcggctgccgctgtaccgatcttcccggagggacacgtcaggaccgtgaagatcgaagg…
BTT37867_1		0.956424	5.93182	15.6092	7.78733e-05	0.0409826	gi|340711878|ref|XP_003394494.1|PREDICTED: hypothetical protein LOC100648969 [Bombus terrestris]	pyruvate dehydrogenase e1 component subunit mitochondrial-like			cagacgccactccaactctgtcccgtgcacgacacttaaaatcgaagaaaaggcaaaatgtgcgacgacgaagtagcagcccttgttgtcgacaatggatccggtatgtgcaaggccggtttcgccggagacgacgctccccgtgccgtattcccctcgatcgtaggtcgccccagacatcagggtgtgatggtcggtggaacaaggttggccacattgtggtatcggagcggagattagtgctaaaatttcagaaagcgaggctttctatcatcttgatgcaccggtaattcgtgtcacgggtgttgacgcgcctatgccctatgccaaatcattggaaatacgcatgtctgccgacaaacgagtgatattgtgtttgcagtaaataaagtattgggk…
BTT40924_1		2.26738	5.26976	24.0602	9.33709e-07	0.00338594	gi|340729556|ref|XP_003403066.1|PREDICTED: lysosomal aspartic protease-like [Bombus terrestris]	lysosomal aspartic protease-like	XP_392321.2|SCR-B9|Unknown Pathway||||Scavenger Receptor B|Apis	6e-27	ttcttgagtaaaccataacattggtataaatgtttttttaatattcttaaatatggacatctcatggtcaggttgtatcaacaaatttaattgtagttgtgcatgcacgttcagtggaacacccgttttcggttctatggatattgaaagttcgtgtttttctttactaggtttcattccattgatattttccacccaatacaaaattaatcgtaggcaagttaggaatggaactgcagtctaccatggcttctccagctgcaatggcagtagcaccaatagcactgttgatggcttcgacttctttgactggtccagcgatgagggaggtacctgtgtcagcaatagcttcacatcctttttggcagattgccaaatgttgggatcctactttgattc…

## Sheet: Specificity
Transcript.ID	logFC	logCPM	LR	PValue	FDR	Original transcriptome annotation	Blast2go annotation	Blast2go Gos	IID annotation	evalue (IIID)	Sequences
BTT00109_1	3.48004	2.25752	15.0051	0.000107218	0.00886066	gi|350410293|ref|XP_003489004.1|PREDICTED: hypothetical protein LOC100741425 [Bombus impatiens]	PREDICTED: hypothetical protein LOC100741425	-			ggtaatagacctgatgtcttgtatcgttttgatcctcgatatcggtacgtcattcatctaagtcgagaaataccgcggataaccgagtgttcgagtgtcagtgacgagattaacacgaaagattttgtgaggaaaaaagaggaacgtttagcgaaagaccttcggcgtttagtgcaagaagaggaatccctgtttgtcacgatggcagcccacgagcatcatcgggctgttgctgttattgtcttcgcgttgttaccgcttatagcgaaaaagaagctcgttctccgcgtgccaacgtatgatcgtaagaaatcggccatcaattgcggtcaaaccaccgacatggccagacttctaaacacttctaaacgatcatccaagtggcagagtagttcagta…
BTT00172_1	-2.57245	3.5387	11.2785	0.000784112	0.0349333	gi|340721922|ref|XP_003399362.1|PREDICTED: niemann-Pick C1 protein-like [Bombus terrestris]	niemann-pick c1	-			cgtgatcgttcgccgcctatgtatctttgtagactgttttggacaacaacataaaatgtaccaatatgaataatacaggcaataatcaatcctaacaaaactacgtgttgacgttaaaatacagtttaaagtaatcgttcgatatcgactgtgtttgtaagcgggttatgtattggttttacgtgttttaccgaggccaccgtcgaactttgacagacgctagcatgttacgtctaaacgtgataatctttgtgctaggtgcttggaatcttattaacgcagtaagttaattaatcacaaaattacgacgttacgaatatcgtacaaataattcatcgtctataccacaccctggtgtcgtaaaacatctctcattcgtgacgtcatctcggcctatcc…
BTT00302_1	-2.56207	2.73449	11.4821	0.000702679	0.0325094	gi|340722974|ref|XP_003399874.1|PREDICTED: hypothetical protein LOC100644860 [Bombus terrestris]	zinc finger protein 672-like	F:nucleic acid binding; F:zinc ion binding; C:intracellular			gtgagtaaactatctcagaagactacatcgataattcgatatattgaaattgacgctgcgcatggacgcctttatttcataaatggtctaacgagtactgcttgttggctaaaagtcattccatttgcaaataactgtcatagttacaacgtgttattgatgtttatcatcgatggtatcgatggtataatgaaaacaaaggaaacaggtctcggcggagcattgttgatgtggtttgctgacgatatcctggccatgttggatatatcatttgtgagaccattcaatatacaaagttacaatcgctacgtttgtcccaattgcaacaaccggttcaagttttcaaatcccttgaaagtacatattgctctaaaatgtgatcaactagacattaatcat…
BTT00344_1	-3.6236	4.65545	27.3386	1.70764e-07	4.68024e-05	gi|383865919|ref|XP_003708419.1|PREDICTED: mitochondrial import receptor subunit TOM40 homolog 1-like [Megachile rotundata]	mitochondrial import receptor subunit tom40 homolog 1-like	P:anion transport; C:mitochondrial outer membrane; P:transmembrane transport			ggtcatgcgataatccgtttgcattaggattaattttattcgtgtgttgtcatcaagtataaaattaagaagcgttcgaagaaaatttgttgactgtattctaaaagagcctaatgtattagaatgggtacagtacatgcttcaaggaaaaaacaagaagaaccaagcgtagtgacccatgaagactgtataccgtgcgtggaaccgcaagacagagtgccaggaaatccaggaagtttcgaagatatacacaagaaagttaaagatctttacccgcagaactttgacggtgcgcggctcgtcatcaataaaatacttagtgaccattttaacgtgacccatacgataactcttagttccgttacaccgtctggatacaaatttggtgcaaagtatatc…
BTT00376_1	-2.91432	4.21925	13.9942	0.00018338	0.012645	gi|340727771|ref|XP_003402209.1|PREDICTED: hypothetical protein LOC100644705 [Bombus terrestris]	PREDICTED: hypothetical protein LOC100644705	-			gacttggcattgccgtggtaagacgtgccttgttttgctctgtgtattctactgttaccaacctggttctctcggactgttttacattcttgtgaataagtgtcctgttgaactctattacacctataaagattactgtataagcgctatacagattgtgatagtgatagtgataaacctgtgacttgtgtatcttgtggaattagtttctattcaggctctttatgcttgatgagatctggccattcttagtccactgacacactcataaactgctttgattcaacttcaacgttctcagatttgcacggattggatgacaattctttatcatcatcattcgatcgtctacgggcctctcctcatgctgctttatccgagattaatactaaacttgat…
BTT00396_1	-2.56341	2.45622	11.2691	0.000788065	0.0349697	gi|340709773|ref|XP_003393476.1|PREDICTED: hypothetical protein LOC100649613 isoform 2 [Bombus terrestris]	PREDICTED: hypothetical protein LOC100649613 isoform 2	-			atcgatgtccgtcgatcgaagggtacacgattagtgcagttgtgattgttggttatcaggaatcaaaacgaggatgctgcgcgcctactttctcttcgatttccccttcggccgataatgaaccacagagcaatcgttatcagacgatcaaaccagtaaaagaatgctgcagcctgaggaagtgattcgacacttgaagaaaagtattcaggagctagaatgcgctcagcaacaaattagaccaagagttaaagaaaggaaagatgctccttgtcaaacggaagattcattacgatcggatgtaaatgattttcgagaaattttagacagttgtatcaaagaaatgacgaagctgaaaagatttttcgatgacgaaaatttctggtggaagatattcaa…
BTT00584_1	-4.58276	8.28654	33.8181	6.05118e-09	2.56902e-06	gi|340726463|ref|XP_003401577.1|PREDICTED: zinc finger protein 2-like [Bombus terrestris]	zinc finger protein 2-like	-			acgcacgttacagtgttccatctaaaccttttggaacgcaattttttcggttctttcgcttgacgctgcaagatctgaacggcacggtccattgtctctgcgtggagattccctcgaacatcgtacgaaggttgaaacgcgctgagaaactgcgtttttctaatgtctatccaaggtggataggctattcccacctgagtcggcaaacgggcacccatcatcacagcatcgaacgaagtggagtgcggtaaattaaatttacggaacgaattccagctgtacatcggatggaaaacaggatctactatgtcttggaccaacggcattcttatacgatccgctgtgcgcaacgaattatcgtttagcggacgaacaaccttcgatgttggtctttctgta…
BTT00590_1	-2.8064	4.19758	14.24	0.000160916	0.0115394	NA	---NA---	-			gcacgggagcatcagggaacacgtgtcgttagaataatcgcgagaagatgctcgaccgaaggataacgcaggatgttctcgtgccatcatgtcaattgttggccaaattcgatcttcataaagagttaaaacgatgaagggacatatatgcaaggcaaccatgaagataagacacggaggttcatctgagttttgttactacctacaggaagtaagtaacacaagaggaaattaaaaggccgcaccgatattaaaaattaaacgtggaattagttttacaaatgttttgtaactggattcgagctctttgttaaatgagggtaatggaaattgatcgatgctcgaaaaactaaaaacgtgacttcgcttaagaatcgaaaatcttagcagagattatca…
BTT00599_1	-4.54222	7.55921	36.6461	1.41641e-09	6.97001e-07	gi|340724014|ref|XP_003400380.1|PREDICTED: hypothetical protein LOC100648144 [Bombus terrestris]	PREDICTED: hypothetical protein LOC100648144	-			cgatcgaattttcgttggaagtacagcacgcgactcggttttcacgattcttaaattagtcgttgttctacgtggattcgcgttcgcgcacgctgccttcggcggcttgcatcggttcgttttcatctcgaaacagagaaaaccgaaaatacacggtttgacgtagaacgggcgttacgagtaagcaaacgagcaaaatctatcttgtatttgtttcctttcgtctctacactgcgaaacggatacctcggcggttgacttcgtttaagaacaacttcgattccactaatctcagcttgcggtccgattctacgcgaattcttcgcaattctaacggaacagccctttcttcctcctcgtcttcccttctagatgagtcgcaaggagattcttggaaga…
BTT00618_1	2.71638	2.27344	10.5646	0.00115271	0.0445687	gi|340713210|ref|XP_003395139.1|PREDICTED: hypothetical protein LOC100649207 [Bombus terrestris]	ofd1 protein	-			caccagacacagaatcagagcaaccgactgacaccgagctatctgagccaaagacaggttcctcagcgacacttgagcaacgaacgcctactccagaaacagaagcagagctagacgagacagaaatcgcggaggtaactctaaatgctgaatccacaaacgagtcaccattgatcccaggaagtccacaagaatcgctaaatccgctggaccaggctttgacaaacgtcatccagaatctcataggaatcgagagcagtataaacgtgacgtcagcaaccttcgaagctgaaaacgatgaaaatgtgacagaagacatgaagggtgatcatatggtaccaaccatcgaatcttggtctacaagtcttccagagcctgaaggagtcatcgtgaaagttg…
BTT00787_1	-1.84757	1.11715	10.835	0.000995981	0.0406886	NA	---NA---	-			gcggttggacgttaggttagacacattttggtagacacatttgccggtaaactcgtttcattattggttgatcacatgtattcaaatacatattacgatgatcgatcacggatctggaaaatattcatacagatatggtaagattcggcttgttttaaactcgataatagatttcgatagctttttcctatttgcaaaaagacgttacagataggtttgaacacattctgcgcgtcgctatttctcttattgcgcagctttacttaacgtatagagaaaatacgccatgctatattgttacaaagtcacgtgctgtaatgtatactatatgtaataaataaaaaaatatatgtatatgtcggagatgagggaacaccggagctcctccttggattcgcg…
BTT00874_1	-3.15135	5.93396	17.5726	2.76544e-05	0.00304983	gi|340718372|ref|XP_003397642.1|PREDICTED: zinc finger protein 550-like [Bombus terrestris]	zinc finger protein 550-like	F:nucleic acid binding; F:zinc ion binding; C:intracellular			gtactcgtcgaattcgatccgtagtgaatgtatcaaaatatcggaactgcgcgtggtgaacgaaaattctggtatttcgcaggacgctgatgccttacttggtttacttcgcaatagacgacaatgagagtgaaaaccgtgccgagacagcgagtaattcaagacaacagaaacatcgaatcacagtcggaaacttctagtgtaaagtctgaaagcacgagacaatcttcaaacaacgacacgaaagatatgtcggaagctggcaaagatgagttacaaggatcgaacgaagatgcgattgatttaaatgggaataaaataaaatcagaagatcgatcgaaatcagtagcgaagaaggacaaggagaccttgaaatattcggaggaagtattagatgtg…
BTT00888_1	-2.56189	3.33606	11.2053	0.000815636	0.0356051	gi|340729278|ref|XP_003402932.1|PREDICTED: dmX-like protein 2-like [Bombus terrestris]	dmx-like protein 2-like	-			tgctgtcgtgtgatgtcactttctgatagcgtttcgacgttgtagcttagaaaagattgtcgatgattgttagccacagttaagaaatttaccgtatccaactggaaactcaatataacaaaggatgatataatatttgataaaaaaaatgaattgtcatcaaatattaagtggagcttgcaatgcaggtgatcggtgctacgctgtaggttctgtcgaagggatttcttttactgcatatgcagcaggttgtaacatagtaattcttgccagtaattttgaacgagttcaaataataccaggagctgtacataactacataagaatcagttgtttggattgcagtaccgacactggaaaaatagctgctgcttatgaaaatcaagtttgcatttttga…
BTT00894_1	-2.38279	7.37452	10.8437	0.000991321	0.0406886	gi|340710291|ref|XP_003393726.1|PREDICTED: histone-lysine N-methyltransferase SETMAR-like [Bombus terrestris]	histone-lysine n-methyltransferase setmar	F:transferase activity			ttcctggtcttctaacagaaattgccagctctaaaacgttggaaccacttcctacaggtgcgagatgaaagcgcattttctccgtaaacagcacatatgtttttcgtggcaattgttacagaacttcttttccgaaattcatataacatgagatgtcgaaaatggatacgcatttcactcatgactttttactgttagaagtcactgtgttcactatattacgatcttatacccacgaaaatctgctctagcctgttctcgatcagccaagctcaagtgcatcggtcccttattgcccgtatgtttaaaaatcgacacatgaaatgtatacacaaaagtcggcacgaacttatgagatgacctaatatatatatatatgaagtacatggcttgagaaag…
BTT00920_1	3.08687	2.74013	13.2286	0.000275706	0.0171048	NA	---NA---	-			atagttatagcttttgagaatctaggtgaagaatttgaaacattggaacggatcttttacatgttatagcagaatgataaataggatagaaattcgaaaacacaaatgcacgagtacgcaaaattccgttagttgttcttcgtatgttatagagggttaagcattctaggagcagaggagcagacattccacgagatttcatagattccgttcgatctgtgtcagttaaaagaagggaaagatcgatagagccgaggaaaacaccgattctaaaccgtattgtcgacgtttgggtacaaaacgatttactcgatagtcttttatacttggacaaattcacaaccgatcggtttagagttgtagagatttttaatgttaagttaaatgtatcatataaat…
BTT00934_1	-4.52442	11.6668	16.7769	4.2041e-05	0.00420853	gi|350427982|ref|XP_003494947.1|PREDICTED: hypothetical protein LOC100742042 [Bombus impatiens]	activity-regulated cytoskeleton associated protein 1	F:binding; C:sarcomere; P:muscle system process; P:behavioral response to starvation; C:synapse	NP_610955.1|CG12505|Unknown Pathway||||-|Drosophila melanogaster|	7e-14	attttccaggaacgaaacttgctgagtgagatccgtgaatacatataataaacattgccaacactaattagagattgctgaaggttcgaaaacttggaaacattgatcaaatcgtttgaccgaacggagtgtaatgaccggtattaaggtattcatcgtactatttatagaaattaaaacttaatcagaaagctagtcatatgtacattttcgtattatttgtattatttaaatattagtataaaatctgttatcgcgcgctacttatttatttttatgtatttttttacaattcacataattagaaaataatatatgttaatataatacttcgtaatgtagatataatacgttcctaagtgaatagttgtgtgaaatgagtaagtgaaaatattagaa…
BTT01045_1	-5.53952	6.76753	53.6551	2.38968e-13	3.69581e-10	gi|340729795|ref|XP_003403181.1|PREDICTED: hypothetical protein LOC100650832 [Bombus terrestris]	gag-pol polyprotein	F:RNA binding; F:nucleic acid binding; P:proteolysis; P:DNA integration; P:RNA-dependent DNA replication; F:aspartic-type endopeptidase activity; F:RNA-directed DNA polymerase activity			ataaagggacgcaaccgaaaagagttcagtatcgacgagtatctagcgagcatctatcaagtattaattagcaatcttactttgcaatttatagactgtacgagcgacttagcgaatatagcctgtatactaacttattatttgtaaacatattcgacggtttcaagcaataacatttaataaatctcaggatcaaacatcctctatctacaaagatggtgaccccgacgtgatctaagcgaaagagataatcgtgagagcgctatcaaaattttaaagaggagagttcaaaatgaccagtaccgaacgtacgaaccaaagttgaaagtacgacgaccgggtgtaacaacgtagactcggtaaacatcttgttccgcgtaccaccgttctgggtggacg…
BTT01089_1	-3.69582	1.86087	20.309	6.58915e-06	0.000990752	NA	---NA---	-			tatcgagtatcaacgagcgtctatcgagttacgcgacgagcatttacgagtatatattccgcgattttattttgcgatttatacttcgtactaacggctcgcgtttacggctgtgtattaatttatcgctttaaatatgttcgacggttacaacaacaagtaatctcgtcatcagtcctcgcgtacctacgtcccctttacataagcatctacagcagtattagtttgtgcgaaaagtttctaacgttttaagaggaaataatagacgcaaggtttattgttttatattatttcgtcgaattacgtacgatcaattttgttccgtttcgcagatttactttcacgtttgtacaaagctgcactgttgtaaaagcacgtttgcgaaagaaagacagaaga…
BTT01106_1	-4.39956	9.40059	24.8259	6.27493e-07	0.000141526	gi|383854193|ref|XP_003702606.1|PREDICTED: protein CIP2A-like [Megachile rotundata]	protein cip2a-like	-			ggacagacagcggatcggtgtacacatcttcagatataatcgcagaaatcacgctaatatcgaacgaaatggagaaaataggcgcgaaagggtctaactcgtacgttgcgaaacgttcgaaacaagttgtacgatgtcaaatggaaaaaagctgcgataatagcgatataaaaaatacgctggcaataaagctatcggaaatgaaggcgctgcacgaaacaattctcgatgaccagaatcgcttgactcaagagaacgtgaaattgaccgaagagctgaataagttgaaggaggagaatacgcaagcgattgcgatgaaaaacaaggatatcgaagaattgaagaaacaaatagctaaacactgcgagaaattggagcgcgatgtcgaccaggttgagt…
BTT01195_1	-2.0503	4.33937	10.5878	0.00113835	0.0442504	NA	PREDICTED: hypothetical protein LOC100741976	-			tcacagccagtggcgtctttcgaatagaggaaaccctaggcaggaccttccgagaaatacagtttcaaaatgaacatgctcagctgttgaaagaaaataaaacgttgcaggcacaaataaaatatgtcaaatatatcttcgaaagaacccaattgctcagagatcaattacgtgtaaagttgaggagattagatgcttgaggtaggaacagttatataaggtcaaaatacatgctcaagtgcggagaaggaaatgttgtaaaaagatgggctaagagatagaaactaaataacatactgcaggaagacaatcactacgaaatcagcctacgaaacaatcgttttccgaattctatagtttatgaagaatcgattccttcaatgattctaggagcattca…
BTT01219_1	-2.65277	4.33826	11.4316	0.000722051	0.0331226	gi|350412458|ref|XP_003489653.1|PREDICTED: hypothetical protein LOC100740020 [Bombus impatiens]	PREDICTED: hypothetical protein LOC100740020	F:metal ion binding; F:nucleic acid binding; F:zinc ion binding; P:proteolysis; F:aspartic-type endopeptidase activity			ttttctggtatccttacagcgagtagcattgagcgagcaacgattcaggcgtattataccaactctgtattctatatttagtgtaatctttaaatatatctgactatcgcaagtattagttcatctcgtcattaaataaattaacacgtttgatacgaacagcaagctggccgaagaaaaatccaagaggtcgggacgcgacgaagcttcctgtgcggaaacaaaaatcactaaagtgcgaactgcccaacgaaaagcaaagttgccaggtgtttcaaatgccaggagtacggacacatcgcatcgcaatttaacaattgcttcaagagggtaattgcaacccggattgctggatgggtctaaagcaaaacatcaatgccagatgaaatacactcacga…
BTT01269_1	-2.82291	5.14174	21.9094	2.85828e-06	0.000494805	NA	predicted protein	-			tggacaatctccagaattcgctatataaatagcgagatttttaagataaattacgacaattcttgggaaaatgacgataattcttggacaaatgacgaaaaatctttgataaataacgacaaatttttgataaatgacgagaatctgtggttaaatggcgagaatccatggtcatatgtcgagaatctgcgttcaattggcgaatatccgtcgatcaacggcgagtatccgtcaatcaacgacgagtatccgtggatcagtggcaagtatgtgtggtccaatagggccaattcgtggtcaaaggggtagaatttatgcancaatttctagaattcgtttataaatggcga
BTT01285_1	-3.04663	2.15373	14.7394	0.000123439	0.00964874	NA	---NA---	-			ttttttatacacattggggttcttgttcgccgattataattttagcggtcgcggtagtgtggtcttattttatattctttcgaacattctttttcggtactagagtcagtgcatctctcaagaggacagagcctctgcaggagctcaagaatgtgcgtgccatgatgcgtcgatgtcctgactttttatgtaagtgaataagattttattattgtatttattcttgcaaaatcaacgaaatgcgtcatggctattcatttgttataattaatttaacttctcgtgttactttcattttctgtattgatgtgcccgtgagcgcttgagataagttatctccgcttcgggtgtcgctacaaaactgtttgttatttggattcttgaatttattattttaat…
BTT01338_1	-2.935	3.42285	14.2196	0.000162668	0.0115858	gi|350425376|ref|XP_003494102.1|PREDICTED: uncharacterized protein KIAA1109-like [Bombus impatiens]	fragile site-associated protein	-			atcagtttgtttgtttctcacgtgtattgctttttacttcattgtagcgcttatcaagtatccatcttatatttgtttctgtttatctaactctgaatttctattcctctaacagtattttgtgcttcatttcctcagttaatgtgttgtacttttttaacagcataaaaataatgtatatacaagtagagttttacattaggttatggcacattgcgtgaagagaagacaccgcaaattcacatttcccattctcatcaattgggttctaatccaagtatctattctggaggtggacatggtagtcaacatagtactggaagcttagaccaagttacatctcctacaagtcatcattccaataaacctttaaatactggtgaagatctgtatagctgg…
BTT01383_1	-2.88335	2.75346	13.4287	0.000247803	0.0158272	NA	---NA---	-			cgcatccgtcaaacctctttcgtcgagtctgcacgcaaaggacggtcgaaagggttctcgcatgtaccgtgacagaggagtcggagcagcgagggacgaattcacgagtgcgtcggtagttcaggaaaaccatggagctcgtcaggatcatttgacccacgggaacgactccaggctcggtggatcgtgctacctcgcgtgatattacaaatcgagaccaagcgaaaggaatagcgatacgatcgctgaaaagtagaattcaacggattagcaggaatcttgtaacgttgtcgctctgccctcgaaatagaagttcaacttgtaattagctacaattaagaatgtcactcgcaattaattactcgaatggtacaaagccccgtggaattaaagaagagt…
BTT01389_1	-4.9579	9.36866	33.4171	7.43672e-09	2.92763e-06	NA	---NA---	-			gcgaggggtgagttctttaattcgtcggaagaaataaaataggagaagaaaagaagaagagaaaaaggagaaatcggaagacgaaccgcgtgcaatatctctattcgcctacatagaaaatttccctgaacgctcgtaggcggagaactcgagtgttcgatggttattcaacctgtttcgagggaaatgaaattaccgtgatcgcacaaagcgtacaaccacgcggaaaactcaaccgttttgttcgacataaacgtttgtaaattccttcatttagtctcttatagccgccccgcgttcttttcagttgctcttttctttcctttccaaattcttctctggtataacgcgttttacacatagcgaaatttgtactcgtatgttacgaggtgcattgag…
BTT01396_1	-3.99124	6.97143	29.5524	5.4426e-08	1.70787e-05	NA	---NA---	-			gttgctttaggtttctcgaacagatagtatctcaatttattgcccatcagtcggcattttaactatcgtcactaaaacttatgttgtacgaggagagattgttaaaataaagtgcatattttaatttgttaaccaagtgttatcgtcaatttaaccatatcgttagagtgcttctacgcgatcggtcgaacatttttgtcccttcgagtcagatacacgtgcagttttcaagatagcaagtttcaacaacgacgaaatctcgcaacaaggtaaactctttaaagtgtttcgccaattcctattccttgcacaataccaacagccgtcaaaagcatggcggcctcatcaaagatcgactacctgcgagaaatacgcgaccagcatttcgacaacatcaag…
BTT01431_1	3.32399	4.28116	15.6249	7.72327e-05	0.00685345	gi|340718036|ref|XP_003397478.1|PREDICTED: LOW QUALITY PROTEIN: cytochrome b5-related protein-like [Bombus terrestris]	cytochrome b5-related protein	P:lipid metabolic process; C:lipid particle; F:heme binding; C:mitochondrion			gcagtccgttgaaaacgtaatcaggttcagtattatttagtgttacagtaaaataaagtattttttcgtgtagtgagttacgtcttcgtaatgcgatgaaataaatgtcgttgtttgtcaataattattaaaatattgcccaaacagcatcaagttatttggaaataaattagaagattcaatcacaatctaccatattagaaagttctacaaggaatctctatacacgattaacatccttgatcaataaaaaaagaagaagaaagcaatgcggaaattagaaagttcgataccgggtttcgaaaattttcctggaagggatactaaatttcaaacagcatactcttttctcgaagcaagaagacaaatagacggtgcggaaggtttatggaggattca…
BTT01470_1	-3.874	5.45438	25.1234	5.37764e-07	0.000126562	gi|340723769|ref|XP_003400261.1|PREDICTED: hypothetical protein LOC100642898 [Bombus terrestris]	PREDICTED: hypothetical protein LOC100642898	-			tgtcgatcaacgtcgtaacggtttccagcaatcgaaagctcattataattgaagtgaatcaagaagattttcgaagctaatcaaaggaggaagtgaaaaatggcactatctatagctctgcctctgtctggtttggaagctgaacatttcgtctctgtgggagcgaaagatttatatgaacagggtttgagaactttgaatggtattggtggaccgatatcgccgagtaccgcgagcgaatcaagtggaatctgcagtttagtaccttccaccgaatcgtccacaccggatcaagcaccatcttcttccaggccagaaacgccagaacaagaagagaaaacttgtcaagattgtggtttctgcgaaccatcgccgtacctgttttagtctttcatcgac…
BTT01487_1	-2.51097	2.44432	10.2727	0.00135013	0.0496318	gi|340726673|ref|XP_003401678.1|PREDICTED: probable G-protein coupled receptor 158-like [Bombus terrestris]	probable g-protein coupled receptor 158-like	C:ribosome; F:structural constituent of ribosome; P:G-protein coupled receptor signaling pathway; C:integral to membrane; P:translation; F:G-protein coupled GABA receptor activity			gatttgggtaacatcggggacggtacaagtgacgtcggtcgtatcgttctgcgttagtattaagtaatacgtataaaagcttcgcaatttagaaatttctctactctcttcttcacagtgccgaccgaattaattagttttagaatatttaacttccctgtgcggttctggtgataaatatcgttagtggttagtgataaatttcaatacatttaatctagaaacgatctaacctaaactgttgctggcccattgaagtattgcgaatttttatcatagacatatcgtgtttccacacgtatacactgaacgaaacggcgcatacggaacgcgaggaagacgaaatcctgacggtgaaatacgaggatggtagatggtcgaaaccctactacgattgcg…
BTT01516_1	-2.27995	0.990665	12.5398	0.000398369	0.0221279	NA	---NA---	-			acattttccgaaaatatgtagcctcgatcgtcatttttctctgcatttcgattcgcgcagccgagagattcgcccgttaggaacgcgtcagagtttcaccgatattgtacaacgtcgatattaaaaaaatgctagaatacgcttaataatgctcgaacgtacgcgtataattaaccgtttaaatacttttacgatctttcggatatattattcgcgtcaaacgctatagtttcaagcgtgtttcaaactctaccgacgcaacgacgatagtcgtgtttcgtcacggtgctaacaaagtttcaaaacgtttcgtattactcgctcgtaatatattcgcaagaggtttccacgactgttccaatattttcgcgagcaaccgtatcgaaataaaatttgaca…
BTT01555_1	-2.83344	4.89563	13.6874	0.000215894	0.014339	NA	---NA---	-			gagttgagaagccgagagtgcgaattgcgttatcgagatagtgttggatccgtggtggcaagagttggtggcgagagttgcaaatttatctagtcgttttaattataatacgttattgcgcataatcgtgacggaaagtcagttggtagttgatagttgactagagtacctcgacgcatcttgaccaatcatcatccgaactctgccgaatcgctatcgtaacgcatcgtctagaggtcgaacttatcgaaccacgaaccgctaagtgcaagtttcgcgagttttacgtaaagcgtacattgagagtgttgttagtaaatatagtgttaattatactgtagtacttgttcagtacctattacgacctatctacttcagtttcaagtcgaaagggaaaaa…
BTT01568_1	-2.75118	2.15577	11.2254	0.000806844	0.0354568	gi|340722378|ref|XP_003399583.1|PREDICTED: spermatogenesis-associated protein 13-like [Bombus terrestris]	spermatogenesis-associated protein 13	F:Rho guanyl-nucleotide exchange factor activity; F:phospholipid binding; C:intracellular; P:regulation of Rho protein signal transduction			tcgaacgttgaaaagtcgatgttaacgaaaggatgtgtaatactttcaggcggatcttcagagccgcacgtcgaggcaccagcatgtacgcagaacgaacagtgatttaggaggtcagaggttactccagtgggatacgagatctggttacagccacgcgcacaattaccgcaggatgctctcgacgccatcaccgatcaagacgaggcctcctagactcagtccgaggcactcctcccatgacatcgttacgctgagaaggtgggtttaatgatcgtgatccgtcccgtgctttcgcaccctatcgcaaacgcctcattgactttttgccatactgcgagcgagggtcaattctgacgagagagctgcaaacctgacgcaatcgctggcgaaatttcc…
BTT01709_1	3.87098	9.27465	17.8501	2.39013e-05	0.00270948	gi|340709491|ref|XP_003393340.1|PREDICTED: hypothetical protein LOC100642795 [Bombus terrestris]	cell surface glycoprotein 1-like	C:extracellular region; P:chitin metabolic process; F:chitin binding	XP_001120871.1|GRAL/ Tequila like/SP23|Toll Pathway||||Serine Proteases|Apis mellifera	1e-07	tttccttttccttttttttttacgtttggtaggaaataccgctcggactacgaagccacttcataagtggcgcggtagtgaacatccaaattaactggggcactaattagctgaagcttctagttaaaccaggtatcaatctttgtacgcaaaggcattcattacaatcgtttaaagtttgaagaagcaccgttacaaaattcgtgatataagagaaagcgattcaaaactcgaactcatttgttataacgacagcagcgtggaagatactagaacacagaattcttcaaagaaaaatgaaagcaatatttgtggttgcacttaccgctcttttggtggcgtttgtttccgctactccaccacctgaatgtcccaatgaggaagaagaagatgttgccc…
BTT01788_1	-4.34139	5.9721	35.7413	2.2534e-09	1.0381e-06	gi|195424116|ref|XP_002060918.1|GK15599 [Drosophila willistoni] >gi|194157003|gb|EDW71904.1| GK15599 [Drosophila willistoni]	GK15599	F:RNA binding; P:RNA-dependent DNA replication; F:RNA-directed DNA polymerase activity			atgaagtatttttttattatacaatttcaacattctgcagaggattattatacattattggattgataaatattctgataaaatattttacacggaaaatttttcacggaatcaaaatatgaaagataaataataattaaataaatgatgcatttgtagtagtaattgtttattatcagaattatttctttttttttttgtaatttcatcgtctacggtgtattcaatttattaatagtaaaaattttgtatgtaaagtgttcggtaaatggaatttgattcatcatgtgaacaataaaagttacactgttacttttctaatattggtatacataatgatatataaaaattaataaatttatgcgagtagaatcattggatgtattaaaagaagagata…
BTT01807_1	-5.3109	6.95072	48.9513	2.62395e-12	2.70541e-09	NA	---NA---	-			gagtctcgttcgagtggttcaaccgtgaacacgtaggagacagtcagcttcagtgcctccgattcgctaaacgtggagtaacgaaccgtttcaatctctcagtgctcttcaagcgatcctgcaggctcaatcttaccatcaggcgtaacgatcagtggacagtcctctgcgaagtcttcagttttgaacgatatctcccagcatgcgtgaaggtaagtatcattttagtgatcgaacacttgtacaggttagacgtatcgttatttctttaaccgtttgagtactaagcagcgtgatcgctgtttagattttctatcgaaaagtcccagtacatttgaacgctacggacgactgacggtattttggattacattgttatcttaataatttctattgaat…
BTT01847_1	-2.48718	0.431707	12.5585	0.000394414	0.0220099	NA	---NA---	-			atctgcctttatgaggaacagtatcgttcaacggtttttcatattagaaacacgataatgtggacgtgctacggaatagttacctatttaaacgttacgattttcgtgtttagcaagtgtttgtgcaattggatgggttatgcggcaaccagatagactattccacatgtggaaaattcttccctgacgtacatcgtgatacacaaagaagtttattccagtgatacagttcttcgtaaattcttttccatgctgttacgcgatataaacatttgcgacactgcaacgttacatatcattcacgtctcaacgtaaagaataatgtgtagaattcataaagatacgcgcacagtatacaatgcaagaaaaattaaaagaaaattgtacgtagcgatgaaa…
BTT01874_1	-2.66713	3.87758	11.4038	0.000732946	0.03341	NA	---NA---	-			cgtagtccgtcgatcgttgagtttggaccgttaaacttcttcttccggcgcgtgtaccctttatcgtgctttcatctacttattgttatcgttgctactaatttttacatttcgagaaggacattcgaaacgttccattcgatcgggctcctaaataaccaataaattattgtcgtaagtcgggaatgtgattgtttgtcgggtaccggcataaacgttctcgaatctttctgtcaaccgtcaaaagtgttagtgagagaaagaaaattgaattcgtgagattcgtgactggaaaagtgcgtcttagaaactagtgcagaaggtcacgttcaacggctgtaggaatgacaacaagaaattaatcatccggtgagtcgattatttcccgccatttcttta…
BTT02023_1	-3.05751	4.87188	15.2851	9.24417e-05	0.00800619	gi|340722493|ref|XP_003399639.1|PREDICTED: P protein-like [Bombus terrestris]	p protein	C:integral to membrane; P:transmembrane transport; F:arsenite transmembrane transporter activity; P:arsenite transport			ttcccgtccgtacataaatagagtacagtggtggattaaagttaaaatgtaccatattttgtgaaaattcatcaaccgcagtgcaactgcgacgtcaaacattacggaaacaaatttatataccatacatttcaatcctttgcgcgatcgttcatattgattcgcaatgtctcaagaagatacaagcgaagatgagataggattgcggacaccgtcgttcctcaggaaaggatctcgatgcagacgtgtaactccaccgactattacaagttcgataatactcggccaaatcccagaagaggtactccgtgtttggagtcaactaccagaagcaatacgtttagatcctagtttggcaatttttcaaagggaatatgatcgtgttcatcaaactataga…
BTT02042_1	-5.15449	4.74729	45.6104	1.44277e-11	1.24955e-08	gi|340727892|ref|XP_003402268.1|PREDICTED: jerky protein homolog-like [Bombus terrestris]	jerky protein homolog-like	F:DNA binding			acaataatggcgtcaaaacgagatcggataaatttgacagttgccgaaagaaacgaaacccttatgatgggagaaagaaataaagatctagaactcataatggcaaagtacggtatttcacaagccaaagtttatcgtataattacaatgagtgaaaggattaaaagacaattcgagacctgcgaggagtttgggcgatttccaaaacgtttaagaagacatacggcggatgtagatagagttgttctctactggtacttacgatgtaaggaaagaaacgtacaagtgacaccagcagacatacagacaaaagctctagaaattaataaaaaattaaacggacattcttcttttacagccagttcctcttggttgaaaaagtttaaaaaacgttacaat…
BTT02091_1	-3.90751	7.50326	27.8916	1.28307e-07	3.70415e-05	gi|340726178|ref|XP_003401438.1|PREDICTED: hypothetical protein LOC100648033 [Bombus terrestris]	PREDICTED: hypothetical protein LOC100648033	-			tggaggaaaggatcgtgttttgtattggagtggcgaggtgctatcgagagtagccgacaacgtaaatcaagaagaatcgtttctgatcgactacggtaatgagagcatcgacaaaaaggtagactcgtggacggaatcgaatcaagcgcggatcgacaggattttcagtaaacacccagatttgccggaagcgtataaaataaaagtagcgaacgaactcgagcaaataacggaagagttgacgatgcaaatgagaaacgactattaccacggctacaaggacactgtgaagtttacgaagaaagtagatttgctaggagaaagacaacgtaggatacatgcgaagatccagaacctcgagaacacttgccacgggagcgtgaaagaatttcgaagaaa…
BTT02113_1	-3.60647	2.25668	21.7905	3.04101e-06	0.000514407	NA	---NA---	-			attcgtgtcggtcagttcgttagtaattacgcggcaagagataagtttgggtaggcgcgtaacattcggtattgtgtaaaataaaaaagctttgggtgtggcgtttgtttttatagtatttagtagaaagtcattggcaatttaactcattgaacattattatccatttattcgttgcgataaaaaaaatgtgggattcacaagttggatgatacttgtgtatatcacgaaagtgtttttcccgctaacgggctggattacacgaatactaagctcatcgttgaactgcttacacttaattggaaacatcttttgggagatagaaaaatgtttgatattcgacaggtttttataagcaaatttttacagtttcgattggatttgtctacaataacagtt…
BTT02136_1	-2.88896	0.812459	11.8249	0.00058445	0.0285655	gi|350404482|ref|XP_003487118.1|PREDICTED: hypothetical protein LOC100746567, partial [Bombus impatiens]	bah and coiled-coil domain-containing protein 1	F:DNA binding			tatcgcgagcacagcatgcaatgtcgttcaaacttcagctcacagttgtgtgatttatcaggcgaaggttcgcatattgcgaacaccgcgtatccgcgttacagtttttcatttcgcgcttattgccggccggcggagtgttcgcagggaaaaggcgcgaaaatggaagtggaaatttatacgaacgcgtatctgtctttcagggatcgtggtgtcgaatgcaggaaccggtggtgttccggttgggatcgcggtggccaggcagagactgcagcatcaggaaacatccacttcgatgcgcaatgtttccctgagtcatcatacctcgcatcacgcgagctatcatcacttccagcccgacaatctgggtaagtttttacgatctctttatgttcccac…
BTT02190_1	-2.87323	4.79245	13.4714	0.000242222	0.0156555	gi|340717370|ref|XP_003397157.1|PREDICTED: hypothetical protein LOC100647341 [Bombus terrestris]	PREDICTED: hypothetical protein LOC100647341	-			tattacgatttaccatgtttgggatcaaagcagtggctcgttaagaattttactgtgttttgtatacatttttgaagggtttaatttatatatataaagtgaaaacgtaataatgggaaattatgttaataagtttttccctcgtaatactgaggcttataacaataaaatggaaaaagaagaaataagatgtccatcatctactgatgaagtaactcttgagaaagacattatggaaactccaccaatagttcgtaaaacattaattgatcctagatcaataacaagtggaataaatcgtacaccaatagaagtgaattgtacaccacttggaacaaataaaaaaatgatatcagcaattccaaaacatttacagactaaacggtatttggaaacaga…
BTT02216_1	-2.5642	5.47055	11.0638	0.000880303	0.0376506	gi|340717665|ref|XP_003397300.1|PREDICTED: esterase FE4-like [Bombus terrestris]	esterase fe4-like	F:P-P-bond-hydrolysis-driven protein transmembrane transporter activity; F:hydrolase activity; C:mitochondrial inner membrane presequence translocase complex; P:intracellular protein transport			gacagtgcttgcacgaacaccgttgaaatcggctaaccgagttgatttgatcttatcaatttgcttcttcatccaaagagaagaaagttccaacaagcaaaacagtaagctgcgaggtctaagatgagaggcgttctggtatttctcgtttgtgtcaccggtctcgctatcgctcaacagtcgaagaccgcgaaacaacctttggtcactgctccaatcgggaaaattcgagggtctattttgacttctagacttggaagagaaatttattcgttccgtggtataagatatggcgaaccacctgttggatcccaacgtttccagcccccaatcccagcgaaagattggcaaaacgttttcgacgcaaccgaagaaggacccagttgtcctcaacctaat…
BTT02221_1	-2.66706	1.5852	10.3013	0.00132934	0.0491176	gi|340718543|ref|XP_003397725.1|PREDICTED: RING finger protein 17-like [Bombus terrestris]	ring finger protein 17-like	C:intracellular; F:zinc ion binding			gattctcactcacacggccaaacacgtcgtagaactcagttatcagtttattgttctgttcactaaagggaaaataattatgttttttatgtaattgtatcatacaatgtgaacatccagctatatcgcaattttcacagtaacatcctatccgttcaagacactgttctgagcaagtatttcttaaaatgaaagaattttcattatcttcctccgttagtatgatctttgaatgattttgtaacgctttcccatgaatcttggaataacaaatatgacaaaagagaacgttacattgttggcactttagtgttgcttgaattccacattcagaacataaaccttgtatgctctgttgctttgatttagaagtagaaggtttagaaaaagagatatctt…
BTT02270_1	4.71859	1.57706	23.8719	1.02964e-06	0.000201267	gi|340710902|ref|XP_003394022.1|PREDICTED: MOSC domain-containing protein 1, mitochondrial-like [Bombus terrestris]	mosc domain-containing protein mitochondrial-like	F:metal ion binding			tcttataaaggcaaacctcttcagagttttcaaaggctcagccctcggatgttttgtcccagtttcgaaatcgacggtagttaggatacatctcgtacaaggcataacagacttgaaaatgttatcacctatctttatccaaccccaggtatcctcttcgtatgggctagcgcccttaaccacgaaatttggccgaaactgatctggggcgactggatcttctagtcgactatttaagtcagtcactgaactttcgtttattaaacaatagctagtggaatctggataggcaccctatttaataaataaatcgattactaatgcgatgaataaactatttgattgtaaaatcttagtaatcctcagcgatgactgtatccgaatcaaaacttacagtat…
BTT02281_1	-3.56988	3.79163	21.664	3.2483e-06	0.00054521	gi|350397254|ref|XP_003484821.1|PREDICTED: hypothetical protein LOC100742491 [Bombus impatiens]	PREDICTED: hypothetical protein LOC100742491	-			agtcgatatctacgaagaatcgaacggtttatatcgagcattaatgagtatctccgagtatctacgcggcgaacaatagcgagttttatattgtatcaacgactttgtatacgtatatttatttattttaaatattacaatattattactactactattacacaatactattcacgaccaatcctccacagactaatatatttaaaaaatcattagattcttgatttctcgattttaaacttttatattagagtttcagtttttacatttatggatgcttattaaaatttcaatccttattattactaaagctacgaacgtaataaatttccatttttcataatctccaactttccaaataaacagcgattactcatcgtgttttgttttgtaacagat…
BTT02297_1	-4.85201	5.45459	37.1284	1.106e-09	5.98677e-07	gi|340717330|ref|XP_003397137.1|PREDICTED: hypothetical protein LOC100644851 [Bombus terrestris]	cyclin b	P:regulation of cell cycle; F:protein binding			agtagactaatcggaagactagcttttggtgttgcgtgtaattatttcctgactttgttaacgatggcttaagaaataggaccgcgctcgcgaatattgtaaatcaagaaaatacgaagaattttaagtcttctgtgaccacaatacctgggaagacaaaaagagctgctttgggtgaaataggaagcaaagtgaacacattaagaggcatagaacccattgatagaactagcttgctaataaaagacaagaaaccgattatagccccaaaacaagctatcaaaccaccagaaaaagcaactgagaaactacctgtacaaatagttaaacctgtaataaaggttgcagtttctcaagagagtgtggtatcagtacctgctaaaaaggaggttcagtcat…
BTT02307_1	-5.55277	7.7057	51.3739	7.63478e-13	8.70043e-10	NA	---NA---	-			ttcaatcgtgaacatgtaacagggagtcagtttccgtgtcttcgaatcgctaaacgtggactaaacaatcgttttgtcagtcgtaacgatcagtggacagtcctgtgcgaaatcttcagttgtgaacaatatctccaagcatatgtgaaggtaagtatcattttagtgaccgaacgattagtaaacgtctcatgcgggtctttcaaatgcgaccgacatcgagacacgtttgcgaacgagtgtatcgttaatcatacgcgtttataaaaatatagatgtatttcataagaataacgaatatgacgagcgcttttgtgccgcttgtttcttttcggaatcgattaagaagctatcgtgtcgttcgcgacttttcgaccctggattttcaaaatccccggg…
BTT02333_1	-2.80538	3.95772	15.0785	0.00010313	0.00868241	NA	PREDICTED: hypothetical protein LOC100741976	-			tcgtctgtcgtctaccgcatataaccgaaaataatgtttgtcttacatagatcattaacaattgccttctgtaaatttgttaatattataatttattctgttcatattatctgtttccacgttattatgtttttgcaacgtcatatttccggatacctgcatttattattgtagtttgcttcaggtttttatatgataaacaacagagattgattcggtgagaaaatatttacgtctacatcgaatttaacgacatcgagaatatcatctgtatcactttccaaaagaagacaatgcccttcataaagaatgaatttgaaaagttggtaatctcttcctaaaatatcatgccagcgccattttaagaagcatggatgtccgtgtccatataaaccatat…
BTT02366_1	-2.84056	3.24036	19.7873	8.65555e-06	0.00124113	NA	---NA---	-			tcggtagtcagtattcgataatcataacctagtatccgtagtatcgagtaggatcgagcaactctgtattctgtaattgttggaacgattttaaatacatccgactatgtcaagtactaactcgtttcatcgtttgaaacaacatgtttgatatccaccacattgagaaaatctgtattccgaatgaagccgagaaataactcgttcgaatccagacgaaaagcatacagaaatgtttgtacaatactcgattattcgcttcgaatggaagagatactaccgcgaaacgtaatcaaacgtgcgacaaagtatttcttcgggtagtttctccgtcttttgtaacagactattccgcctgtacgaagggtaacctatacatgatacggtatctccccttaa…
BTT02374_1	-2.57156	5.63669	11.464	0.000709567	0.0327581	gi|72391970|ref|XP_846279.1|hypothetical protein [Trypanosoma brucei brucei strain 927/4 GUTat10.1] >gi|62175305|gb|AAX69449.1| hypothetical protein, conserved [Trypanosoma brucei] >gi|70802815|gb|AAZ12720.1| hypothetical protein, conserved [Trypanosoma brucei brucei strain 927/4 GUTat10.1]	collagen-like protein	C:collagen; C:outer membrane; P:pathogenesis	AAO39550.1|argonaute-2|Antimicrobial Peptides|||Response|Anti viraldefense|Drosophila melanogaster	2e-10	ttcgagcacttcaatcgtgaacaggtagaaggcaatcagctcccgtgccttcgaatctctaatcgtagagtaacgaacagtttcaatccctcagtgctcttcaagcgctcctgcaggcgtaacgatcagtggacagccctgtgcgaagtcttcagttttgaacgatatctccaagcatacgtgaagcaatggagaggttatatgacagatatgactgtacatgtccaatttgtgattcttatgtaagagcttgtactctggcttggatttgcgaggaatgcaatcaagccacatcttatcaagctcaaggatcttatcaagctcaaggaccttgtcaagctcaaggatcttgtcaagctcaaggacctcgtcaagctcaaggacctcgtcaagctcaag…
BTT02380_1	-2.66559	4.72123	11.9451	0.000547923	0.0272727	gi|340715381|ref|XP_003396193.1|PREDICTED: hypothetical protein LOC100648437 [Bombus terrestris]	PREDICTED: hypothetical protein LOC100648437	-			tcagagatcaacgactacgagtatatgaaaacagtaagttgaaatagaagatatggaacaagcgaattccataagttctacagataaaacatatagttgcaaaaaatcaagttcaagaataaatttaaatgatgctatgtttatgtcaattaatgatgaggttttttcatactcggataacgagtgttttcatgatgtattagattctagtctctcattaaggaatgaagacacagaaatcgacatatcagttgcaactaatacagaaggaagcaaacataattcaagtatatttgaacacaatgatagcacaagtctgttttctttacctcgtacaaaatctaattcagatgatgtaagcaataaccttatgaatgattttttacaaaattcaagtaa…
BTT02482_1	-4.42786	6.03009	36.7456	1.34595e-09	6.77735e-07	NA	---NA---	-			cggaccttctccgcgtagttctcaagaaagagctaacacggtttgaaacacaaaatgaaagtaactcggtggaattgcttctattaaaacatgtgtattaaaatgtatattaagaaatataatatgatttaacgataagaagttgtggaacccgtatggttttatgtagcgttcaattgtttgcttgtaccatttggtttgaagtacagaaaaagctgttgttctataattcaaacacatttatccttattagttccggtaatcaagattctgctatatatggaagacaaggaaagacgtgcaatggtaatcttgtatttacgttctctttgaactttaaactttgaatttggcaaattagagttaaagtaactgttaaattaaatgtttattgggaat…
BTT02515_1	-3.27305	4.11526	16.5199	4.81423e-05	0.00463284	gi|340713063|ref|XP_003395071.1|PREDICTED: zinc finger SWIM domain-containing protein KIAA0913-like [Bombus terrestris]	zinc finger swim domain-containing protein kiaa0913-like	F:zinc ion binding			atttgagcggtgcttgtccgagttttgagcgttcttcagactgacgttactgttcgaggacgactcgctgccaccacccttctacaatttttcatttctatagcgattacagtaataagtaactgtacctacaattaatttaatatttttttctaacgttctataatcttttttacatatctttgcaagcctacagcaagttaatcccaacatacgagaatgaattatttctcgatacaaacctgcgagtctgtatccccgcaattatttagttgagcgcaagatcttctaacgagaactacttgaggctcggcaatgtcgggcatgtcggtctcattctcgcagaaaccttctgagctgacactgcttcggtttccatcaccgccaccgcttcgtgaa…
BTT02541_1	-2.81242	2.56743	14.0089	0.000181943	0.0126264	NA	---NA---	-			gcgagcactagcggcagacatagacaagcctcgcgcttactattactggaaaatagttggatcgaagtggtcgaggatcgcgctggaaaatcctccaagaaatcgatccatcggtgaaagtgttctgcgcgcaaccgaggtcggccggttttaacggaagaacgttttccgattcgtcgatcgttccgtgaaagatgagattacgtccgctcggccacgatcgccgtcggaaaaacgaacaacgaaacgaacgacgatgcacgcatcgttgaaactcgtcgatggaaaatccagagggaaaaagcactctgcgttcgatagaaaaccgcgcgaagaacgtggcgatcgaaaatcgggcaacactttgttaaacgaaattttggagatcgtcagacgtcg…
BTT02561_1	3.05235	1.55219	11.8748	0.00056898	0.0280628	NA	---NA---	-			gtaatcaatgtaaatgtaaataatgtagttatctatattgtatatcgtatgtggtgattgaactttgacagtttaatattttataaatcgacatcccataaataacatgattggtcgttgaaaaatacaattgtaacattgtatcatattagcaatatcgaaagaatgagtacgtgttcatttgctcattttgttgagagttggtatttaacaaaaaagagaaggaacaaacgtagttttgtattgttcttgtgaactctcattgtagatatttaatttatataatggaccatcgctgtaataatttcgaatggacgtttgataaaggttttatgtgtaagagaaacgttttgggattgtgtaaaattattctcggataagatgttttaaatatgttgt…
BTT02571_1	-2.59281	3.77126	12.9588	0.000318427	0.0189761	gi|350420707|ref|XP_003492597.1|PREDICTED: protein gooseberry-neuro-like [Bombus impatiens]	protein gooseberry-neuro-like	P:segment polarity determination; P:regulation of transcription, DNA-dependent; C:transcription factor complex; F:RNA polymerase II regulatory region sequence-specific DNA binding; F:sequence-specific DNA binding transcription factor activity			tgatatcgcgacaacttcgcgtctctcacggctgcgtttcgaaaattttgaatcgctaccaggaaactggctccattagaccgggcgttatcggcggtagcaagccgagggtagcaacccctgaaatcgaggcgaggatagaagaaatgaaaagggacaatccggcaatcttctcgtgggaatcagagaaaaattggtgaaggaaggtttctcggaccctccaagtgtcagctccatcagcaggttacttcgcggtggacgacctggtgatgatgggaaaaaggactacgccatcgatggtatactaggcggcggccgttgtggtgatgaatccgatacggaaagcgaacctggaattcctctaaagcgaaagcaacggagaagcaggacgacattcac…
BTT02607_1	-2.58118	8.33567	11.072	0.000876396	0.0376506	gi|340721561|ref|XP_003399187.1|PREDICTED: alaserpin-like [Bombus terrestris]	serine protease inhibitor 3 4-like	F:serine-type endopeptidase inhibitor activity	XP_314159.2|SRPN10|Toll Pathway|||Recognition|serpin-like|Anopheles gambiae	2e-65	gatacgaacctaacttcaaacatctgcgctttaaactgcaacgatgaattaatcgatctgtcgaacactacgattcatcgaattgttggcagtttctaacacagtgtttactacgcagcgtcgcatacacagtagtttaaaagtgtacaggtgaagtgaacgtagttttattgtttcaagaaagtgtcaacaggtactggtatattatacaggaaatgtgctatttgtgcaacgcttacaatttgtaataagaagtttctgtttggtgactcttgccctaataacaatgtcaaaagcagagaaaaatgctgaagctctgcgctccgttgtggagagtgcaaatcaatttaattctccatttttccagactgttgtaaaacacaatcctggcaatcttat…
BTT02626_1	-3.66289	5.6206	22.5104	2.09013e-06	0.000367931	gi|340721902|ref|XP_003399352.1|PREDICTED: protein big brother-like [Bombus terrestris]	protein big brother-like	C:core-binding factor complex; P:positive regulation of transcription from RNA polymerase II promoter; F:transcription factor binding; F:protein heterodimerization activity; F:transcription coactivator activity			acgcgcggattttggtgttctgtgtgaatttctctcccaaccatctggtgtattgtgaaagaacattaaaagcatatacatcacgagcagatacaataaaccgatcaacaactaaattaacgttgttttcatcaaagtgtaaataaaattgctcgatcggatcgatcgatctttgtaaattgatctgattgatcggtttgaaataactgaaaaatgatgcacgctatgagtgaacacacaggtggagctggagggttgggtgtcagcgtgcttcccttcgatggtatgggtttgtttgaacaacaacgacctaggtttctcttcaagatgcccaaggttgtgccgaatcaaaaagccaaattcgagacggaggaactgttcaggagattgagtcgcgaa…
BTT02642_1	-3.90758	3.99088	23.4977	1.25062e-06	0.000233434	gi|340720335|ref|XP_003398596.1|PREDICTED: probable G-protein coupled receptor CG31760-like [Bombus terrestris]	probable g-protein coupled receptor cg31760-like	C:integral to membrane; P:G-protein coupled receptor signaling pathway; F:G-protein coupled receptor activity			attgatgcctcgtatggtttacagtgtgagtatcagagtccaaataatcgtataaatgaaaacggtgtcggtgctggttgggcgaaaggtgcatatgtatgcaaatgtcggaaaggttattacagcgcgagccaacatcaatctgtttttgatggaatcctcgtcgaagctgcttggaaggaaatgcaagagaacataagcgacgcgtacgtaacggtgttccgctgcttacgttgtgcaccaggatgtgctaagtgcaagggacccgaaccctgtttagccacctacaactggcccttccgatggccgcaatatttcccgttttggacatgtattcttgtatcgccacgaaatggacgagacatctcggctttttgcatttcatacactgcactgctg…
BTT02691_1	3.37399	5.82911	17.9474	2.27096e-05	0.00262997	NA		C:integral to membrane; F:calcium-transporting ATPase activity; P:calcium ion transport; F:nucleotide binding; F:metal ion binding			catatggagtaatcgttaacgcgttaatgaatctctattaacttggatatttatgtttataatacgtttgcgttgtagacggcgcgcgggcaactacgctgcaacttgttaatggcgcattccgcgaggtggcgcacgtgtgcaatgatttgccgttcgccgtgtcagtcttacggaagaggaggtttgcttagcatttaggggaaatatatcgtgaagaaaatgacgagcgtcttaaatttctgtgcccgcgtatcgtgatacgtcgttaatcggccgtagaacttttcattttagtgcccggcaagtttgttcgtgccagtttgtttcattttttctcttcttcgtctgtctctctcactccttccctccctctcattctctttctctctctctctc…
BTT02697_1	-6.27927	8.29985	63.3466	1.7335e-15	3.75337e-12	NA	---NA---	-			atattgaaattaagcattgaagcaattagagtaaaaggaatgatgggattgaacacccgtaccaaactaaataattagaatcgcgtgaggaataacaatgaagacttatgtcaaagagatagtgaggataaatgtacgaagatgacgtttatgtattatttagagaagcagtgatcgaggaggaaatctaaatatctaatcacatgtgaaaaacgattcgaaagacaccagggagctatcgaagagataaataaaaaattgataaaagtgtataacgagggaatggaaattatacaaagtgaatgaaattaaagaaaaagtagcaacgtgatagagtaggtgacacacgcgagcgaagagaagccaagcaggtagagcacaaaggagacgaggaaatga…
BTT02712_1	-2.62205	4.23899	11.0279	0.000897493	0.0378647	gi|340710753|ref|XP_003393950.1|PREDICTED: hypothetical protein LOC100650474 [Bombus terrestris]	PREDICTED: hypothetical protein LOC100650474	-			ttctattcgaacacgagatgaagaggagtaaatggtcttatcaagtgtcatggtccattacttacgattaattcaaagtgattaaaaaaatagtgcttttttaacctcttctctcggttaggcctttttctggtaaatttccacgaaatttttgtgaaaataaacacgtttaacgtgttgtgggcgtatctactatgcactaccggtattgacaacgaaaaatactgtaggagcaggacacaaaaattgttttcacaatatacaagcaatgtgttagaattcgaacgtatttagaactcatataaaggttagattcatgatactctaaaggaatcagtactattacggcagcccaaacgaacaggacgatagtaagaataattttcaacagaataatga…
BTT02716_1	-3.89258	-0.262976	24.8736	6.12154e-07	0.00013952	gi|350400835|ref|XP_003485978.1|PREDICTED: hypothetical protein LOC100740608 [Bombus impatiens]	PREDICTED: hypothetical protein LOC100740608	-			gcgatagactgaaggggacgtgtgtgtttgnaacaacgaaaaatcgtctagaaggcccgttacttcttcagataattttatcaccgaaggttaaacggtcaagagaatatgaccaaatgtcagctgtaattcgattacaagccccgctttcggagcagtgcacgtgcctcaagtacaaaatatcctaatgccacgtttggtgtatttgcattaagaggttcaacttcgatatttggatatttggattagtcgacggaaatttggagagcttcgcgtatcgagatcgtccgagctacgccggaagaccagtggaagtgggaactatatatcctatctgtttctgactttattgcgtgaatccacacgcggtacggtaagttacaactcgtcatctgtaca…
BTT02796_1	-2.78705	3.60537	12.152	0.000490354	0.0252789	gi|383861190|ref|XP_003706069.1|PREDICTED: zinc finger protein 480-like [Megachile rotundata]	zinc finger protein 480-like	F:nucleic acid binding; C:nucleus; F:zinc ion binding			tcagtttctctgagtctttgtacctgttcttaaacacgttgctctacttctttaacacttccctcattaggagaattaccatttttgttggtttcattgttgtagttgtttgttgatgtacttgcgcgttgtatcttcaacctttacttcaccctacatatatattgaaataaaagtataagtgggtaccagaaatacttttattgaaaaaaatgaatttaatccgctatttgtggtacatactttttattatacatacacatatattaacaactgcatatttaataaacaatttttttatgttatgattgaaaattgttttatgaaccaaaataccagatgataccactttatactatttgaatttcaaataaaaaagtgagctgcatgctctggtag…
BTT02832_1	-3.69353	3.05394	21.3526	3.82109e-06	0.000622062	NA	---NA---	-			ttacgtatatcgtttgtacgttggttttacgttgtttaatgtcacgcgtactttagcatcgtttgttcggacatagatgcgttaactcaggctcatggcgacaaacctttatagtgttgtcattgataactattcagatacagtcgttctgtggattcgcacattgtcacatgtgcgtcgtgttgaaggatgcctacaatgtggatatatatatcaattagtattgaatactaaacatagaattacaaagttaacctgttaaattttgatagaagagaatgtacaaatacaaaagatgtaacacttgaccgaccattgatttatttaagaataaataaaagtagcacctatgtatagatgtatgtatagattcttatggaatcagaaggatcgaactgc…
BTT02877_1	-3.30595	4.60732	17.6311	2.6817e-05	0.002993	gi|350425305|ref|XP_003494079.1|PREDICTED: putative fatty acyl-CoA reductase CG5065-like [Bombus impatiens]	fatty acyl- reductase cg5065-like	F:nucleotide binding; F:fatty-acyl-CoA reductase (alcohol-forming) activity	AAF55343.2|CG17560|Unknown Pathway||||-|Drosophila melanogaster	4e-18	ctgaacgtcgtcgaattccatcagaggtattacttaagctgctactttgttcggtaaggaatactgttacttttttttctttcctttaacaatttttgtttaaatcaatgtgtttcttgtaattacattttattctaaatttgtttccatatttcatactatgaagattattctataaattattcatataaaaactgaagaaatgaattatgtagatttcaagaagaagacaagataaggttcaaataatgtttaactgagctgttcaaaaatcacatttatattctagatacatttcatcttattgccttgctttatcattttttatcttataaaattttgctgaacaattgttatactaaattacgtatattgtccgaggtttaacaggtagatcat…
BTT02907_1	-2.767	5.64019	13.1184	0.000292407	0.0179354	gi|340724304|ref|XP_003400522.1|PREDICTED: filamin-C-like [Bombus terrestris]	isoform a	P:determination of adult lifespan; P:negative regulation of lamellocyte differentiation; P:olfactory learning; P:germarium-derived female germ-line cyst encapsulation; C:female germline ring canal outer rim; C:female germline ring canal inner rim; P:female germline ring canal formation, actin assembly; F:actin binding; P:motor axon guidance; P:mitosis; P:protein localization			cttcctgttgggaaccgacgaattttacggtggacgtaaagaaagctgggcaagcaccgttggaagtcgttgttcaggatattcaaggaaaggatgtacccgttcgattggaggataatcacgatggcacagtgcaatgtcactatactcctacgtctgcatcaaatcacgttatcatggttgtttacggtggcgtagctacgaaatactctccttatcgagtaaaggtagaagaacccttaaacgtcgcgatgctatcagcatatggacccggactcgagaaaggggtcaagtcgaatataccaacgcattttatcgtcgattgtcgcgaagttgggacaggtgaacttcgcgtgaatataaaagattccgacaacaaagaaattccattttcaattt…
BTT02959_1	-2.71414	3.27071	12.5964	0.000386482	0.0218488	NA	---NA---	-			gattcgcttatagtccaggagcgtagacaatgaacaagcagtacgaatctgcctttatgagggacagtatcgttcaacagtttttcatattcgaaacgcgatagtgcggacgtgctacggaatagttacctatttaaacgttacgatttttgcgtttagcaagagtttgtgcaattggatgagttatgcggcaaccagatggactattccacatgtggaaaattcttccctgacgtacatcgtgatacacaaggaagtttattccagtgatacagttcttcataaattcttttccatgctgttacggtaagttttttttccctacttctttttgattttctactattgctgtattatttgctataatgtctgcattgtaatcgtaaaatgcattgtttc…
BTT03126_1	-2.90641	4.80505	14.5865	0.000133869	0.0102785	NA	---NA---	-			aatctgcctttatgaggacagtatcgttcaacggtttttcatattagaaacacgataatgtggacgtgctacggaatagttacctatttaaacgttacgattttcgtgtttagcaagtgtttgtgcaattggatgggttatgcggcaaccagatagactattccacatgtggaagtcaaagaacacttcatagtcgccaatgaggtatcggcgtgcaccaactgcctgagcagaggaaacgttcttctgtattgcaccgccggatcctgtcatatgggcgggcaacgacaccacacgctgttgcatggatccgaaacttgaatcacgactcgggacatcactagcacccaacattcattcgatctccaacatctttctcgacatcttcacgtatccatc…
BTT03164_1	-2.73527	4.63257	12.5294	0.000400595	0.0221279	gi|340720341|ref|XP_003398599.1|PREDICTED: hypothetical protein LOC100645132 [Bombus terrestris]	PREDICTED: hypothetical protein LOC100645132	-			cgactaccgcagataaccgaacatgatatctagcataatccacatattaataattggcatatctaaatttttatgttattttataatgttttgtggaattactcttctttatttcgatatgttataccaatttagtttatttttggaacgtcgtattcccggatacctgcgttttcttttgtagcttacttcaggaatttatgtgataaacttgcagagattggttcggtgagaaaatatttacgtctacagtaacaacagtcgacaccgagagtatcatctgtatcactttccgaaagaagacaatgcccttcataaagaatgaacatgaaaagttggtattctcttcctaaaatattataccagcgtcactttgagaagcatggatgtccgtgtcga…
BTT03365_1	-3.05465	3.82105	14.4084	0.000147147	0.0109863	gi|340715757|ref|XP_003396375.1|PREDICTED: rho guanine nucleotide exchange factor 10-like [Bombus terrestris]	rho guanine nucleotide exchange factor 10-like	F:phospholipid binding; F:Rho guanyl-nucleotide exchange factor activity; P:regulation of Rho protein signal transduction; C:intracellular			caaactatctaagcacgaggcgcgaacgaatggttctccctgtgttttctgactgtgtgtggcccgatctttgttttgcgagtgtgtttactcctgtgatacggtcgctcgaccccttttttccggatttcaaatggattcacaacggtcaataataacttaaccagaggatcgccttttcagcgtacatcacttttccggaagaaaaagtgagagaacgatgaaaaagaggcgcattaattgaacgataatcagaacgatgcatcatggcttcgtctttagggggaccaggaatggcgtcaggtgtcccgtcaccgcgaagagtcaacctggagtttccaccacctccaccttatccaccgcctcacagtcagatggcctgccctggattggtggatc…
BTT03373_1	-2.86644	3.17706	16.2425	5.57291e-05	0.00522358	gi|340719864|ref|XP_003398365.1|PREDICTED: kinesin-like protein KIF13B-like [Bombus terrestris]	kinesin-like protein kif13b-like	F:ATP binding; F:microtubule motor activity; P:microtubule-based movement			tcatcgttatcgttcaacaccataggattccgctgttatagtttacacgcctctttcggtgattatcacgttcacagtgttggtagagttatcgtattgttaataaagaaatcttttctgtatttgcgagactgcccttatcaccagaccatcacaggatatcctcgtcaggatagtttcaactatttcattcgagcattccattagaaacaagagctggaactcggtacacaatgcgtcgtcgagatgtccggacagcaaaccatcttgcagcatcccaccacgatggacaagatcgagcggtgagtgatttcatgagaaatattttttcaaaattgtctggctcgtaatgaaaaacgtcgaatttaagtgaaactcgaaataacgcgggtatatttc…
BTT03388_1	-3.14015	3.21877	15.3079	9.13332e-05	0.00794196	NA	---NA---	-			gatcgattagcttcgagcttggcaactacgtcagagttaatgtccgttcgtcgagtcgaacgaggcaggtgtacgcgatcggggacaaggaaacgaagctacgtgttactagtaacgttgctactgatacgaccgagtagaagagaaggtacaccttgaaatacaaggatcagctgtttcgaaggaagactcgaccgaacggatcgaatcgtgtttctcgaacggtgcagaaacaggacaggcgaaggatttcaaaggaaatgacgcgaccgaaacgaaagcaacatcggatgatcgttacagggataacaaagcaacgtacgtataatactaaaacgagcagtcgtcacggtggccaccatcgaacagactatgtgccacgaatacgatgatcgtcgg…
BTT03430_1	-2.447	1.9468	14.2787	0.000157639	0.011484	NA	---NA---	-			tctaaattctataagtttaagaaatataaggaataaaaataagtggacaaggaacaaaacaaattttgtggcggtaaaagcttatttaaaaagagggtgtgaaaaatagtgtcatcagagacatgctatacatttttaaacaagatgcaatcaaatcacacaaaatattctgaacacatttaccgtacctaaatttccgaaacgcctaaggtatcgcaaacttttttcaaatcttggaggacatagttgatatggaagatagggagtcacaagaaggaatataaaaggaaagaaatgaatgttgcacaggttggcgtagctgaagtgcgatcattttttatgaacaagtcccgcgacttatgtcgtacgaagcgtagtaagctacaagtctggatatag…
BTT03483_1	-4.8394	7.84983	39.8622	2.72521e-10	1.78807e-07	NA	---NA---	-			attgcacgggaagcatcagggaaacacgtgtcgttagaataatcgcgagaagatgctcgaccgaaggataacgcaggatgttctcgtgccatcatgtcaattgttggccaaattcgatcttcataaagatacatgaaacgatattggaagtatagcaatggcaatgaggttatcatttcgatatattgttcgacatcatttttgagttaaaacgatgaagggacatatatgcaaggcaaccatgaagataagacacggaggttcatctgagttttgttactacctacaggaagtaagtaacacaagaggaaattaaaaggccgcaccgatattaaaaattaaacgtggaattagttttacaaatgttttgtaactggattcgagctctttgttaaatga…
BTT03519_1	2.98845	6.03973	14.4977	0.00014033	0.0105501	gi|340720837|ref|XP_003398836.1|PREDICTED: neural/ectodermal development factor IMP-L2-like [Bombus terrestris]	neural ectodermal development factor imp-l2	F:protein binding	XP_623565.1|IGFn 3-8|||||IG Superfamily Genes|Apis mellifera:Dscam	4e-14	acgctcagtcagtatttctattcgtcgctgccaaactatcgattaaatagtaaaccttgaatcgttttcaaacttcaagagaaatttaacgaagtaatgatgcgatcttgttcaatactgattaatctcgtttgcgttatcaccgtatcgtatacggtttcgggacaccctttttcattcctgccacggcatgccgttgaacgagctgccgaacgtagaagcataaacaaggcaaatgatagagcacaattccaatttcctaacaccattgtcggaatatggggcacgaagtgaatcgaagcccgtagagccatggactaaaatcacacagaatccagtaaacggcatcgagaccattgtgggaagcaaggtggaattggaatgcaaagctagcggcag…
BTT03533_1	3.21	2.21756	15.0436	0.000105057	0.00874885	gi|350413340|ref|XP_003489964.1|PREDICTED: hypothetical protein LOC100747927 [Bombus impatiens]	cuticle protein 19	F:structural constituent of chitin-based cuticle	P_647873.2|CG13422|Toll Pathway|||Recognition|GNBP-like|Drosophila	3e-14	cagcatcgacacaatgccgaagtttcggattctatgccttttatgcgcaacgattgcagttagccacgcagtggttttaagcggttacgacggcggtcatggaatctcatacgcggatttacgagggtctcgaaggatactcaggatctgctgttcaatacgaaggacacgcggttctaccaacggtagcggttccggttcacgcggtttccgcctcacctgttcaagttgcagcgaccctcgatcatggatctcacggatacgatcatcatgctgatcacgaacacgattactacgctcatccaaaatacactttcaactatggcgttcacgatcctctacacaggggatgtgaagactcagcacgaagttcgtgatggtgacgtggttcacggatct…
BTT03626_1	-2.88994	5.98785	15.1972	9.68448e-05	0.00827561	gi|340730100|ref|XP_003403325.1|PREDICTED: hypothetical protein LOC100650989 [Bombus terrestris]	PREDICTED: hypothetical protein LOC100650989	-			gatgacctaataatatacacactaaaatacacgagttaattgatactacaagaaaccaaaaatcggattttccaagggagagacctaaaatcgtaaagccagaagatgaaattggacgagcggatggcacgaagatatcatctccctcacctacgcccagatttacatcgaaaattgatcaagatccggaatataagtcgaaatatttagattatcaaagagaccacccagtatatcgaaaaccaccgttgaacttgagctcaacgtacattcttccgaaacatacacgtttcggtagacaagagtccaaacgacatgatcacgagttcacaagtgaagttcgagcccaatatattccttatggtcatataccaagggttgaaactttaaaaatgccgg…
BTT03744_1	-3.7678	6.13176	25.2248	5.10206e-07	0.000122744	NA	---NA---	-			aaaagaatgccgttatatatgggtacagaactacgcttgtttgttttgaagctttgggagcgcgtagggtatgaaatcgtcaggtgaaaacgcatggtttcctttctcagcgatcgtcttctttttattgttcttgactaattatacttctagcaatagctaggtaacgagtgacatttgactgtagtcaagcatatatgtcactctgttgccattctcatatatttttgcaagcgctgattccatgttaagtggacgaccctacgtgctccaaactacatgtatccataacgtgtatgtgtaagttctcagttggctaaagatcaattgtaaaggcaggggaaataatacgcataactccgttgcttcgtgtgaaatccatcgcgatacgcgtacttc…
BTT03911_1	-2.77673	4.37317	12.7628	0.000353581	0.020361	gi|340710204|ref|XP_003393684.1|PREDICTED: hypothetical protein LOC100647287 [Bombus terrestris]	PREDICTED: hypothetical protein LOC100647287	P:lipid transport; F:lipid transporter activity; P:regulation of transcription, DNA-dependent; F:sequence-specific DNA binding; F:sequence-specific DNA binding transcription factor activity			gccttaggcgtcaggtacgagcaggaacaaaacaagataaaattgaacggtaatgttcactggaaggattcgcaacgattgatggcggaattggacggcagcacggaagagcacgataacgttaaagaatggagagccaactgtggaataagtagctccattcatgacattttgtcgaccaccgtcaatgttactcataaggttatcggttgggaaaccgcgaacactcgtttactagttaaatatcacccggataaagtgatcaatgcttggagtatttggcacttggacaagaagtccgatgacgttttcaatctaaccggtaatctgcatctcgagtcgccggtgactcgctacaaagtgagcgacatgaaatgtcagctgcaagtgttaccaaac…
BTT03920_1	3.65173	2.95782	19.3561	1.08475e-05	0.00149598	gi|229577300|ref|NP_001153346.1|tropomyosin 1 isoform A [Nasonia vitripennis]	tropomyosin invertebrate	F:molecular_function; P:biological_process; C:cellular_component			cctgtgagtcagacgcatcccagacgacgaacgaacctgaatacttgccccatacgttgtcttttttctggtaaacgagtgaacaaaccaaaccgccaccatggacgcgatcaagaagaagatgcagggaatgaagttggagaaggacaacgcgatggatcgcgcgttgctctgcgaacagcaagcccgtgatgcaaatgcgcgagcagaaaaggctgaggaagaggcgcgcgccctgcagaagaagatccagaccattgaaaacgaactcgatcaaactcaagaggctcttatgcaggtcaatgctaaacttgaggagaaagacaaggcgctgtagaacgctgagtccgaagtagccgctctgaaacaaatacgttccgcgttccttcacgtccaatt…
BTT03940_1	-2.6308	3.79301	10.9653	0.000928328	0.0388784	NA	---NA---	-			ggtccagctcgcgcacgcgcatcgattgggcaccggccggcctttctttctcgagagatttatttatatataactttttgtccttgaggagcaacgaactgtgaaaaacggaagatcgccgacgatcgctcgctgtcttttgcggacggttattcttttttcggggggaagcgtggaaacccgtatgtttacggtcagaggtcgtgattctaaattgctcgggcaaattggcgtcaattaagctcgatagcccgttgagggcctccgcgtcgttgtcggtatatacgggttttcgtgaaagttttaacgaaagaggaacactggcgataaataacaaatctttgattcttgttctgatctacttacctcgaattattacatgtcctttttacctttatg…
BTT04006_1	-3.42556	5.81151	20.4507	6.11868e-06	0.00093297	gi|383857547|ref|XP_003704266.1|PREDICTED: zinc finger and SCAN domain-containing protein 2-like [Megachile rotundata]	zinc finger and scan domain-containing protein 2-like	F:zinc ion binding; F:nucleic acid binding; C:intracellular			cggtcgacgtcctccggtaatcacgaggcgctgttgcgacggatatcggaaggaaatcgcgcgagttcgagttctacgacgacgataccgcagtcgtcgtctctgtcgcagatagcggcttcttcgttcacgtccccggcctcgtcatctgcttgttcctcgtcctcttcttcgtcgctgtcctcgtctttgtcctcgtcgtcgccgcttcaagccacgtccacttccgccgagtcgagcataccgcggacgtgcagggcgtccaggcccaagaagcaattcatctgcaagttttgcagccgacagttcacgaaaagctacaatctgctgatacacgaaagaacgcacaccgacgagcggccgtactcgtgcgacatttgtggaaaggctttccgacgg…
[truncated: 506 more rows]
