# Supplementary material for: Differential gene expression and alternative splicing in insect immune specificity
Source: BMC Genomics. 2014 Nov 27;15(1):1031. doi: 10.1186/1471-2164-15-1031 (PMC4302123; doi:10.1186/1471-2164-15-1031)
Supplement: Supplementary file 2 — Additional file 2: Table S2: The complete output of the DEXSeq analysis is available from http://dx.doi.org/10.6084/m9.figshare.1053092. (ZIP 44 KB) [file 12864_2014_6844_MOESM2_ESM.zip]

Archive with 1 entries (1 files):
- 1778661205138218_add2.html
