# Supplementary material for: Differential gene expression and alternative splicing in insect immune specificity
Source: BMC Genomics. 2014 Nov 27;15(1):1031. doi: 10.1186/1471-2164-15-1031 (PMC4302123; doi:10.1186/1471-2164-15-1031)
Supplement: Supplementary file 3 — Additional file 3: Table S3: 615 loci displayed alternative splicing depending on the the interaction between the host genotype and the parasite genotype. The sequences, statistics and annotations for these loci is available in the supplementary data from http://dx.doi.org/10.6084/m9.figshare.1054540. (XLSX 4 MB) [file 12864_2014_6844_MOESM3_ESM.xlsx]

## Sheet: unique.csv
	Query	Q_length	Hit_ID	Hit_Def	Hit_Len	mean_e_value (nr)	IIID annotation	IIID e value	geneID	chr	start	end	total_exons	exon_changes	Sequences
502	XLOC_013877 none gi|313881221|gb|AELG01001043.1|-392698-417950	25253	XM_003395741	PREDICTED: Bombus terrestris e3 ubiquitin-protein ligase rififylin-like (LOC100648018), mRNA	8015	2.57e-36	|NM_136983.3| Drosophila melanogaster CG17019	1e-34	XLOC_013877	gi|313881221|gb|AELG01001043.1|	392698	417950	26	1	gaacgaacagagaaagatacgtaagcgggacggtaggttgccgacttgttaggccggaaggcgggcgcacctgtctgtcatcagcgccgactgtcaatcttactgacgctggcgcacacgctgcgagaacccgccgcattcgtagtgtttatctgtcagagagaacgagaaattagtcctaacgggaagtaattcgatcagaaaaggacgctgtgatcgaaagaaacatagggaaactacagagagatagaccggtgagttgtcgaacgacagatcagttggtcgaagaagaaaacgtgagagggaaagaaaccgtgagacacatcgtgtgttaactgttcaacggtatggacatggcatatcttttagtgttgtttgtcattcatcattcgtgtattg…
504	XLOC_013957 none gi|313881246|gb|AELG01001020.1|-68981-79177	10197	XM_003395685	PREDICTED: Bombus terrestris neuroglian-like (LOC100651562), mRNA	3954	6.0375e-35	|XM_395296.4| PREDICTED: Apis mellifera immunoglobulin-like and fibronectin type III domain containing 7 (IGFn3-7) (Dscam further down)	0	XLOC_013957	gi|313881246|gb|AELG01001020.1|	68981	79177	10	1	cagtaccgtacggtgcgctacgttacgtgtgcgagtcagtggtttttcgatgatgccttggtgatgacggaattttaataatcaaacacgtcttaaaacgttgagataggtgagctattgtcattgacgtgaagaaacatacaattgattagtgacgtacatcgagatatctagtaataaccgaggtattgagtgaaacgaacaaacgaagcgtcggcgatcaatgctagttcgcgggtgtgcccgtttgcccagccccgtgtgttcccttttttcccttttggtccccatgggatatctgttttctaagtagcggtcgatcgattcaaattcctttaaacgtcgtaagaataaaacaaacgtgtcgtgaaacaggtggacggacggaacggcggtaaa…
263	XLOC_007416 none gi|313878668|gb|AELG01003526.1|-142464-152766	10303	XM_003394642	PREDICTED: Bombus terrestris toll-like receptor 3-like, transcript variant 1 (LOC100643923), mRNA	5096	0	|XM_396158.2| PREDICTED: Apis mellifera toll like receptor 1 (Toll-1)	5e-20	XLOC_007416	gi|313878668|gb|AELG01003526.1|	142464	152766	9	1	taaacatttaactccgctactgataaactaaaatcgatagacaaataaaatattgaaaacgataaaatattttataatttatcaggtcaacaaaaaagatataacgcgtaccaagaaaaatgactcatttattaaatacagtcttatacatttcatgaacatagtgaaatcgtatcggcacctgaatttactcatgcttaatttaagcgacagcaagattaaaaaaacctcgcttacatacctattctcttatagaccaatatgcacgtatattttatttgatttcgtactaggtatgctagcaatgtgctttttcgacgaaaaagtcatcttggtatgtaaactagactcaaatcgtcactgtctgatctaaggaagaatggcccgggaatgagagta…
528	XLOC_014287 XLOC_014273 none gi|313881324|gb|AELG01000969.1|-148837-194640	45804	XM_003395416	PREDICTED: Bombus terrestris hypothetical protein LOC100649328 (LOC100649328), mRNA	20024	4.81482e-37	CG32019-PD | XR_036841.1 (Dscam further down)	2e-36	XLOC_014287 XLOC_014273	gi|313881324|gb|AELG01000969.1|	148837	194640	49	3	ctataatatcaattacaaatttaacctataaatatcgattactgtagtgtatttaaattttcataaatgattatgtattggttttggtaatatattcctccattttcaaaatctctgtatggtcttaaactggaaaatggattctgttcaaaatatgtatactttacatgattgtttaagacttcattgagtctgatttgttctttttctgcttctgttgaagtataggatgttagaatcaatgggcaattttgctcagctactatctctaaagattgtctccatgaatagttttcagatctaaaatcttcacattcatgtattcctgcattatatccaacaataaaatctggtttcacatatgaatcattatctgtataattctcataaagcatacta…
195	XLOC_006019 none gi|313878144|gb|AELG01004034.1|-52356-133402	81047	XR_132015	PREDICTED: Bombus terrestris hypothetical LOC100643650 (LOC100643650), miscRNA	53439	3.02778e-20	CG32019-PD | XR_036841.1 (NM_001043064.1| Drosophila melanogaster down syndrome cell adhesion molecule (Dscam), transcript variant AE)	4E-23(3e-14)	XLOC_006019	gi|313878144|gb|AELG01004034.1|	52356	133402	43	8	cggattcgtacagtcgtagagacgaactgtcaacgaaaacagacgacaccgaacgcgtgatcaaattcgcaaagatttgcgagatcaatcaagaatcgcgcgtaatccctgcggacacatcgaaggatctttcgttgtccctgaaggaatatacgcgacatcgcgaagatagtggaattgagatgtcaccgacgaagaaggacgagaatctcgaagggcaagatttcctcgaaagagcgaggaaggtgagttcgatcgaaagttcctcgatgaatggcgatcgaaggaacggatgttgcaattgcaattgcagtcacgaagctgcatgctacgatcgtttttccatgcaacagaatctgatcgagcttaacagcgttaatgagaatcgacgttgtgtgc…
196	XLOC_006020 none gi|313878144|gb|AELG01004034.1|-148339-201062	52724	XR_132015	PREDICTED: Bombus terrestris hypothetical LOC100643650 (LOC100643650), miscRNA	53439	1.93243e-15	CG32019-PD | XR_036841.1 (XM_001599208.1 Dscam )	1E-22(3e-11)	XLOC_006020	gi|313878144|gb|AELG01004034.1|	148339	201062	46	8	gcattcgaccgacgtcttggtttaaagagtctcggggacaagactttttgatgatgacttgacttctgccgactggattgagccgcggcctcaggcagcacatacgaagaagtataatacgaagcaagctagaagcattagcgaaaatacgaggattaaataattaaaggagaaaaagaagagattaaagaagaagaagaagaagaagaaaacgatttctagttagcggcgaaccagagagacacgttatagaagaggattatttcgaatcgagtaatcgcgagtgacacgaggataacaaggataataatccttggatctgttttttctcggttttcaattttcacctgttttctctgatttttatttttttgttgttgttgagtggccagtgaggga…
381	XLOC_010845 XLOC_010849 none gi|313880013|gb|AELG01002221.1|-44011-75169	31159	XM_003393691	PREDICTED: Bombus terrestris twitchin-like (LOC100644118), mRNA	27537	3.80392e-24	CG32019-PD | XR_036841.1(Dscam | XM_001599208.1 )	0 (4e-23)	XLOC_010845 XLOC_010849	gi|313880013|gb|AELG01002221.1|	44011	75169	71	25	tttatatattacatctgatttagtaagacataaaataaattctgccgtatgttcactgatcattgctatttattttacattatcaatattcttaaaatctcttaaattttgttaaagctaaggaggttcatagtcaacgattgtgttccatgatgagaaaacgaacatgacactaactcaacatttcaacttttgtttaatatttgtgatcaaaatttcaaacagaaccttctaaagttaaagtgaaatacaaattaaagcatgtactcatttagttcgcggtttgtattacttataatgactaatctgtattctagccctcttgaagagttgtctatactctttcgaacaacaattttttacaacaatatatttgaatcgaaacgttgaaactgataa…
549	XLOC_014941 none gi|313881524|gb|AELG01000776.1|-31150-56696	25547	XM_003398538	PREDICTED: Bombus terrestris hypothetical protein LOC100643582 (LOC100643582), mRNA	3607	4.125e-50	CG7788-PA | XM_001606890.1	4e-18	XLOC_014941	gi|313881524|gb|AELG01000776.1|	31150	56696	8	1	cgtggttcatttttttcttttctcatttattctgtttcgggcacacaattattgcatgaatggtttatacgattccggtatatcgcgaagacacatgatcctcgtcaccggagcacgcgaatggatctttatttttttgtcctttttttgttttttttcgtttctttgtctgtttgttacactcaactggcagtaagttgggccgacatttacgaaatttaagcagacacttgtcttgtatgtatatatatacctttttcttatatatacatatacgtatatattccttttaattatttttccttttttttttcttcgtttatcattctcgcttaaaactgagataggggcgctcgatgaatgtgtacagcatcggtggaaaaaagggggacatacttt…
524	XLOC_014262 none gi|313881323|gb|AELG01000970.1|-34-17827	17794	XM_003395446	PREDICTED: Bombus terrestris uncharacterized MFS-type transporter C09D4.1-like (LOC100642804), mRNA	7644	4.26721e-48	Conserved Hypothetical protein (LOC100120951) | XM_001604495.1	0	XLOC_014262	gi|313881323|gb|AELG01000970.1|	34	17827	9	1	tctctctctctctctcttcactaacagaaaattaatttctgtaatctttttattagctcttcgattattttttaatgaatttttttgctcgagatttgattgccttttgatatatgccggtgattaatcgcgaaaaagctaggtacgcgcgtggctcaacgatacatcgacgtagttctgtgaccggcacagaacagtcgcgagatccacgtggacttgaccgtacgtttttgcgtctcgcatacccgaattggaactagtcgcggattctcgatcgtgactgaaattcggtgaaaattggtgaaaacacgctaacgtaattttatgtgacacgctgaagacctaatctcgagagacaagtgtctctcttcttcatcgatcggcggatccacgaggtca…
417	XLOC_011980 XLOC_011982 XLOC_011979 none gi|313880447|gb|AELG01001805.1|-35934-48772	12839	XM_003399820	PREDICTED: Bombus terrestris protein son of sevenless-like (LOC100643983), mRNA	4421	6.09091e-17	Conserved hypothetical protein LOC100123754 | XM_001607409	3e-90	XLOC_011980 XLOC_011982 XLOC_011979	gi|313880447|gb|AELG01001805.1|	35934	48772	41	1	aaaggcaacccctctggttgattagacgatatttcggtgaaaaagtggctctttactttgcatggctaggattttacacaaaatgtttatacgctccagcgattgttggccttttgtgctttatgtatggtgtaggaagcatggatggacctgataatatacccagtaaagaaatatgtgattataatatagcaggtatttttgtttcatacaatttttattttattttttccgttcttccgctttactaaataacttttctaggaaatattacattatgccctctctgcgataaagcatgtacttatcaaaagctcggcgagtcttgcatattctcaaaactaagttacttgttcgacaaccctgccactgtcttctttgccatcttcatgtcgtttt…
360	XLOC_010269 none gi|313879853|gb|AELG01002375.1|-154068-347532	193465	XM_003401243	PREDICTED: Bombus terrestris hypothetical protein LOC100650177 (LOC100650177), mRNA	6072	2.02883e-86	Cystein rich/ KU Venom protein | XM_001604514.1	5e-14	XLOC_010269	gi|313879853|gb|AELG01002375.1|	154068	347532	7	1	cggcaaccctcgagctaagagcatcgtgtttgatgctgtcagtgacccgtgcgtgagccgtgtcgtgaaacgtgagaagctctccttcccttttccttctcgtggctcgtacgcgcgaccaaattcgtgcgcttgccgtgtctgtgcgccgcctctccctcgatatatctatttctctctccggctttcgttgtcgcacgcccggaaactcgcgtgaattccgcggtggaacgtttaacggtctgaaaaacgatttcgcgccattacgtatccccccgtaccacgttcattttatcaacgaaaacaatcccttcacgggtaatccttccgaccacgagtttccccacgatgcctgtgtgtgatatgtgagttgtgttctcgccacgttcttcaccactg…
472	XLOC_013163 none gi|313880953|gb|AELG01001306.1|-19908-42285	22378	XM_003393151	PREDICTED: Bombus terrestris hypothetical protein LOC100644873 (LOC100644873), mRNA	8183	3.79231e-33	Domeless | GLEAN_07467	0	XLOC_013163	gi|313880953|gb|AELG01001306.1|	19908	42285	49	1	cacaattccatcgtttaaaactttttcagattaggctatatatatatatatatatatatttatagtgcgcaataaagttagtttttttttcatttataaatatgtaacaaaaatagataataatagatatattatatgtacaatgtagacatgtaaaacctaacagagtagatacgcgcttggttactttctaaatcaatctagaagcctttaccgtgaaaaatacttaattatctcaacatgagcatatttcgaaattttgcgtgcattcatgcattttgcttctcgttttacaaagacggcattattatttatattaattaatcattttttctcgttctgttacttttcctttacactctaccattttatttaaggatcttctttgaatgaacgata…
247	XLOC_007077 none gi|313878489|gb|AELG01003701.1|-80168-100520	20353	XR_131912	PREDICTED: Bombus terrestris hypothetical LOC100650805 (LOC100650805), miscRNA	11676	1.98579e-62	ENSANGP00000006233 | XM_001606031.1	2e-46	XLOC_007077	gi|313878489|gb|AELG01003701.1|	80168	100520	31	9	cgccatggaaaacgagagatggcatatcgaatcgtatgcaatgatatagatggtcgaagaggcatccgggagactcggtgtcggccatagtagaaatggcgggtgttagcttacgtgaatgacggcgatcgtgctcaagattattatcgaaaagcaagtgttctgtgtgtgttttgcgacacgggaacgataccttagtatcatatgattcatctggaaggtaaagatgcagaatgtagcacaaggaacaacctcggatagtcagaagcacgagaaatcagcaagcgttcaccacgacattggaaagacgtcgtcgactccccagtcttcgaattccagccctaccaagtcagagacggaaaccttctccgaattgcagccgcgctttatggcagactc…
315	XLOC_008934 XLOC_008941 none gi|313879443|gb|AELG01002766.1|-52948-101172	48225	XM_003394702	PREDICTED: Bombus terrestris hypothetical protein LOC100651194 (LOC100651194), mRNA	12629	1.04593e-59	ENSANGP00000021503 | XM_001603878.1	0	XLOC_008934 XLOC_008941	gi|313879443|gb|AELG01002766.1|	52948	101172	52	1	ggaaagagaggtatggacaggcgaagcgagactaagacgcgttgtcgcgtacacgcacgttatcaaggccgtgatcacgttatggagggagcacctcgaatcgagggcaccgtcgacgttacctatacgtacctgtgatcggttatagagcctctttataactcggaagaagcgcgcttcggttagccgccatttttgtttcctcgcgatcaccaccttccaccttctccttgtcgcacctcctccaatcgggcatccgtatgcgttcctggacgaacggtttcggagtagagaggattcattcatacgcacgaatactatcgcttgggatcggttcgatgtatcgaacgtttacctatcgctcggtccgccataaagaagtaaaacgtggcgctccag…
575	XLOC_015572 none gi|313881671|gb|AELG01000629.1|-8232-14536	6305	XM_003398119	PREDICTED: Bombus terrestris hypoxia up-regulated protein 1-like (LOC100642850), mRNA	5115	3.19678e-65	Heat shock cognate 70 protein | XM_001607994.1	1e-41	XLOC_015572	gi|313881671|gb|AELG01000629.1|	8232	14536	12	1	gccacacaaacacatggttcttgttcagtttgacgaaacagtacgaggtgtacgttgtttttcttgttttaaacaacttaaaacgtacgcagacctatgtccaatggtttaaggattgtagtacttttgtcggcagactaacgtttttagaataaaaagaaaaagtgagtaatgctgtttgaaattatttctcagttttctggatagcataaccaagtttgacaatcttatgaaaatcctcgtgtaattagaagtactatcttttgtacggttaaaagtgtcttttaagaatgaacatcagtttttagacaaatttcttgtgtattgtttcatagatatttatttctagttataaaatatatagcacaatttcgtgttcttattgcaatatgtaactta…
153	XLOC_004655 none gi|313877120|gb|AELG01004543.1|-57789-63752	5964	XM_003394156	PREDICTED: Bombus terrestris ubiquitin-protein ligase E3B-like (LOC100652031), mRNA	5454	5.48443e-56	Hypothetical protein LOC100123221 | XM_001606781.1	4e-33	XLOC_004655	gi|313877120|gb|AELG01004543.1|	57789	63752	14	1	atgtaattcagtgtgtatatttacagtatctttgtgaattattatcgaatgtattaaattaacaaattcaccgttgttctctcaactgcgtcgcaatatgtatacacttttataaaaaatgttacagaagtacgagtaactcgagcaagccatattatacaaagcgcgcttttttgctattgatacgattgtaaggaaaactcgtttatatcgtgtttgtgtattccttttttttagcgtaatgtctaaaatagaaaaacgatccgcgttaacaagaacggacattgaataagaagccattggtttcatcttacaatcgtaacaattttatttcatttcttactccatatttgtatcgatatccacatttatcatgtacatgtatcgctccaacgataa…
462	XLOC_013000 XLOC_013007 none gi|313880855|gb|AELG01001403.1|-84909-108207	23299	XM_003397141	PREDICTED: Bombus terrestris e3 ubiquitin-protein ligase HUWE1-like (LOC100651406), mRNA	14878	5.87805e-27	Hypothetical protein LOC100123221 | XM_001606781.1	4e-49	XLOC_013000 XLOC_013007	gi|313880855|gb|AELG01001403.1|	84909	108207	63	18	gtcgagtattcgttctatgtattctttaaatcataacattgttttttgtattgcttatcggataaataacatacgtgagagtacttttctgtttattgtctataatttgttatataatatattattataattaacatatgatatattactctgcggtaaataacagttggcagtgtaaagtagattaaagatgtttaatcaaagcgggggactacaaactggcacgtcgactacttctaacccaatgcaggattatgaggttgtctccccacctgatgattctgtctccagtctcgcatttagtcctgcttgtattccacaaaatttcctcgttgctggctcttgggattacaacgttcgctgttgggaagtcgagcaatctggtaaaactgttcctaa…
601	XLOC_016558 none gi|313882175|gb|AELG01000125.1|-108465-119822	11358	XM_003398746	PREDICTED: Bombus terrestris muskelin-like (LOC100650367), mRNA	4685	1.625e-29	Hypothetical protein LOC100123221 | XM_001606781.1	2e-36	XLOC_016558	gi|313882175|gb|AELG01000125.1|	108465	119822	20	1	aaggcatatcattagaaggaatacggagtaaacattcattctttgttcacctgttgctatatcgatgaaaaaaaaactgacagaagttaagtagtaaaataagtctaacaatctaaattgataacattctatttccctgtgtaatgttattatcgatacattttttttcacagtttcatagcacgaaacattatcatgttttaactctgccgccgccatcttcccggccattcttgatttaattttacacaacaaatgaaacgcgttccgaaatcagccacatactttccactttttctttgcttaaaattctttatgtcattaagtacggtatattttaagttattaagtatcttttcaagtatgttatcaagttattccttcgaaaaacagaattga…
443	XLOC_012457 none gi|313880574|gb|AELG01001682.1|-9265-16086	6822	XM_003397315	PREDICTED: Bombus terrestris nanos homolog 3-like (LOC100642642), mRNA	712	5.71e-113	NM_001040231.1| Apis mellifera protein nanos (nanos)	3e-57	XLOC_012457	gi|313880574|gb|AELG01001682.1|	9265	16086	3	1	ttgcagtattctttaataaacatcaataatcatgatacaaattatcagactacatacacttaaataatgtcacgccaataacataatattaataatatagtagtacaaataacattaatgataagaaaaatgatgagatgcaaacatatataatatatcatgacggcagtacgcaaactataccgtaaaattacaatgcagaaatggcgagcgcatcgttgtgaaaagatcgaaactaaattaaaatatgacatgtcctttgtttcattcgcatcaaaataaattcaaaataaataagcattcaccgtactattgatcatcttacaaaattagcattcgcttctttctctcgtgtgttcgtggagattctaaaaaatttcgccacattcaatcgctcgc…
104	XLOC_003146 XLOC_003142 XLOC_003143 none gi|313876481|gb|AELG01005167.1|-14444-32831	18388	XM_003397985	PREDICTED: Bombus terrestris calcium-transporting ATPase type 2C member 1-like (LOC100646424), mRNA	4543	9.6732e-43	NM_001163714.1| Apis mellifera beta-1,3-glucan recognition protein 1 (B-gluc1)	e-170	XLOC_003146 XLOC_003142 XLOC_003143	gi|313876481|gb|AELG01005167.1|	14444	32831	51	1	tcatgatatttacgttgttcgattaactgaatagagtttttttagcgtcagtcggagaatcgccaatcggcaaaatagtggaagatcatttccgatatgggaagcttcgtagagataaatatgcgtttatacgtatgtatttatataaaaacctgtttcaaataaaaagccacagcagcgttctactcctcagtatcgcttgaaccggcagcatcatcgaacgtgctcatcatgagcgtcctcgcaacgaagtggctatttcttaatgccattttattgtttaacgtaataatccaagaaaattcagcacaatatattcctccagcagcgagcgtagaacctctttatccaaaaggattacgaatgtctattccaggtgagtaggattccttatttttg…
279	XLOC_007967 none gi|313878919|gb|AELG01003280.1|-7097-24551	17455	XM_003402728	PREDICTED: Bombus terrestris putative ATP-dependent RNA helicase me31b-like (LOC100647830), mRNA	7330	2.7125e-75	NM_057466.2| Drosophila melanogaster 18 wheeler	2e-11	XLOC_007967	gi|313878919|gb|AELG01003280.1|	7097	24551	9	1	ttttttgtttacctcatcacggatacgtcgatcggttctaggatcattgagcagagaaaagcagccggcctgaacgataggcgataaaccaatcggtagaaattgcaagcactgcaccgcatgcactatctcaccctcgatctctcgatgccgcgcgtgggcacacgtatacactagtgcactcatacattcacacgtccgaatgtagacatggtctggatcatattatcacatacgttcaaatatgtatattcaggcacactgctctcaagacacgtacgaaccatagtcgcgcaaatacgcacacacacacacacacggaacacacaggacacaaacacagacacaagttgataactgaccgatattcgcaattggcgttttggcttaccgcttacc…
254	XLOC_007150 XLOC_007145 none gi|313878504|gb|AELG01003686.1|-204147-224195	20049	XM_003394896	PREDICTED: Bombus terrestris vesicular glutamate transporter 3-like (LOC100644958), mRNA	3500	7.8e-47	NM_057511.3| Drosophila melanogaster notch (N)	3e-19	XLOC_007150 XLOC_007145	gi|313878504|gb|AELG01003686.1|	204147	224195	62	22	cgacgaacttcaaaacgagaaagatcacgtgtagcatccggcaagagatgctataataaaaattcgatcgcgtacgcttcaaaccatcgtagcgacatggctacgagatcgcaatggctgctgttgacttggttgggattctgcgcggcatggatggacgaaaggtctggagaacacaatttccgccagatccgatcttcatccgaaagaaaaaaactttctgctcgtaccacattgcataaaacgtaatttttaacgctttccaggcctgtgttggagtctcgggacggaaatctgttcatttcctctgcgaaggacaagaacatcaccctaaagatcttgggagatggccacttaaacgtgaacgaaattaatttgcttgaagtcgcgaacgctgta…
98	XLOC_003032 XLOC_003036 XLOC_003035 none gi|313876452|gb|AELG01005195.1|-29283-45963	16681	XM_003397937	PREDICTED: Bombus terrestris hypothetical protein LOC100650446 (LOC100650446), mRNA	4609	1.88333e-15	NM_057549.2| Drosophila melanogaster pale (ple), transcript variant A	e-100	XLOC_003032 XLOC_003036 XLOC_003035	gi|313876452|gb|AELG01005195.1|	29283	45963	57	1	tggcttttaattaatttatagaaatatttggcgcgccatttcgataaataatttacgaatatggaaaagagatatttgacgaaatatgtaagacggagatatgtaatagcgggaatttagtcgtagattgatgctttttgcaatttgatacgtatatatcaaagataatatcacgttgaaatccattaaacacgataaggttaacgttcatggagcggttcgaagctctttatttcgaggaaaattattcgaggaaaatggttgctggataacagcaacggcaataacaacagcgacatcgtcaacaacaataacaacaacaacaataatgacgacgacgacaacaacaacaacaaacaaaatcataacacgaatataaaaataaaataaattctcgag…
49	XLOC_001767 XLOC_001779 none gi|313875908|gb|AELG01005728.1|-83249-100417	17169	XM_003399075	PREDICTED: Bombus terrestris tyrosine-protein phosphatase non-receptor type 23-like (LOC100650735), mRNA	6042	2.2e-55	NM_058013.4| Drosophila melanogaster p38b	3e-23	XLOC_001767 XLOC_001779	gi|313875908|gb|AELG01005728.1|	83249	100417	56	1	tttcgagtcgctatgtttctcagttagtaatttaaatgacgttgttattttattacttttcttgtattgtaaaattcgtaaattcgtaagttcacatcacgatttacgtaacatatataaaactacataaatgtacgatgcggaacgattagatatgtgatgtaaaatatacatatgtcaccggccggtaattttgtgtacgtggtcagttaatgaggtgaattcatgtagttcatttagcatgtaattgttatttttttgttgaggcaatatatttattatttcattcatttatctcttaatcgcgtacgttcgatattttctattttactatctcttttctatggagtatcataacctattgctgacaatgacaaacgccatgtgtttttcgttata…
311	XLOC_008853 none gi|313879427|gb|AELG01002782.1|-9289-18737	9449	XM_003394773	PREDICTED: Bombus terrestris endoribonuclease Dicer-like (LOC100650316), mRNA	4563	5.21093e-31	NM_079054.3| Drosophila melanogaster Dicer-2 (Dcr-2)	1e-120	XLOC_008853	gi|313879427|gb|AELG01002782.1|	9289	18737	30	3	gccattcttatattcagcaggcttgtactataatcggccgtgctttcaatatacgagcattcaggcctgtttatatgacgatcgtcagagctttgttaatgaacgaccgtggttcaattacaggacgataaccggacaatttgttaacaatatcagggagttccctcagtttcataagaaaaactgttcctcgacttttcatgaactaaaagtcgcaaaagaggaatatattacctatcgtctttgaaattgttattatttttggtaagttgtactcattctaaacgtacgattataatttttaagtattttgaatttctctataaatatattattttttaagaccttttttatcatctaagttatggagacagatataagggaatttataccaagacc…
382	XLOC_010863 none gi|313880017|gb|AELG01002218.1|-1-40370	40370	XM_003393639	PREDICTED: Bombus terrestris trehalase-like (LOC100647648), mRNA	6311	1.83333e-66	NM_079895.2| Drosophila melanogaster Retinoid- and fatty acid-binding glycoprotein (Rfabg)	2e-23	XLOC_010863	gi|313880017|gb|AELG01002218.1|	1	40370	24	1	tgcgaaagagaagagaatgaaaattcaatgtatcgtcgccggtggattcagggatgagtcgcgaacgattgcgaattaagattgcgtccagcaggccagcagatccagtgggatcgtgcaaacttaccactgacaagtattaaaccgtattttgccaataaacaagagaatctgtcgcgaaaacgttgattgacttgtgcctgtgtgtgatacaccgaataaggtgtcctcgtttaattcagtatttttccttgttgttacgtggtatattataaacaaatacaagtaatctatcagaataatgttatataatcagtcagcaaacaaactccctcatctttcctctctattaacatttcgtttcttttcttttctcttgagctttatttaccaaacgag…
438	XLOC_012394 none gi|313880548|gb|AELG01001708.1|-454-21397	20944	XM_003397272	PREDICTED: Bombus terrestris apolipophorins-like (LOC100647222), mRNA	11757	3.36545e-66	NM_079895.2| Drosophila melanogaster Retinoid- and fatty acid-binding glycoprotein (Rfabg)	1e-112	XLOC_012394	gi|313880548|gb|AELG01001708.1|	454	21397	22	10	aaacattatcataatcacatcatcttttcagactgacgtgatgggaacctgtccaacagagtttaacttccgcaaggaaggtgattctctgatcgtaaataagaatagaaaccttgctctgtgtgcattccgggagaacgtggaccaggcgctcgtatctggcagcatggacacagcggctggttggaaatcttctccagttctcggttcgcaacaatcgatcgaacaacgtttcaaacgcggtattttaaccaaggctgtatccaaagaagtatacaatctcgttccattcagccacggaagcgccggtgccaagactactgtggaaactacactaaccttaaagaacgaaaagagtgacaatcccaccgcagaagtgtcccaaccaaagactatcat…
186	XLOC_005800 none gi|313877631|gb|AELG01004131.1|-22167-31882	9716	XM_003398818	PREDICTED: Bombus terrestris e3 ubiquitin-protein ligase SMURF2-like (LOC100649221), mRNA	5765	6.6e-13	NM_132346.2| Drosophila melanogaster CG42797 (CG42797), transcript variant D	9e-92	XLOC_005800	gi|313877631|gb|AELG01004131.1|	22167	31882	20	1	tgcaatagtcgatcgtgcatagttgcgtgtgtgcagattgtaccgccgcttcgagcagcagttttatttactaattagagtgccgatgtgcgataggaagcgttaaatgtgcgtggaaaatgtcgaatccgggcggtagcaggaggaacggggccatgaagattcgtttgacgagtgagtttattaagaaatcatgatgaatctaacgagacaggagcgtgaaagtcgaccgatagccaacacgcgttgtgatccttcctgtgtcttgatttgttatgtatccgttgatatagccctgtcataatttttacgatagcccatctttcaacaacgtcagaaccatcattatggatatcgtatatcattcgattagtacgaggaaaagaatacgcagaaaga…
137	XLOC_004388 none gi|313877020|gb|AELG01004641.1|-24677-32711	8035	XM_003395836	PREDICTED: Bombus terrestris ubiquitin-protein ligase E3A-like (LOC100650076), mRNA	6668	1.4e-68	NM_132347.2| Drosophila melanogaster CG42797 (CG42797), transcript variant C	8e-31	XLOC_004388	gi|313877020|gb|AELG01004641.1|	24677	32711	14	1	acgttaattatttttacaatgtctacaataaatagaaatgttaaaatatcaaataccttgccgaacaaaatagaaggatgctttaattattttgaacagtgaaatctctcaaactatatcaagtaatttaatatgaaaaatcgattatcattaaacaatacctcgacaacaggtataacgttcagtatgacatacaacaatgcaaggaaagatcgacctgttgcttgacccatcgtattaataagagcccaaaaagaatattctgttcgtggtacgccacaagattcctgatatctgaccaagtattcgcggaaattatacaagaaattgttcttcgtataatcttttagggaatctttgttatgcagatcgcgtaacaagttcgttgtaatgtcatct…
419	XLOC_012018 none gi|313880457|gb|AELG01001796.1|-69023-89039	20017	XM_003399807	PREDICTED: Bombus terrestris slit homolog 1 protein-like (LOC100642295), mRNA	5501	6.46429e-68	NM_136502.2| Drosophila melanogaster CG14762	1e-95	XLOC_012018	gi|313880457|gb|AELG01001796.1|	69023	89039	9	1	tgcccgtatcacgggcctttgcgagaaaaagatgtttcgtaatacatatcacgtaataattatcattatagtgaccatatatatatgtaacaatatttatagacatatacagacgaattttatgtgtgtatctgtgttttacataatatttatatttatatatttataattatatttatatatatatttatacgttgtaacaccgatatgtcattttaggcatggattttccgtgtgcgtgtgtacgtgtgtatgtgtatgtatcctttgcgatagaatccttctttctcattcgtatttcaatttcacacgaacttcgtgtggcttttacacagattaattatctactcttaatcaaagaggaaataacatataggtatgtaggtagtaatgtgtccg…
495	XLOC_013817 XLOC_013825 none gi|313881210|gb|AELG01001054.1|-111712-147362	35651	XM_003395806	PREDICTED: Bombus terrestris hypothetical protein LOC100645713 (LOC100645713), mRNA	3715	0	NM_137754.1| Drosophila melanogaster poor Imd response upon knock-in (pirk)	8e-10	XLOC_013817 XLOC_013825	gi|313881210|gb|AELG01001054.1|	111712	147362	19	1	ctgtttctttgtaattctacgagctacgacacgtaacttgcaaattcacgaatatcatttcatagttagtatgtcattgtgtaagagaaatctggtgttgattgaaatttattgttcgaatcgcccttaagacagacaactgacacataatatagataattctaaagtaaagtagaatgagatatcaacgtcgtccgagcagaaaaatcaattccaaccaagattacgttctacctgggtatgtatgcaacagaacgtgcacagtggcccccaggttcttgaacttgcctgacgatctgtttccatgccaggtggggaccgggatcgccggtcggcaggagacgtcgtcacacctcgctcatcctccgcatcgtcaagacgttcattgctcacgctacc…
453	XLOC_012851 none gi|313880782|gb|AELG01001476.1|-19353-30698	11346	XM_003400358	PREDICTED: Bombus terrestris endothelin-converting enzyme 1-like (LOC100651261), mRNA	4581	1.13077e-45	NM_143346.3| Drosophila melanogaster CG5527	1e-35	XLOC_012851	gi|313880782|gb|AELG01001476.1|	19353	30698	22	1	attttcgcaacacgacgaatgcagttgaaagcagtagtcgccttgacgtaccatcgcgtttgtaagtttctgattccaaaagttttcgattgtaacagcggtccaaagaaaacagtgtacgtgccaataacgagtccgttagataaggtaatgtcgagtagggcaagtcgatcgatctcgtaacaaaggagaaatataatgatatatatatatatatatgatatatacatcatatatcatatatattatatatatatatttagtattattaattaaaattatatataattaaataaaattacatacacaaaacgcgtgcgtatgcatgcataattattttttgtaatcgatccaaatggacgagctattttaacagtccgattaaataaaacgctaatt…
570	XLOC_015477 none gi|313881640|gb|AELG01000660.1|-6048-16373	10326	XR_132119	PREDICTED: Bombus terrestris hypothetical LOC100651451 (LOC100651451), miscRNA	4793	1.98667e-22	NM_164319.2| Drosophila melanogaster gelsolin (Gel), transcript variant A	7e-13	XLOC_015477	gi|313881640|gb|AELG01000660.1|	6048	16373	15	1	agtcagtataacacatgttttattaataattatttagaaaatatcataaaaaagatatttgaccttaacccatgtttaataatacgcgatgtttcttatactgttaataacatatcttacaaaatgggtcaacgaaacgaggcatatatagtataattattatgtacactttgaaataacattcaaataatttttgaaaagaaaatcttcaaatgttgagaagaaatgttccacgactacatgattattattgatctcacatatttgtatacatttttatgaataagaagtattttggtatctaagcagaagttgaagtacacaaaagtgtacttcaacaaatatcataagttctgaaagtattttatactatagcgcatgcgttactaaagtctgaga…
430	XLOC_012272 XLOC_012271 none gi|313880514|gb|AELG01001742.1|-24188-37513	13326	XM_003399613	PREDICTED: Bombus terrestris aromatic-L-amino-acid decarboxylase-like (LOC100648688), mRNA	5438	1.22727e-41	NM_165279.1| Drosophila melanogaster dop decarboxylase (Ddc), transcript variant C	0	XLOC_012272 XLOC_012271	gi|313880514|gb|AELG01001742.1|	24188	37513	17	1	gattaaagtaattacatacatgtatagtttattgttataacgatgatatctcgatagatactttcaacatttatgtgtagtataatacatttatatatttattacagtgagttgcgcgtctcgagaacggaaataaatgtttgaaacaaaccttttacatatcgacgtaacaggtacgtacgtacatatattttcttttattactttccgttggtcccgtttaacaacaattcatgttatcgcatcgagaaaacgttcttatacttcacgagtgataacagtaatatttacttacatatatttgtcttccaaaattacaatttatccttttgatcgcattaatttctcaaatacaaatattttgcagattttgctatgtattttgaaatatatatttat…
148	XLOC_004572 none gi|313877087|gb|AELG01004575.1|-74785-87549	12765	XM_003394209	PREDICTED: Bombus terrestris hypothetical protein LOC100648591 (LOC100648591), mRNA	9523	2.2e-12	NM_166446.2| Drosophila melanogaster domino (dom), transcript variant D	0	XLOC_004572	gi|313877087|gb|AELG01004575.1|	74785	87549	20	4	gataaatttattttagcgtctatgatacacgaattatacatatttatatatattattagtacaatcttacacaattcggtaaagattctagtataaacatcgtatcattgaatgaaatgtttaatttctacaggtaactatagatacatatacagtcgtagcttcgtagttactcttttccattcatgtgtgtcaacaaattaaacatatttctcgaagctgaatcgcctcttcttaattcttacaaagtcaaaaaaaatacatcttaacatatgatcaggattatcgtagagataccttgaatttcatgattgacttttataaattacttgctcctcttgagatgacgtattaagattaactcatacacaccgtatcatttaaacaaaattgtattgc…
83	XLOC_002724 none gi|313876312|gb|AELG01005333.1|-8452-28162	19711	XM_003403094	PREDICTED: Bombus terrestris low-density lipoprotein receptor-related protein 2-like (LOC100645971), mRNA	16080	1.16471e-46	NM_170239.3| Drosophila melanogaster LpR2 (LpR2), transcript variant A	e-127	XLOC_002724	gi|313876312|gb|AELG01005333.1|	8452	28162	17	6	atagctgatggtagcggctgtggcatcaatagctttagatgcatggacggcacctgcataccaagcactttagtctgcaattatcaaaaagattgcgaaagtgcagaagatgaatttcaatcgtgcagtaagtatttgctacatctacacaaaattcgacaaagctgatttcttttaattatttccagcatttttaaaactagtttggaaagattgaaattgttgcttgtaaaatccgcgtccggttaaattcaatgtaaaaattgtagtactggtacatccggtattttgacgcttccgggaggaagattcgaatcctctttggcgcatttccggcgctacttgaagaaaaaagtacgttcaatgaaaaattgctattatattcgatattcttatata…
405	XLOC_011771 none gi|313880374|gb|AELG01001875.1|-99283-109225	9943	XM_003401647	PREDICTED: Bombus terrestris chromodomain-helicase-DNA-binding protein Mi-2 homolog (LOC100650421), mRNA	6674	4.31304e-43	NM_176244.2| Drosophila melanogaster domino (dom), transcript variant E	5e-63	XLOC_011771	gi|313880374|gb|AELG01001875.1|	99283	109225	31	4	tgtctatatgctaattaataaaactttttattataacttttaatatgtttaaaaatttaagaacctacaaaaagatacatcaagtagtaatgtggtttctaattattaatttattccagcagaattaatacatacaacaaacgatattccgtgattcggcttatatctttaattcactttatactcgttcattcctctcgctcgttttcctttcattcatcttcatagtctcgttcagaatttcttagctaaatcctaaattacccttaaaatcttatatgccaacgcagtaatttggcagatcaattactcagaaattaaaatgctttaacatatctcaaacttgggatagaaaaaattgaacaatatgtttactcaagattttttaatgtatttgtg…
391	XLOC_011297 XLOC_011291 none gi|313880226|gb|AELG01002017.1|-15270-33450	18181	XR_132081	PREDICTED: Bombus terrestris ATP-dependent helicase brm-like (LOC100646868), miscRNA	4369	1.11e-33	NM_176244.2| Drosophila melanogaster domino (dom), transcript variant E	7e-94	XLOC_011297 XLOC_011291	gi|313880226|gb|AELG01002017.1|	15270	33450	26	2	aagagacataagcatgtgttttataaaaatttttagattgcttgtcctgaaagatatctcataattaattcaatatgagtaaaagaaaacttgaagaagaagacaagaccaagcaacacaatgaaaatttttcagcagatataaaaaaatgttaaacggattttatcacgtttgaaatcagataagggtgacatattaccaggaggtttactagatttacccataaatattactgttgataaattacaagaaatttgtaatgcacttctacaaactgaagaaccaataccttttgctttttatgtaaataatattgagatcacagatagtttagaaaacagtatcaaagaaaattttagcattagtgaggatgtaattgatattatatatcagccacaa…
593	XLOC_016380 none gi|313882114|gb|AELG01000186.1|-53260-58653	5394	XM_003398545	PREDICTED: Bombus terrestris ring canal kelch homolog (LOC100644412), mRNA	2701	2.70035e-70	NM_176508.2| Drosophila melanogaster Keap1 (Keap1), transcript variant C	9e-72	XLOC_016380	gi|313882114|gb|AELG01000186.1|	53260	58653	10	1	aattttgaaattgcattgaaattcttccaatatttatactttttaaaaaatgttttaatttgaactgataatctcttaataatttttcactaaaatatttttcttttctaatcactaatttattaataagacgaatagacgaatagatacaaaattacatatactatgatcaatatcattaatattgagaaaagcgtatttttaatcagatatcacaaaatataacacttttcacttttatcactatccttttctcacaaacaaaggaatacaatgaagatattgtgtcttgtattactttagtaatcatattttatgactaatggtaaataatatttatgagaaattaatacatgacaacaaatccatatatcaaaatataaacaaaatttttgtttt…
468	XLOC_013097 XLOC_013100 none gi|313880882|gb|AELG01001376.1|-19593-45798	26206	XM_003397240	PREDICTED: Bombus terrestris hypothetical protein LOC100643205 (LOC100643205), mRNA	16251	1.22998e-27	NM_176715.1| Drosophila melanogaster CG7033 (CG7033) transcript variant C	6e-23	XLOC_013097 XLOC_013100	gi|313880882|gb|AELG01001376.1|	19593	45798	28	1	tgaacatcggctacttgacatactgtattattcagacagttgaagccattgatagaagcttgcatgctgagacgacacgtttattatttcgcaaattttgattattatctagtgaaatggcagcgattagtttgttaaatcccaaagctgagtttgctagagctgctcaggctttagctgtcaatatatcagccgcaaaaggaattcaggatgtgatgagaacgaatcttgggccgaaaggcaccatgaagatgtatgtattcttattctcacgtgctgatttaacaatttatcatttatttaataaattaaagtgaagtattaaaagtatgagatataaaattacgaaaattattttatatttcatattttccactactatttgcttgttacattaaa…
538	XLOC_014631 XLOC_014632 XLOC_014640 none gi|313881437|gb|AELG01000863.1|-22855-48162	25308	XM_003396270	PREDICTED: Bombus terrestris ninjurin-1-like, transcript variant 2 (LOC100643609), mRNA	3348	2.98333e-60	NM_206317.1| Drosophila melanogaster ninjurin A (NijA), transcript variant C	6e-20	XLOC_014631 XLOC_014632 XLOC_014640	gi|313881437|gb|AELG01000863.1|	22855	48162	41	1	taattcatcttttaaagaaataagaatattgaaggattcatacatcaatataaactggttcattaaagcactttccatatttgtaaaacatgtacgcaatccctgctgatccagtatatatggaataatcatcattataagtccaatgatttttcttttctttcaatcgatctatcaatctttttatatatattttcattgtttctttatagtcttcattgatctaacaagcatcaatctctttaagttccatacatatacatatgcttgtaaataatttatatttatatgcttataataatttactatctaattattgaataatgtatatatattgaacaataattacctcattagtagttgcattcacaacatttgctgaaattacattaggataat…
155	XLOC_004711 none gi|313877145|gb|AELG01004520.1|-11196-41408	30213	XM_003394128	PREDICTED: Bombus terrestris protein crumbs-like (LOC100648737), mRNA	8925	2.67368e-44	Notch | XM_001603078.1	0	XLOC_004711	gi|313877145|gb|AELG01004520.1|	11196	41408	21	1	gaaatatttaaatttttattgtttttgtacatttagtttaaattgtaataattatttatgcacaatattgcatgttgtcacaaaataagtactcacgtgaaaagcgcatgcacacgtaatttttagtactcaaaatttcagtcttgcagaaaacattaatgatattcactttataatacacattgaacaaaagttattcttcataacttacaataaaagtgattactcctatcatttcaagtataaattcacataattgtgtttttgattgataccacattatatgtataatgcagcgattattatactggatacatcattcacatcgtgatactacgatacatgcttaaaacaagcatgcttagtattctgcaattatttcaatacatattctctgat…
220	XLOC_006508 XLOC_006512 none gi|313878308|gb|AELG01003876.1|-59517-75311	15795	XM_003396465	PREDICTED: Bombus terrestris hypothetical protein LOC100648557 (LOC100648557), mRNA	2254	0	Protein-tyrosine phosphatase| non receptor type nt5 | XM_001606682.1	3e-34	XLOC_006508 XLOC_006512	gi|313878308|gb|AELG01003876.1|	59517	75311	27	1	gggggctagaaactggccggtttccctcagatgtcagcacgttggctcgtatcttgtatttcgcggtggtagcagcggcggcgaaggtgaacggtggtggtccgagtttgcagagtgggtacagtgtgtacgttagatagcgaaggtgtaagtacgtctggctggtgagctgtgcttacgcgttttcgtctcccgtgcggcgggggctacccttcgcaataatccgcgtcacgcatggcaccgcttcgtgcctgagacgcctttttctcggagacagagagagcaggatcgtgcacggccggggcccagcctcttcgcgtgcctcgtctcattttgtcgttttcgagcgccggggagacagagtcgcgaacgagccgacagaatgaccagccaggagac…
285	XLOC_008088 none gi|313879015|gb|AELG01003186.1|-3568-32334	28767	XM_003399372	PREDICTED: Bombus terrestris hypothetical protein LOC100648719 (LOC100648719), mRNA	10369	3.15836e-35	Protein-tyrosine phosphatase| non receptor type nt5 | XM_001606682.1	6e-29	XLOC_008088	gi|313879015|gb|AELG01003186.1|	3568	32334	23	1	agtatcgcgaagacgattctacatacaacgggagtgccggtgcatgagtgtttagtgatcaatgaactcagcgttgctgtatattggggcgtgctgccacgggtcttattaagccggcagacgtatgtatgagagaatccaacattttctgttgcttcataatgtagtttgattgattctttccctttaaagatcctaggccccgcctttttctcttcgtatcacttctcgtatatttaagatgcatcactatagatcttttatttctcattttttaagacaatttaaattgatttatctatttattttaattggaaattcatgtctcatagaagaaatttaatagcggagtacggtcgacaaaactatagttcagaatatcggtatctatttgaatgt…
117	XLOC_003705 none gi|313876693|gb|AELG01004960.1|-55749-61584	5836	XM_003394505	PREDICTED: Bombus terrestris ribosomal protein S6 kinase beta-1-like (LOC100646461), mRNA	2279	8.5e-15	Rac Serine/theronine kinase | XM_001605940.1	9e-54	XLOC_003705	gi|313876693|gb|AELG01004960.1|	55749	61584	14	1	atgagatataatatgacaaaaatgtttcacaaatcattatatttattcatatatatgatttagaggattacaaaccatggtagcaataagtcaattgaagaatctatatttcttttaattggaagcattaaaccatttatcacttgatctggccaatggctagtgtttcgtttgcacatcattcgatgatatctcctttttttcttattttttgtaagcgcttaactaatatatatcttgtgcttcgtgggtaaccataacacgcttcttcgttattattattgttattattattacattgaaaataatattatgaaaaataaatcttaaatttctgctaaattcgttttcgtaatcgttttgaatggctacgaaagaacgtaatgtacaagatttaaa…
289	XLOC_008219 XLOC_008210 none gi|313879042|gb|AELG01003159.1|-37761-79701	41941	XM_003399395	PREDICTED: Bombus terrestris eukaryotic translation initiation factor 2-alpha kinase 4-like (LOC100651725), mRNA	5342	2.86431e-81	Rac Serine/theronine kinase | XM_001605940.1	4e-11	XLOC_008219 XLOC_008210	gi|313879042|gb|AELG01003159.1|	37761	79701	66	1	gtttcgtggttcattggtgaacactgagtagttgtatcatgtatttttattcttgtcgttaagttaaactacttgtttaataccgacacaatcaaaacatgagattatcggtgaacttatatttggtatctctttaagttataaaatatgtggaatcatattttcaacagaattttcagtgaatagtaatgtgaaaacgtttaaacagtgagtgtttagtgtttagtttcaattgaacgctgagatcactgtaataaagtttgaggttaaatgttaaacaatgagttaaactaagttatccgtaattcttgaagaatatttaaaaattgaataatgaaaatatgtcctgtgagtcgtctaaagatcggcagaaaaacgaaatcgaggttctgaaggtac…
337	XLOC_009733 XLOC_009735 none gi|313879651|gb|AELG01002566.1|-1-49287	49287	XR_131782	PREDICTED: Bombus terrestris hypothetical LOC100645739 (LOC100645739), miscRNA	1229	2.53e-30	Rac Serine/theronine kinase | XM_001605940.1	8e-38	XLOC_009733 XLOC_009735	gi|313879651|gb|AELG01002566.1|	1	49287	41	1	ggcatcgacatcggtatctgtatcggtatcggtatcggtatcgatgtcggtatcggtatcggtatcggtgtcggtatcggtatcgtcgacgaggttaaagtcccagaagaaggaaaactgaaagtcgtcggtaaccgtgaatctgcgtcatcgatcacgagagcgttatgggttggcgcgagtggatagagcgcctgttgtcggcagtcacagcttgagttcgttcgctattttgctagcaatgtttttgaagccgatcgatgtgcctgagatccgtttgaaccgtacaccgttcagagaaagtcgtggcagtttacagacttctatctcccactgtacttggctatctgtagccgcgtctccatgtgcgcacagtagcaggaacctttcgcgttgctc…
258	XLOC_007232 XLOC_007234 none gi|313878522|gb|AELG01003669.1|-5681-19867	14187	XM_003395040	PREDICTED: Bombus terrestris menin-like (LOC100642722), mRNA	3342	3.425e-71	RAP gtpase-activating protein | XM_001603750.1	0	XLOC_007232 XLOC_007234	gi|313878522|gb|AELG01003669.1|	5681	19867	18	2	agtgggccgagtagccgcgtgggtcgtggtctggcccttcataggtcaaattcgagtttagagcttcctcacagtccaacggatcctgggtctcgcgtaccggaaactcccctgaggcgggagtatggatctcacggtaagtgacacgtacggcgttactgcgtaaactgaaggagcaaagatttcgattagaaccgattctgcgtggttgaaacgagagtcagaggttgaggaattcgctcgcaggaagcatcgatgtagtggcgcaatcggtaacggtcggagagaatttgttcgcgatgctacaagacttgaggccgtcgacgtcggtgccgacggcgactaccccccaggcatcggatcaacggtgttcggttggcatggagtacctgagacgcg…
582	XLOC_016096 none gi|313881993|gb|AELG01000307.1|-32639-43236	10598	XM_003402098	PREDICTED: Bombus terrestris tyrosine-protein phosphatase 69D-like (LOC100646759), mRNA	7422	2.04e-128	Receptor tyrosine phosphatase type r2a | XM_001604795.1 (XM_397010.4| PREDICTED: Apis mellifera immunoglobulin-like and fibronectin type III domain containing 15 (IGFn3-15)	7E-94 (5e-91)	XLOC_016096	gi|313881993|gb|AELG01000307.1|	32639	43236	10	1	cgcagatcttataaatatcctataaataaatgaacattatatgaacattacttattttctcactgatattaacgtaatataaattaaaagagttatattcattacaagtgagacgctgagcttgtaaattttacattaaaaaatatcaaaagtccatgagattatatttttacatgcatactgtgcgtgttgatttgcctttaaaaaaaatctttccattatatttcaatataaaaatcattctagactacagctactatacaaaatgtttaagaatttccaccatacaatattctttttgcactgaccaaaaaaggcatgtataaaaagatatataaaggatataaggagtattgagttgtcgaacaaaataaaagttcttataaagttataatgaag…
70	XLOC_002423 none gi|313876227|gb|AELG01005415.1|-21791-34240	12450	XM_003393848	PREDICTED: Bombus terrestris tyrosine-protein phosphatase 99A-like (LOC100643312), mRNA	3900	5.62e-61	Receptor tyrosine phosphatase type r2a | XM_001604795.1 (XM_397010.4| PREDICTED: Apis mellifera immunoglobulin-like and fibronectin type III domain containing 15 (IGFn3-15))	5E-97 (2e-96)	XLOC_002423	gi|313876227|gb|AELG01005415.1|	21791	34240	12	1	cgctcgacgagcgctcagtttaccggctgctctcgtggtattcagactggccgtacattatcatagctaatggcacaggaaaacaattacacgtacggtgaacattcggctctaggtgtctctccgatttacggttccctctccgcggcgcgtgtaatccctccttttcttcgattctcgcagtctttctccttctctatcgccgactgacctcttatcgtacgcgataacaactagtaacaacgacaacgtaaggtttcccagtcgtatggcggcattttgtgagtacatcgggacgtcacgtttcattcgtttcgcttgttttgccaggagtggagggttccatcgagtgttacaatagtcgtgtgccaaaacacgtgacgtcgcgtgcaatctctt…
7	XLOC_000726 none gi|313875393|gb|AELG01006240.1|-51996-166014	114019	XR_132240	PREDICTED: Bombus terrestris hypothetical LOC100642582 (LOC100642582), miscRNA	843	5.6e-60	Serine/theronine protein kinase	4e-41	XLOC_000726	gi|313875393|gb|AELG01006240.1|	51996	166014	11	1	gtatttgtacacgcccttagcatgccacatataatcaatatgatacagtccaatgcagccaaggtagaagtaaaatacaaaaaatatatatatatatttatatttatatatttatattctacgtcgataggtaatattattgttaccacgatgttataacggtgaatatattatggataatagctaagaatataatacaaagaagagtgctggttacagtaggacacgtaattcggattgaacgtggtgcaatttatgattattcttcagcgcttctttgaaattgctaagagaaacggtagcgatctccgtttctcgaatttttcactccctattggcaaaagataaaacgatcttcaaaaataaaattcaaaatcacagctctcttgcgatgatctg…
126	XLOC_003934 none gi|313876798|gb|AELG01004858.1|-205635-221107	15473	XM_003400994	PREDICTED: Bombus terrestris STE20-like serine/threonine-protein kinase-like, transcript variant 2 (LOC100649118), mRNA	11750	7.24615e-39	Serine/theronine protein kinase | XM_001604071.1	3e-47	XLOC_003934	gi|313876798|gb|AELG01004858.1|	205635	221107	15	1	tggttgcatagtctgttaaaaatgcatttaagatgcatttgtaagttagagaacctcttacagaatacaggcacacttgccgattgattacgtcacttccaggcgtggtacagtagaatgtgtgatgtgcgtgtgttactgaaaatggccgtacgtgcgggtccgtctagtttactgatttcacgcacgatagttttcacattctttcaaatatttggattttgaacggtggatttcttgatgatacgtgcaatcagtgtgaacagtggaatctgaagatttttagtggatcatcggtgatattagtcgagacgaagtgtgcctatttcgtggtggatcattaaaagagaaggtgagcagaggatgtgtctacagattttttttcaaaaatcatacttt…
465	XLOC_013075 none gi|313880880|gb|AELG01001378.1|-101260-110783	9524	XM_003397223	PREDICTED: Bombus terrestris LIM domain kinase 1-like, transcript variant 1 (LOC100651330), mRNA	5400	3.3375e-42	Serine/theronine protein kinase | XM_001604071.1	3e-18	XLOC_013075	gi|313880880|gb|AELG01001378.1|	101260	110783	13	2	atttgatgaaacttattcgatatttattttcatctatttttattcccaatcgcaagtgttcgaatactttccaaccgctgtatatttttcctgcgtgatgtttaaatttcgcgctactgcgcaatgtccgtaacgtgaagaatggatttcgaatctgctcgctctatattcagtggctgaagcgcggagtgggagtgtgtcagttctagatgctgtgatggatgaagtttcgtcaaacggtacgtctttttcggcaaagctgactgttatttctagacggatcggctgaaatcatagtgtgatatacgtaacattttaagtagtgtacgcgacaaatgaatcgatcgatgatattttgtgtacgctcgatccttcgaggatcgcgtgggcgtcctgtct…
294	XLOC_008477 none gi|313879167|gb|AELG01003036.1|-50-9715	9666	XM_003397904	PREDICTED: Bombus terrestris sortilin-related receptor-like (LOC100646183), mRNA	6619	2.03e-68	Sortilin related receptor| L(DLR class)A repeats-containing like | XM_001606202.1	0	XLOC_008477	gi|313879167|gb|AELG01003036.1|	50	9715	10	3	tatagagtgtaatgtacctgtttatacttcgtagtgtgagcgtgttatgttgttatgtgtgatacctttcgcgagcttatgctattactaatggctcatcatcggagaagcctcgtatcacgggactgtcttcttcttctgaaattacaaaaaattgggaattttgaaaatctcacattttcttggataaacattatcaacaatttaaattatactgcattaaattatactgttaaatggattggagactcacctaagccgtctgtggtaccggggaaggtggcctgcccgcgtctagtatcgtagtggctattagcaaattgcgtgaaactattgggtaatcttctgtgtctaatgataaagtatgccaccgcagatcccaaagcaaagatcagaaaa…
96	XLOC_002937 none gi|313876355|gb|AELG01005291.1|-71441-186036	114596	XM_003403137	PREDICTED: Bombus terrestris basement membrane-specific heparan sulfate proteoglycan core protein-like (LOC100651429), mRNA	14160	1.17234e-24	Sortilin related receptor| L(DLR class)A repeats-containing like | XM_001606202.1	9e-44	XLOC_002937	gi|313876355|gb|AELG01005291.1|	71441	186036	54	14	gcagaacgacgatctggtgttcgaccaggatggcaagcagttcatcggcgaggctccgctgatcgagtcgcgccaacaagactccttgtttcataggataaagagagggctgtgggatatttttagcccatctgaaacgacaactaccactaccgaagctccaggtaacgtattattctttttgccataataaacacgtttaaacatcgtcgttagctaattgggagaaatccagatcctccgcactgcgccaaacattctgctctatcgaatattacagaaattgtactgtctaatgttttacagaatccgaagacgacaacgcggacaacgagctgaacaacgctcctccagttcagtcggacgaggacaaagagccgcaaagctcgaatttggaaa…
534	XLOC_014517 XLOC_014513 none gi|313881418|gb|AELG01000880.1|-55635-63757	8123	XR_132002	PREDICTED: Bombus terrestris hypothetical LOC100645522 (LOC100645522), miscRNA	4619	3.98e-10	urvivin | XM_001601704.1	3e-35	XLOC_014517 XLOC_014513	gi|313881418|gb|AELG01000880.1|	55635	63757	14	3	gtggaaatccagaatgtagttggaatttgacggttcggatatgaagcagattatcgggagtgcaggtcgaagattcaggtgagtatgggtaggatctatgaaacagaaaagatttatagtcagttaatattttttaatcgcacatactaactttttattaaataaaaatcaaggaaatcaaattacaagtaatagattattacatgatcgttgtaatatattaaattagtcgataccaacgagaaaagatcttcaactaaatatcaaatgagatactttctctaatacacgaaatagatatagttaagattaatgccttatattagaaggtttataataatattctatgtagttgttcactaatcctttgaaatatttctatttaaattaaatatataa…
31	XLOC_001300 none gi|313875734|gb|AELG01005900.1|-2-39121	39120	XR_132237	PREDICTED: Bombus terrestris hypothetical LOC100646922 (LOC100646922), miscRNA	4972	5.44168e-49	VEGFR-Aspliceform A | XM_001600876.1	6e-19	XLOC_001300	gi|313875734|gb|AELG01005900.1|	2	39121	12	1	gatataaaaaaagagaaaagaataaaagagaaatttatcaccactaagtactatgataagcgtgtttgacgtgatgtaacgatgtaacatgcaacgtgattgattcttgtttcatttttccgtcaacgtttcgacagtggcgaaaactggatatacgaacgaataatcaaaaatttcgtgcgtagtataagaatcttatgacttgatgaaatgaacgatacgaagcaactaaaaattggaattagagtgaaagattaaaaatactttgtgtgttgatttcttcagtcatttctggtaacagaactcaacttgataatatagcgatggtttataacatttatgtactatcgcatgatgcctggattttagtcgaatttaagcgttaggaacatattcttt…
156	XLOC_004818 XLOC_004815 none gi|313877168|gb|AELG01004499.1|-46060-81625	35566	XM_003394074	PREDICTED: Bombus terrestris proto-oncogene tyrosine-protein kinase receptor Ret-like (LOC100652108), mRNA	5762	2.43271e-45	VEGFR-Aspliceform A | XM_001600876.1	2e-40	XLOC_004818 XLOC_004815	gi|313877168|gb|AELG01004499.1|	46060	81625	46	1	ttcgtttgtaacgagtttatcacgaataacttgacacatttatcatctgtgttgaaaagcacattaaacacgcgaggttgagctatttttcggtagagtgcgtgtttaaagacaaacacgtaagaagcgtgctcgttagtttacattgtgcaaaaatcgtagtttttgagaaaatgtaaatcgttgtgattgaatgtaatgtgttaccgtgaaaatatggaaagttggaacaatcgttgatatcgggtgtaacgtaaatatgtttacttcgatcaaattttttaatagatgtggttaattcgtaactctaaccttacaatgcggagacttgttaatcttgcgatgcttctttgttacttgagcagaagcgtcgcagctatgtattgttatccagactac…
612	XLOC_016820 none gi|313882252|gb|AELG01000048.1|-18364-41358	22995	XM_003399540	PREDICTED: Bombus terrestris hypothetical protein LOC100649345 (LOC100649345), mRNA	5534	4.24286e-50	VEGFR-Aspliceform A | XM_001600876.1	2e-38	XLOC_016820	gi|313882252|gb|AELG01000048.1|	18364	41358	9	1	tcttattgtaaattataatattatgaatcatatccatatttattttttaatacattctttttaccatatctttcgtgtttttttatcttgtaccatcgctcccaaacttttacttttctctcgctattgtacgttataaatgaatctgtttacacagttttgacaaaatccgattgacgacctcatatgtttaaagtgattaagtaatacactgatctatggtaatcaaagatcaagaaaattgtttataaaaaaaataagaactgcgtgaatttacgacaacgtttactgacaaaaaaatcttcttacagtagttgagtttacatacaataatttgcatttttttgggggcgggggtaacagagaacggcaggcaaaaaaaaaataggaaaagagtat…
131	XLOC_004227 none gi|313876969|gb|AELG01004691.1|-18684-193581	174898	XM_003395879	PREDICTED: Bombus terrestris epidermal growth factor receptor-like (LOC100645521), mRNA	6092	1.10833e-61	VEGFR-Aspliceform A | XM_001600876.1	2e-41	XLOC_004227	gi|313876969|gb|AELG01004691.1|	18684	193581	13	1	caccgagagacgcctgagaaggtggtcgatcaagcgctttcttacattaaacccaatttcttcgtatacggtagtcgaattttattaaattatcgttcgatgaatatgtattttcatcgaacaaatcgcgagtgagtatcgtccattcgaatcagtgaaattgcagtgtctttgtcacagagtgtttaagaaatcgttcttcccccgtgtgcaaccggcgttgttacaaaacaaatcacggtgaaaacgtagtcgttacgcgcgcatgcgtccaaaacgcttgaatttgaacgtggttcgaatttttcgtgcttcttgcctaattcgaataagcaattcgaattgaggaatattcgcggaactgaaacggagcgtgtgtagtacgatgcagactttgaa…
590	XLOC_016335 XLOC_016334 none gi|313882072|gb|AELG01000228.1|-10519-100554	90036	XM_003402229	PREDICTED: Bombus terrestris hypothetical protein LOC100643749 (LOC100643749), mRNA	7866	4.36939e-13	XM_001120550.2| PREDICTED: Apis mellifera serine protease homolog 52 (SPH52)	6e-48	XLOC_016335 XLOC_016334	gi|313882072|gb|AELG01000228.1|	10519	100554	26	1	ggcagattatagttggttctggcaaaggtacaatgaatcttatagacttaagaaaaccagctaaagtgttaaatacatataaaggatcagttggagctgtaacaggaatagcttgtagtagaattgaaccttacattgttagtgttggtttagatagatttttgcaaatacatcatattaatacaaaagaattattaagaaaggtaaaaataattcagtattggagaattttatattaaagaatagtatctatcaagtatttaatttaatcaagttgctacttattatatattgttctatattgcaggtgtatttgacgtcaaaaatatcgtgtatgttgttacgttcagagttttcatttgctataaataaagaagttaacgaagaaatgacacaaca…
581	XLOC_015835 none gi|313881797|gb|AELG01000503.1|-26596-51740	25145	XM_003394811	PREDICTED: Bombus terrestris hypothetical protein LOC100644923 (LOC100644923), mRNA	8759	7.03572e-43	XM_001120871.2| PREDICTED: Apis mellifera serine protease 23 (SP23)	0	XLOC_015835	gi|313881797|gb|AELG01000503.1|	26596	51740	31	3	gccggaagtgctatgcacgctggctactgctcgcaaagagcgcacagtctacagacgaccttcgttcgcgtatcaagtagataatcgaccaaatagtttatagcacacaaaagaaagaggaaaaaatatttgtcaaataattttgctgtttattcactgaaacgtgatctccacgctgacagcttatccgaaacaatttgatcattagtgtactgtacaattaaatataacaaatacaacagtcattttgcatgcaagaggatgacatctcgatcgttgatcttactgtgtgtattatgttactgtttcactgtgtccactgctaggagaatgaaagtggtaatgaaggtctttttgttattaataattattgctgatatgattgtaacttttctttag…
594	XLOC_016419 none gi|313882144|gb|AELG01000156.1|-152324-165940	13617	XM_003398703	PREDICTED: Bombus terrestris proton-coupled amino acid transporter 4-like, transcript variant 2 (LOC100644569), mRNA	4745	0	XM_001121085.2| PREDICTED: Apis mellifera scavenger receptor class B, type 4 (SCR-B4)	6e-15	XLOC_016419	gi|313882144|gb|AELG01000156.1|	152324	165940	7	1	ttttaattttggtttgaggaataagaaaagaaaacttggcttggtttcttagtgtatgtatatccaaatgaatgtttaagcgatagtaaaaagtggaattgatttattattgtagctttcgtaattgatcggtctcacacccccctcctctctctctctctttaaaagaaggtataaaagttattaaattattatataaaacgataacaggaattatcgcgaaacatagagtacgtggaacaagaattactaatagcggaaaactgctcgtatctcctattcaattttttcaattatctccttttgtactccgaaggaattttccagacatacgagttaactagaattacatgttatttgaacggtatttttacatcctgagaatgattaacgttatca…
312	XLOC_008863 none gi|313879427|gb|AELG01002782.1|-42614-55949	13336	XM_003394753	PREDICTED: Bombus terrestris c3 and PZP-like alpha-2-macroglobulin domain-containing protein 8-like, transcript variant 1 (LOC100647494), mRNA	5076	1.72069e-21	XM_001122599.2| PREDICTED: Apis mellifera thiolester-containing protein B (TEPB)	0	XLOC_008863	gi|313879427|gb|AELG01002782.1|	42614	55949	30	2	gtgaacattaattttaagcgattcaagattacgttacttaagatttaaataataatcatttaaatagattacaatatttcaatattaaaagagcttggttcttctatataatgtaagtactttggttgtaaattattatttatacaaaacttcctcattgtatttcataaaaaagttatgtaaaattttgttaagaagctatagagttacaaatatccaaagcatgtaatgtaaaataaagtaacaagcaagtggagatatgtacaagttgataaatgtgaagcagcagattgcggagaatccttttgtttaccaggttgcaatacacataaatcttcacaatcttcatcctcgcatatatcacaaagagtagctttacgtggctcataaaatactctt…
448	XLOC_012621 none gi|313880666|gb|AELG01001591.1|-45739-53950	8212	XM_003393411	PREDICTED: Bombus terrestris hypothetical protein LOC100647490 (LOC100647490), mRNA	4256	7.78475e-29	XM_001599324.1 LP12305p	1e-38	XLOC_012621	gi|313880666|gb|AELG01001591.1|	45739	53950	13	1	gttgcaacagcgcggcgttctgctcgctgttcataggctaccgccattgtttctagaagtgagcaaattaacaaacagacttttaaaaatttaggatcgaccatagtagtgaatactgaattccattgccaatacaaactatttgaagattaagaataataaaaagtagcatattccatgtgttacattttcatttagtttctcatgtattcgtatgaaaccaaaaaatttcagtgaaagaatttcggaaaagagtttgtgtgatgcatttacaggaagaaaaatcagtgttcaatgtagttgttttcattggtgatgcttttgtatcaaagtgctacctacgatgatagtgctagtgctagtaaaaagagtggtgtgttgttcttccatggtaaaatt…
531	XLOC_014348 XLOC_014349 XLOC_014352 XLOC_014351 none gi|313881338|gb|AELG01000957.1|-36624-86407	49784	XM_003395305	PREDICTED: Bombus terrestris ribosome-releasing factor 2, mitochondrial-like (LOC100645001), mRNA	2529	2.05e-73	XM_001601000.1 Basket| isoform B	3e-78	XLOC_014348 XLOC_014349 XLOC_014352 XLOC_014351	gi|313881338|gb|AELG01000957.1|	36624	86407	43	1	ccctggcacgagcatcgcgaacgtggcgcggcgaacgtcgctattggtagcctgggaatagctagtgacgtcatacttgttcgttgagcctcggcgtgtaaagaaagagcgtgtccaggcagatcgttgagctaaggattgaacgtgcgcgaacctcgaggtattcccccacggtatgagtcatcgcgcgcagtttcacacagtttcgggcaaaggaacctgcgatccgtgtgtgctgctttcgagttctccgtaacgaagatcttgggtatccctacagacgatcaagagaatagatcctttcataatagaggttataaaatcgccgcgaatctagtcgtcgacttttcctttcgcactgagggaatacgaccaagtaaaacccgttgcgcatcgacg…
518	XLOC_014212 none gi|313881315|gb|AELG01000978.1|-14543-36709	22167	XM_003395487	PREDICTED: Bombus terrestris baculoviral IAP repeat-containing protein 6-like (LOC100648203), mRNA	16190	7.208e-61	XM_001601704.1 Survivin	0	XLOC_014212	gi|313881315|gb|AELG01000978.1|	14543	36709	56	7	gcggtgatgagtacgccatgttttttgtgatgttcgcgcattaggcaaattttttgagaattgtaatctgtatgagcaaaatggctgatgatgatctgtggttattaaaggaagacggttacttaaatgtggatactgagtgtaaaagtataatttatcatgctaatctaaatgtgttactaattaccactggcagtgcgcaagtatatgtatttgatgtcaactcaggagtaattttgcaaaaaagttctttatccggtaagcatttcgattcgtttctctcgtataaaggagaatttcatatccatgacaaatcattatattaaaaatcttgtaggtaattgatttgtaatattcaatcacgcctcatggtcaaggtcgtatacgcgtacaaaacgt…
521	XLOC_014235 none gi|313881316|gb|AELG01000977.1|-127325-130818	3494	XR_131951	PREDICTED: Bombus terrestris hypothetical LOC100652275 (LOC100652275), miscRNA	3173	4.83333e-125	XM_001602473.1 Fibroniase	6e-45	XLOC_014235	gi|313881316|gb|AELG01000977.1|	127325	130818	3	1	gatactaagacaaaaatatgaatatttataacaaatatgttttttattatgaaaacattattacgattctaaacaattataattgcgaaaacttcatctccttagagtatttattgtgaaaatgcagttttacttacgaaacaaaatgcctaggataatcaataaaacatgttataagaaactttttaaaatacaagcaattaacattcatattgcattagtaaaaaaaaaatataattttttttcgaagaagttgaatattattattaaaggcattaatttcttaaatatattcgttatgcaactacggcacttgtggccattgtgttaactccacaggtaccatctcctctataaactctgtaataaccacgctcgccccatcgtgggccccaacta…
3	XLOC_000689 XLOC_000691 none gi|313875379|gb|AELG01006254.1|-12279-34190	21912	XM_003400226	PREDICTED: Bombus terrestris t-complex protein 1 subunit epsilon-like (LOC100644778), mRNA	3001	1.75737e-93	XM_001602828.1	2e-33	XLOC_000689 XLOC_000691	gi|313875379|gb|AELG01006254.1|	12279	34190	34	10	aggaaagaaaagattgcttcggctggaaagccgaagagtagtcgtgcaaggagtcgaagaggggcgccgaatctaaacccgataacgaaccagctggtggcagtgccgtcggacgacgtttacgtggaagtacggccttcgcgaaaattcatttctctatccaatcactgtcgaatgattctaacgaagaaatttgaaaaacgatagagacagtgtcacaaaattagaaattgttaaaacgattacttgtgattctcgttatcggtaattggtgatccatcgatttttggtgattcctgatcgaaacaaggcaaagcaaagggaacagagaataagaagaagaagaagaagaggaagaagaagaagaagaagagaaaaacaaaaacagaaacatgcctt…
328	XLOC_009447 none gi|313879584|gb|AELG01002630.1|-310728-333381	22654	XM_003397016	PREDICTED: Bombus terrestris peroxidase-like, transcript variant 1 (LOC100646028), mRNA	6212	8.07692e-50	XM_001603568.1 Peroxinectin	0	XLOC_009447	gi|313879584|gb|AELG01002630.1|	310728	333381	17	1	accgacacattaggataagatcttttattttcgaaatttgcaatacgattaatcccgttcttaatcaattcaaactttgaatcgtattgaattccgtaagtacaattaattctaattacgtacgaaacattcaacaatattattctcttcttaaaaactaatcagtcatactccgtatactcctaaaagtacttcagtcgttacagtcatgcaaatcaacgtaaacgccgagcagagtttcattaaaattcattttcgataacagtaagcataattaggagaaaaaaaatttgcgagcaaattcgaagaacgcgagagatttgaaatggcaggcaatcgttataaatattaagtgctatgcgtataatcttttcatataacatcgatattcaacagtac…
25	XLOC_001084 XLOC_001086 none gi|313875486|gb|AELG01006147.1|-65221-115329	50109	XM_003403273	PREDICTED: Bombus terrestris mitogen-activated protein kinase kinase kinase kinase 4-like, transcript variant 1 (LOC100650469), mRNA	7542	4e-15	XM_001604071.1 Serine/theronine protein kinase	3e-37	XLOC_001084 XLOC_001086	gi|313875486|gb|AELG01006147.1|	65221	115329	33	1	taatatcctatatatatatgatatgtacatatataggatatatgaaaaaactgctgtcgtatcaattacaaattgtccgtatatttgacttcactaatagtaataatagtagtaattttaatcattgtaatcataatataccgcatggtgatggtcataatggcgtacggatagatagaataatcgcaacaataatgcaattataaactatagaaataataattattatagtatttttaaaaaatcatcactaccatctttgggaaacaatatgcaagatgataaagtaaaagtaaatggatggaacgtagtattaaccaaaggaaccgaaagtgatggaggaattcttgcacaaaattaattcacgaatctatttaacgtagcaatattatcgttata…
86	XLOC_002776 none gi|313876317|gb|AELG01005328.1|-25119-41806	16688	XM_003403068	PREDICTED: Bombus terrestris serine/threonine-protein kinase OSR1-like (LOC100642867), mRNA	2764	8.75e-14	XM_001604071.1 Serine/theronine protein kinase	2e-22	XLOC_002776	gi|313876317|gb|AELG01005328.1|	25119	41806	11	1	tttcaggaggggaggtcgtcagctcggaccgctatcaagcgtattctccacgcggtggcacgtcgctgtgtagtaggtagttatccaattgacagtgcccccgtctgacatagttcagtcgacgacaaactcaggacgattcgactgcatctctgccagcagtgacgtttttgctactccacgttccggtatccaccgaattgcgttcttccaacgtgtgcttcttccaactcatctcaataccgtagaagaacaaacagtgaaaggagcatttgcatcattattatcattgaagaaatcgacatgacgattcccgtaagggtgtccaaaaacgtgatcgtgctttgggaccggctcactggtccagtgagaacgaattcggtcaaggttggccattgt…
22	XLOC_000939 none gi|313875448|gb|AELG01006185.1|-6001-22925	16925	XM_003400276	PREDICTED: Bombus terrestris talin-2-like (LOC100651016), mRNA	10835	1.42518e-41	XM_001604795.1 Receptor tyrosine phosphatase type r2a(XM_397010.4| PREDICTED: Apis mellifera immunoglobulin-like and fibronectin type III domain containing 15 (IGFn3-15))	8e-27(4E-20)	XLOC_000939	gi|313875448|gb|AELG01006185.1|	6001	22925	13	1	caatcatttactatatctcaatattgaaataatcatactcgatagattatttcgctataagttttatgtgagaaaaaaataattacaataattcgtatcattgtaaagaaactaaggatcttgttcctagtttcttatccataattaaagattctttttatttgcaattcttattaacactttgcttttatataacgttgttgacatttctatacaaatttcattagaatatttacaatcttgcaacttcgatgaatctctttaaatgttgcattttaaattaacttatgagttaatatatacttcttctgttcgaaaagctcgatatttgcagtaatcaaaataaattacctactccagaaccttccatgacaaaatattcaattgaatttttattac…
168	XLOC_004995 none gi|313877230|gb|AELG01004439.1|-2052-9607	7556	XM_003394003	PREDICTED: Bombus terrestris ubiquitin-conjugating enzyme E2 H-like (LOC100643356), mRNA	1970	1.43255e-62	XM_001605924.1 Ubiquitin-conjugate enzyme rad6	2e-15	XLOC_004995	gi|313877230|gb|AELG01004439.1|	2052	9607	5	1	cagcaccttacgagggtggaatatggaaagtgagggttcacttacccgagcactaccccttcaaatctccttcgatcggctttatgaacaaggtgtaccaccctaacattgacgaagtctcaggcaccgtgtgtctagacgtaataaaccaggcttggactgccctttacggtacgtatttacataatttggaaatttaatcgccaactctctataaatcttacattggccaatatttcaacatataattttgccaatcgcgtttctctctaccaattcaaccaccatctttcccatttgctgtttcagatttgtcaaatatattcgagtccttcctgccccagttgttaacatatcctaatccaatcgacccgttaaatggcgacgcagcggccatgt…
245	XLOC_007001 none gi|313878470|gb|AELG01003720.1|-60580-125068	64489	XM_003395201	PREDICTED: Bombus terrestris hypothetical protein LOC100642686 (LOC100642686), mRNA	22216	1.70196e-20	XM_001606031.1 ENSANGP00000006233	0	XLOC_007001	gi|313878470|gb|AELG01003720.1|	60580	125068	55	8	aatattgactagctaatattgtttcatgcttaagcattaatgaaattttaataatgtcttctccacgtattttataacttttgcatgtttaaaaatttatcataatatacaacaaaaattactaaagtataataagtagggttgggtataatttcatattcttgacgtatcatccttttttgtcacaagtacatcaagaattgtgatgcaacagtttatttattacattgtcgttgataactctatcacacaatagtatatgataaaatcataccttttttccatttctgttactttttgatatcgtacgtgtgtacaatggctttataattttaatataacattgtattagttacgtaggagtaaagcggaggaaaattagagtagccgcatggtgta…
46	XLOC_001669 none gi|313875889|gb|AELG01005747.1|-8006-31007	23002	XM_003399139	PREDICTED: Bombus terrestris alaserpin-like (LOC100648602), mRNA	2128	5.82e-11	XM_001606061.1 Serpin 6	8e-68	XLOC_001669	gi|313875889|gb|AELG01005747.1|	8006	31007	26	5	ctctctataaatatctttatgtatctatatatatataccgttgacgaaagagtaaaataatgcaaatttgaagcgaatacaatacatttattgcgacacaagctattattagaatgcctataactacgaaggatacgaagtatttatcacattactatgatgttgcaattatgacattactgtccttggactttttgttcgttaacagaaccacagaataatgtttttaaggatccttaacgtgtccactgaatagcgttacgatgtctccccgactttctgtttggtttttataaatagcataatagaacggccgatcaatttgcattggagtcgaactgggatacgagtaatatgtaagcaccactcctggaacaaatattatataagcctttttaa…
57	XLOC_001940 none gi|313875941|gb|AELG01005695.1|-135-12990	12856	XM_003398955	PREDICTED: Bombus terrestris UDP-glucuronosyltransferase 2B30-like (LOC100645683), mRNA	6311	2.87733e-35	XM_001606532.1 Ppo	4e-66	XLOC_001940	gi|313875941|gb|AELG01005695.1|	135	12990	5	1	gcggcatcgtcgggtacatcaatgtgtcgtcggtcctttttaagtggatagtttcgtggaaagggcctgcgtgactctggccacgggcgtttcgggacacgtgtctcgaacgacgggaaaagataaaagagacgctaaaggcagtattagttgagaagccggagaggacagatgcaaaaggtgtgcagaatgtgagttgagaagcgagagcgagcgagtgtagaagccgaagagtgtgaatcgggaagtcggaagccgcgtgtgagaataggacgtacaacagcattgtaatcatttcgttgcttcgaatattatttatcaaatcaaaacatcattacttgtcctttcctctaagacccattaagatactacatatatatatatatatatatttatata…
249	XLOC_007093 none gi|313878494|gb|AELG01003696.1|-11223-38567	27345	XM_003394931	PREDICTED: Bombus terrestris UDP-glucuronosyltransferase 2B20-like (LOC100649407), mRNA	5243	3.86667e-114	XM_001606532.1 Ppo	6e-30	XLOC_007093	gi|313878494|gb|AELG01003696.1|	11223	38567	8	1	gataattcgaggtcatggtcaaattaaattggaattccctttaaagaaatagaactgttcgaagtgacacacgttttggagtgggatccgtggatttagcggcgaatctgacgtcgatagaagaggagggatatacatatagccagttctcgaatagtagtccgtcagagtaccgatcatctttcgaagaagaagaaagttagtgtgtgtgtgtctgagttctaccgagaactggaaactgttcaatcatgtggattactggaaaccgaattatttttttacttttcctggtggttctaacatcttgttcagacgctaataattccacggtgccaaagaatcagctgaaaatcttggcagtcttcgctcacctcggtaagagtcatttcgacgtgttca…
441	XLOC_012419 none gi|313880566|gb|AELG01001690.1|-16415-41134	24720	XM_003397323	PREDICTED: Bombus terrestris tyrosine-protein phosphatase non-receptor type 9-like (LOC100643769), mRNA	3400	2.5e-41	XM_001606882.1 GA15974-PA	0	XLOC_012419	gi|313880566|gb|AELG01001690.1|	16415	41134	21	1	tcggccaatgatagcatatccggcgtgagaaggacaggcgtccgataaactatggtacaaatctgtagttaatgtatagtatggtatagtgtcgcctacacactcacgcttccaagatggcgctcaacctacggagagaaagacgatcgagcgtctgaacgggtcggagcggttctgctatagctgtgtcaagcgtcggacaatgaacgagtgccggaccgatctacttgtttctgtcatcgcttcgaccaatcggtcataaggatagtgttgtgcgttttggtgtggaaacaaaatgtgtagccacagacagaggatcgttaggatagagtcgaaaataagtacgtgctagtgcgattcttcggttatgtcagtgcgttaagtcaaaatggcagccac…
232	XLOC_006742 none gi|313878390|gb|AELG01003797.1|-22441-47918	25478	XM_003395137	PREDICTED: Bombus terrestris zinc finger MIZ domain-containing protein 1-like (LOC100644882), mRNA	7234	3.33e-40	XM_001607341.1 Sumo ligase	9e-11	XLOC_006742	gi|313878390|gb|AELG01003797.1|	22441	47918	12	1	gcacacgcgtgtgctgcagtattcgtgcgtctgtgcgttgggtgcgagtgtcgcgctgctgctagatggcattcgtgtgcgcctgcgcctgtgtacgtgcgcgtgtgtaactactcccaccacgtcatccacgctctaccactaccgttagtatcctcatcgtagtcattccaataccaacaaccaaccaacagcaccaccactcgcacattatcctgtgtctgctgcttttgctactctctaccatcaacatcagttaccaacgtacacaaagatacgttcgcgtttgtgtgatacaagatcgtacgcgaatcgacggacagggacacacaccgtggatatacagagagtgtatacacacagcacggatccaatagagagcgcgcctgaagaggaaca…
191	XLOC_005870 XLOC_005868 none gi|313878099|gb|AELG01004078.1|-19-13937	13919	XM_003396951	PREDICTED: Bombus terrestris epidermal growth factor receptor substrate 15-like 1-like (LOC100647903), mRNA	3861	2.23571e-18	XM_001607836.1 Dynamin associated protein	5e-26	XLOC_005870 XLOC_005868	gi|313878099|gb|AELG01004078.1|	19	13937	17	1	gagggagtcgcggacataaaattaacaaagcatcgctacaacttccctttttttcttttacgtcgcttttatgtttcttgaatcgctaaatgtatatatatatgtatatgtatatgtatatatatatataataaaacagcattcttgtgcacagtacaccgtatatagtcgacttccgttaccgcgcatcagttgagggattaataacttgaattagttaattacacatagttcaagtacatttacatacacatctttatcacatactattcgaaaactcatgttatttgcatgtgaattataacaatttcgatatggattgtacatatatatatatatatatatattaatgttgtttagttaggtatgcctgtgtgaccccctgaacgatgttatcct…
374	XLOC_010733 none gi|313879977|gb|AELG01002256.1|-12981-68265	55285	XM_003400722	PREDICTED: Bombus terrestris ADP-ribosylation factor-like protein 4C-like (LOC100645219), mRNA	9301	9.8e-112	XM_001944492.2| PREDICTED: Acyrthosiphon pisum dual specificity mitogen-activated protein kinase kinase 7-like	3e-27	XLOC_010733	gi|313879977|gb|AELG01002256.1|	12981	68265	5	1	atgcatctgtctgcaattccaacttacaggtagtgaaattttttattttcaatttaaccgtttctattactatggaaattcaattccttattaaaaaaatgtcacagttataattacagttaattatttagtatcaaatcgttattgaagtttgaaccgaaacgtttgttggatttttaccattgaatttaaattgtaaaattctgattgttattattttgaattatgggatatgcatttcctttttgcgtgtttttctttaaattggaaaacaaaatatgattatcgaataaaaaatgtcgagaatatcagggcttaagtctcactacttcgacaagaatagtctcataaaagcgtaagaaattatttaacgactggtactggtgattcacactgttc…
434	XLOC_012328 XLOC_012331 none gi|313880526|gb|AELG01001730.1|-18188-32697	14510	XM_003399953	PREDICTED: Bombus terrestris MAP kinase-interacting serine/threonine-protein kinase 1-like (LOC100651498), mRNA	4999	6.08e-68	XM_001952347.2| PREDICTED: Acyrthosiphon pisum serine/threonine-protein kinase D1-like	2e-18	XLOC_012328 XLOC_012331	gi|313880526|gb|AELG01001730.1|	18188	32697	9	2	agtttatcgattaaatgctattttattaggaagcttacaaagttttcataagacttgctcgcttttacatggaaaaaacaatgccgtttgcaactcggacattccaacttttgaaaatgtttctcttcctctctttctctcttcctcgttctttctttcactaccctctctcgtatcttgagtttgaatcgcagccaaaattactttgtaagagattgtgtattttggaaactgtttctattcgtacgatcgagaaaaccatacatacatatgtatagagttagcaataatgcttcacgcttacaatattttcgtatggtaaaatgcattctctccattcttaccatcatcgttatcagttttctctttctcggttgattggtcgatttccgtgcgaaa…
272	XLOC_007681 none gi|313878794|gb|AELG01003403.1|-52009-129226	77218	XM_003395980	PREDICTED: Bombus terrestris hypothetical protein LOC100647898 (LOC100647898), mRNA	12608	1.596e-25	XM_308561.4| Anopheles gambiae str. PEST AGAP007237-PA (HPX4)	7e-14	XLOC_007681	gi|313878794|gb|AELG01003403.1|	52009	129226	6	1	ttagtgtcacgcgtctgcggggattgccgccacttacgtcgacgaggaatcttcgagtcagcgatcaggagcgacatattgatgcgccgacgatcgatccacggaccaagtgacgaggcaccgacgcgccgccaagaaaatctccacagacgtgagtaaatctgttctaaccctctgtaaaattgaattctgcttgttgatgttgtcggaacatgtgtggatttatattcgggtcgatatcatgcttctttgctctttgacgctgtttcgtgcgttgactggtggattaggctagggttacaatagatacgtggcctgacgaactgtcgttatgagtgcgtcagaacagttaaatatataaattcttatgagaatgtgcatttcggtcatcagatattc…
449	XLOC_012738 XLOC_012730 none gi|313880720|gb|AELG01001537.1|-12127-25657	13531	XM_003393524	PREDICTED: Bombus terrestris laminin subunit beta-1-like, transcript variant 2 (LOC100642555), mRNA	6711	2.54167e-18	XM_391941.3| PREDICTED: Apis mellifera agrin-like, transcript variant 1	3e-21	XLOC_012738 XLOC_012730	gi|313880720|gb|AELG01001537.1|	12127	25657	18	1	cgagcccatacaccatttcaattcaacagtgctgtctattcacgaaatactacagcgtctgaagtcgattctaaaagccaaaaggcttaagcacgaataggtgcgccgaaataatgaataaaaggattcatctgcaagaagagaagtcttcgacggtagatatgtaaatgctttttaaaacataaccaattttttcatcgtcataaaagttttatcttgacgcgtgcgttctttatatttggtttctgacgaaatggcaataatttcagatatatatttataattcttaattcgtttatttaattgtttctaagcttctaaaaaataaaaagaatagtaaaatcatgtgcaaactgattaaatgagaacctctgttagattcgacacgaattgaggaag…
190	XLOC_005862 none gi|313878097|gb|AELG01004079.1|-27045-44231	17187	XM_003396443	PREDICTED: Bombus terrestris laminin subunit alpha-like (LOC100645678), mRNA	12032	5.2e-44	XM_391941.3| PREDICTED: Apis mellifera agrin-like, transcript variant 1	8e-36	XLOC_005862	gi|313878097|gb|AELG01004079.1|	27045	44231	20	2	ggcgaattaaaagaagcacactgcattctctattatattcgagtcacttaaggagtagaaaattatttcgcacatatataatttttaatcatgttaatttctttatttagcgtcttcgtttttctaaatgtctttatgtttacagaaaagtcacaaagcttctttatcaatagcacagaactttttataattttcattatggtataaaatagttttctttggttgcgtattacaatacgttctgtataagtatatcgttgtcacttcgttttctttcttttcttctcttctcttcttttttttttttcttttgtaggaaacttgtaattcgcctaatatgaattatggtaaaatagcttacttggatgtttaaataaacgtcgatggatgcgtagcggg…
506	XLOC_013987 XLOC_013986 none gi|313881252|gb|AELG01001014.1|-17652-64836	47185	XM_003395668	PREDICTED: Bombus terrestris solute carrier family 12 member 6-like (LOC100649574), mRNA	5880	9e-08	XM_392375.4| PREDICTED: Apis mellifera puckered	0	XLOC_013987 XLOC_013986	gi|313881252|gb|AELG01001014.1|	17652	64836	42	1	gccaaagcagtctcccgccaacaagcaaaagggcaatcgccgcttttgccacgtatctttccctatttcatcgcgaacacgtaaacacgattttctcgtggtgtcgtgctaccagtgaggaatattcaagtagttgaagcttggtaccatcgtaataacacggattagacggttgacgatcgtcaaacgagagggacactctctcgtaatcgttgttttgtgtaacgcaacgccgaagatttcgagcgtgatcgaataccgggactcttgttctttcttgctgtacgcgtatgtgtcaaatggtgaggaggtgagaatcgtcccgagaatcgtggaggaaatctcacgtaatacaagaataagaatgaagaaggaagcgccgtgtctcgttttgaggct…
199	XLOC_006067 none gi|313878163|gb|AELG01004015.1|-26743-38029	11287	XM_003396840	PREDICTED: Bombus terrestris alpha-1-macroglobulin-like (LOC100644444), mRNA	5852	7.8e-25	XM_392454.4| PREDICTED: Apis mellifera thiolester-containing protein 7 (TEP7)	0	XLOC_006067	gi|313878163|gb|AELG01004015.1|	26743	38029	26	2	tttattcacaatatatataaaaaaagaggaactttccattccctgatacatatataactaattgcgacgatgatgttcgtttatgttttcacgtggactatagcttatcctatgattacttacatattatgtaactgatatatttgtagataaaaaaaacagaaaatgaaaagagtagattcatgtatataccctgcgcgaaattagttcagttaaaaaaggaaacagaacatacagtgttatatccttgtaatcgaaatttacacaatcggtttcaaacattttgcgcataaaacacattaagatagatatactaaatctaaccgtaaaccgagggatcttcgtacgtgcattgaatgttctcttcattgaaacaaaaggctcgtgcctcggccaatt…
224	XLOC_006612 none gi|313878326|gb|AELG01003859.1|-926-25714	24789	XM_003402794	PREDICTED: Bombus terrestris JNK MAP kinase basket (basket), mRNA	1566	1.02333e-25	XM_392806.4| PREDICTED: Apis mellifera JNK MAP kinase basket (bsk)	0	XLOC_006612	gi|313878326|gb|AELG01003859.1|	926	25714	13	1	tttatatattatatgtcgtatatatatatatatatattctaattgtcatcgcgacggcattcgtcgtcgtccaatggcacgacgatcgtacgattgcacaaggaaaacgagtttttacctaaggaactatctagctaaatacaatcgacaagtataaccgcggataacatcgtcgcgctactcgaggatcaatcgccgcgacattgcactttcagttttcgaagaaacggattcgactgtggccttgtcgtgctcgacgatgcttattttaggtatcgctggatcccttcgctttctcttcgtgttctttctcggctttccatcttacaaagttaacgttataaaatatcggtggcgtacgagcgcacgaaaacgatgagacaaaagcacgcatttcga…
409	XLOC_011830 XLOC_011825 none gi|313880387|gb|AELG01001863.1|-97895-118523	20629	XM_003401839	PREDICTED: Bombus terrestris solute carrier family 25 member 36-A-like (LOC100644153), mRNA	4015	4e-47	XM_395067.4| PREDICTED: Apis mellifera hemolectin	0	XLOC_011830 XLOC_011825	gi|313880387|gb|AELG01001863.1|	97895	118523	53	2	agaagacttacgaagagcatttcacgtaaacatttctttttaacaagcatgttataaaagtagatacttcaacatggtgctgtggaaagcgtttcttaacattgctataattactacggtctgtaatcaactaattatcggtgataatctatcggaattttctgctataacagagtaagtgattctttactttttctcaggatttttaagattaaatctaattgatatttaaattcttcagcgctactatctcactgaatgactctctaaaacatgtctatgagagtgtgaagagcacgaagagtaaaaggaaattgcctgtatttccaggaggttgcagtaagaaaccagatccacccatacatggtgaaataatttgctctatagacaggtgatttt…
103	XLOC_003123 XLOC_003124 none gi|313876470|gb|AELG01005178.1|-662-5699	5038	XM_003397979	PREDICTED: Bombus terrestris dynactin subunit 3-like (LOC100645722), mRNA	2502	0	XM_396216.3| PREDICTED: Apis mellifera serine protease homolog 54, transcript variant 1 (SPH54)	0	XLOC_003123 XLOC_003124	gi|313876470|gb|AELG01005178.1|	662	5699	8	1	taccagttttctgaatgtgcaagaaaacgatgacatcgtgaccgttgatgtcaaactgaaaggtatcattggtaaacacatcgtcgtaaccaaggctcccttgaatactctgcaatctaaaggcaggatgtaccgagagcaggccatttttgtcgaattcgacggaaacggaagacaaaccggagccgggaccagcggacagaccctcggacaatctcacggactccttgatctcgcggctcgtgagagcacagacgtgatcggggcagaagtagccgagataaatgatgcccgtgagcgcgagaaacaaacatatccctacaacgctacgtaaccgagtcctccgtgctcgtgactccatcgtcgcggacctctcgcataaatcgtcctttaccagga…
270	XLOC_007616 XLOC_007614 XLOC_007613 none gi|313878772|gb|AELG01003425.1|-19-20165	20147	XM_003396024	PREDICTED: Bombus terrestris mesencephalic astrocyte-derived neurotrophic factor homolog (LOC100643284), mRNA	1633	0	XM_396277.4| PREDICTED: Apis mellifera C-type lectin 4	1e-54	XLOC_007616 XLOC_007614 XLOC_007613	gi|313878772|gb|AELG01003425.1|	19	20165	60	3	tttaatttcagtcagcatggattaaggaaataatagatcttccaatgccagatacaatacctcaatctgagagaagaaaattgcgagagaaacgtgaaatttcagattttaacgaggaacattatttggcagatcttatgcaaccagaatgcatagaaccatatatctcattttctgcagaatgggacactttgaaaaaagaagatatttctttcaatgaaactgaagtagatttattaaaagaactcccaaacaaagaatatttattaaacaatgaagaaacacataagttacttttaggtttaatggatattttatttggttgttgctataatcacagaacaacattaggagaaaatacggttgaaagtagttggactattaataaattaagttcca…
204	XLOC_006296 none gi|313878256|gb|AELG01003927.1|-59116-70998	11883	XM_003396474	PREDICTED: Bombus terrestris 3-phosphoinositide-dependent protein kinase 1-like (LOC100649731), mRNA	3834	1.4375e-19	XM_396874.4| PREDICTED: Apis mellifera RAC serine/threonine-protein kinase (Akt1)	1e-27	XLOC_006296	gi|313878256|gb|AELG01003927.1|	59116	70998	6	1	atgcgatatttcggaaaatttactataaataaatttgatattaatattaataggttgtatcacctataatatcaattacatactaaatatttacagagtcttcttatccaatgtgaagtatttaatgtgtataagtaaaccgttgtgtaggtgtacgcgtgtaagtgtactttagtctgcatacatttaataatactgcaattaatagttgaaccgtccttgttacgccgaaacggtaggcatttgaataatcgcaaggccttgctgttattgcttgcgtagtttacattagcgcattcgaatgttttcttttcttacatacacatattcttgcttgatctttttaagtattcgttcttccctctcgcgagcgtataaattaaattagctagatctttt…
436	XLOC_012355 none gi|313880533|gb|AELG01001723.1|-19929-32226	12298	XM_003399736	PREDICTED: Bombus terrestris tyrosine-protein phosphatase 10D-like (LOC100643586), mRNA	4696	5.425e-09	XM_397010.4| PREDICTED: Apis mellifera immunoglobulin-like and fibronectin type III domain containing 15 (IGFn3-15)	9e-50	XLOC_012355	gi|313880533|gb|AELG01001723.1|	19929	32226	4	1	gtcggccaattaagatagaagatttttcggaacattatcgcacgatgtcggcggattctgatttccgtttttcggaagaattcgaagaactgaagcacgtcggaagagaccaaccgtgcacagccgcagatttaccgtgcaacaggccaaagaatcgtttcacaaatattttaccttacgatcacagcagatttaagctgcaacctgtagacgacgaagagggttctgattatattaacgccaattacgttcccgtaagtttgaacttttctgtcgcatttggaattttgaaatttcaaggatttgagtggttgggaggataaaacgaaagtggtgaaacatcgcaccgacgcggtgaaaacaaagaacgatacgttgactttcggtatattatggcta…
240	XLOC_006908 none gi|313878435|gb|AELG01003753.1|-1029-24422	23394	XM_003395036	PREDICTED: Bombus terrestris venom protease-like (LOC100652274), mRNA	1877	7.24167e-26	XM_623066.3| PREDICTED: Apis mellifera serine protease 3 (SP3)	1e-100	XLOC_006908	gi|313878435|gb|AELG01003753.1|	1029	24422	26	2	gtaggaaaatacggagcatccgtggcaaggatatggtaaagaagaggttgattcctgaagaaagaataacgatgtgtcaatctccctctcgagtgcgtaaatattatatacagagaggtaccacatactatgaacgtatgataacgcgagtgtgaagtatctctgttggagcattgcaaaatattcgtaaaagtgagcatcgtttagtggcatttctcagttagccatcaagcgtacaagtagaaggttctaaagatttacgtgattgatttctgataattcggtgcgtacaaatcaatgacttttaggatgaattaaagttgcacatgcaaacacgagcaaacagttttcaccgtaaaggtaacttttatgtaatttacgcgcaaaaagtacttattt…
437	XLOC_012379 XLOC_012377 none gi|313880540|gb|AELG01001716.1|-661-15561	14901	XM_003399944	PREDICTED: Bombus terrestris kanadaptin-like (LOC100650052), mRNA	6767	2.30909e-34	XM_623562.2| PREDICTED: Apis mellifera immunoglobulin-like and fibronectin type III domain containing 8, transcript variant 2 (IGFn3-8)(NM_001043052.1| Drosophila melanogaster down syndrome cell adhesion molecule (Dscam), transcript variant Z)	1E-30 (2e-23)	XLOC_012379 XLOC_012377	gi|313880540|gb|AELG01001716.1|	661	15561	33	1	ttgagggatgagtttcgcgtcgaaccacaaaatacaagagtcgcagctggagagactgctctgttagagtgcggaccaccccgaggtcatccagaaccgacgctgcattggaaaaagaatggtcacgagatagatttggatgctactaaacggtaatctgcttcgtttcgcccctcgtttaatcgcgtagcattgttaacggttaactgttaattggcatttcataagtacatgtggtatatcgatttcgattaatttctaaactaattactcacatttagcgaaaattgtctattgcagtatcactttggtagacggagggaatttgatgatttcggatgttaggcaaactgatcagggaaaatatcaatgcgttgccgagaacatggtgggcgtgaa…
461	XLOC_012985 none gi|313880854|gb|AELG01001404.1|-10433-16507	6075	XM_003397151	PREDICTED: Bombus terrestris neurexin-4-like (LOC100642522), mRNA	5533	7.9e-43	XM_624192.3| PREDICTED: Apis mellifera C-type lectin 8 (CTL8)	0	XLOC_012985	gi|313880854|gb|AELG01001404.1|	10433	16507	11	1	ctttacgaaaccaggtgaagtaaattgatgatataaaataattcctctatcttcgtatgtcctaaaaagtgagggaagcattcaaagaagatactccctcgtatcctttaagtctggcatatgagccgtgagttaaaaatgttacagggattataggtggttctggacagctataaagcgtattcactttgtaatatcttagattctccccggtaattcctgtttcctttaaatcgtgaataatgctagtcgcatttagataaaaattttctatacaccctgtaaaattttgattgactaccaatccatcttgtttgttaggtacaccacctatatataactggtgaaggtatttgaattaattaatattatagatttgaaaatgtaataaaagatatt…
1	XLOC_000588 none gi|313874739|gb|AELG01006894.1|-1-1001	1001	XM_003403331	PREDICTED: Bombus terrestris hypothetical protein LOC100647684 (LOC100647684), mRNA	674	5.26667e-75			XLOC_000588	gi|313874739|gb|AELG01006894.1|	1	1001	5	1	ggaacttttaaaaccctgtgcattaagtttagagacaaatcattgagaaagtgttcagagtagtttacttccaatcaccttgacttgaaatctgaacaaactgctacctacttcttcaaatatatattttacacaaaatgaacataatgaggaaattaattttgaatatcaaagatgaaacaaaggagaaacaatggtttgtaaatgaagatgaagatgaagcaatgctaacttgttcaaaaagtagaaagaatgtaagcgaactacctatgcagaggtatcttagttattgctctatattatatacaaagtaaatatgatattttaatttagctatattgtttgcaaagtgttacagtccattcagccacaagatttaaatattcaacacaaagaaga…
2	XLOC_000682 none gi|313875378|gb|AELG01006255.1|-13180-28716	15537	XM_003400237	PREDICTED: Bombus terrestris f-box/LRR-repeat protein 20-like, transcript variant 2 (LOC100646037), mRNA	2922	5.1e-07			XLOC_000682	gi|313875378|gb|AELG01006255.1|	13180	28716	10	1	ctcggccatttctatcgtgaagcgtaggtactcgctcggccgcgacattttttctgtaaaaccgtgcgggtattcccgtaagctttgcaaaataacgcgacgcaaaaggatgatacactccgggcgcaccaggctcgaggtaagtcaatgcatcgtctgacagtaaacgggctgactatgaaacgcgcgtcaaagtcactacgggggggtcgtgcgtgtgtccaatgttgtcattgccgaggcgaacagctgatccgctcccctggcctccgtaatgcttggcaacgttttctcgattggttctcggcctcttgccgtgacgatgagcaatcaaagtcgacggtgaacaacatatttcgacgatgcgtcgttcacgaacagttaaaggagttcttactt…
4	XLOC_000716 none gi|313875392|gb|AELG01006241.1|-46-5628	5583	XM_003400212	PREDICTED: Bombus terrestris hypothetical protein LOC100642774 (LOC100642774), mRNA	4072	4.08943e-64			XLOC_000716	gi|313875392|gb|AELG01006241.1|	46	5628	14	1	ggcgaataattacgcagggatgaataagccgatgaagggtgtgccgtactaacacgtgcaaggaatagcagcacgaaggacatgtatattaatatgcatgaatatatatatatataatatatatatataagacgacgagatgtcgagaaaattgagggaaaaacaatcaggttgaaataaaaacctctaccaggaaatgaactcaggatttgtgaagattcggtcatcatgattatcaagtctttagttttaccgttaacgaagtagctttggtatcctctttttggcaaaggacaaaatgatttttgcatcttgataattggtcgtttctctctgtggtgtaggaaagcaatggacaacaaaggacagtcttacgaagcgatgttggagaatagtact…
5	XLOC_000720 none gi|313875393|gb|AELG01006240.1|-42260-45024	2765	XM_003400207	PREDICTED: Bombus terrestris 2-oxoglutarate and iron-dependent oxygenase domain-containing protein 1-like (LOC100652292), mRNA	2669	3.645e-82			XLOC_000720	gi|313875393|gb|AELG01006240.1|	42260	45024	6	1	gaatagtttatggccagggttcacaaataattcaggacgtccctggtttcgatcgaatgaacgttttcctcagcggtagtagcaatccctgggcagaatgcaactgcgtggtgatacggagcggtagacctaattctctaaacttggactcacgtgcaatttctggtatgtaattgtcgaagaagtaatgtaattcggtgaacgatcgtttatttaaagaatcgatgcgatcacggcgcaagctggattttattaatcgatttttcgaccgactgctttcagaacacgtgcgggtcgaacgaccacgtgggccgcatgtatcgaaaagcaaggaccgcatcgtctggtgagtgtatttagacaaactgtgatatttctatcatcgacactacatcttaa…
6	XLOC_000724 none gi|313875393|gb|AELG01006240.1|-9417-41591	32175	XM_003400204	PREDICTED: Bombus terrestris hypothetical protein LOC100651932 (LOC100651932), mRNA	3019	1.0925e-66			XLOC_000724	gi|313875393|gb|AELG01006240.1|	9417	41591	9	1	atttttttctattattttttattaattcattgagaacaggtgtatggacagcttactagtatctaataaataaataatcgtaattgtttattcgcgtaaaaaagagaaagggaacgttcgatgatcgacgcgtttaacagacatcgattctttttcccagcgataagtaaaaaaatttgcgcttcctgtcgtttccgaaaagctgtttcgatttctcatgagataaaaacacagaatacatttctctcaagaacgacgtaatttcaaattctagtgaaattttcagcgaattaaaaaatagagacaatacattttgaaaaacgtgatgattgcggttgtcacgacgattatccttatatacgctttggatcgatctcttgaaaagctatgtggcatatg…
8	XLOC_000730 XLOC_000728 none gi|313875394|gb|AELG01006239.1|-25594-55522	29929	XM_003400199	PREDICTED: Bombus terrestris Pyruvate dehydrogenase [lipoamide] kinase-like (LOC100651342), mRNA	6068	9.9375e-82			XLOC_000730 XLOC_000728	gi|313875394|gb|AELG01006239.1|	25594	55522	22	2	gcactgcctaggtgcggtgacaggaggcattcccagcccagatggggttggcggtcggggtggcattcttagcgtgttccgagcccttggagtcctggtgtgcgaagggaggattcagggccctccacgtggctacaaagagggcccacattgtgcagcgcctatgcagtcggtgcctaatgaccacgtgtgcgaagaagataattacttggtaagaaaattgttctcgtaatcttttccacgatatctaaaccgcttctccaagaacatacagtggcgagcgtataaataaggaaacaacaactactggtaatcttaattgtatcacgaggcattctgttctcattctttattacaacacaggatttaaaaatacgtataaatacagaatgatcgtcg…
9	XLOC_000739 none gi|313875395|gb|AELG01006238.1|-73262-75527	2266	XM_003400197	PREDICTED: Bombus terrestris hypothetical protein LOC100651098 (LOC100651098), mRNA	7551	2.59e-76			XLOC_000739	gi|313875395|gb|AELG01006238.1|	73262	75527	4	1	gcgtaatctatcttaaccattgaatggcatgcatgcgacatttcagcttgagacgtgataaccaaactttgctcctaaataagaatattcagttctgatacgttaaatttttaatattaattggattatttgtcaaatttcacagtattataaggtaaaagattattaccattgtgtacttttacttaaattaggttattgttctaatttatgcatttgattatttcacacgttgttcatattagtttcggtatagtcttaagttttgtgcgtaataagtctcttgttgcatcatacattttggtgatattaaattgcgtgcgtaaatcatgtaatatttttgataagcttagtaacattatcgattctgacatgagggagaaacttcgtaggttatgt…
10	XLOC_000756 none gi|313875401|gb|AELG01006232.1|-26080-55159	29080	XM_003400283	PREDICTED: Bombus terrestris hypothetical protein LOC100651851 (LOC100651851), mRNA	5075	9.38444e-72			XLOC_000756	gi|313875401|gb|AELG01006232.1|	26080	55159	16	1	atttggtttcagacgtggctgcctcggtggaggttcacttcgagaacaaggatgggggatttttcttgaagcacataccgaggcaatactatcctgttcgaggggattctatctcgtcgatatctccatcgacgggcacattatctaacggggttctgtctccaccgccaggctccgtactctcgagagacaaattcacggtgtttcagacgagcgagccggtgtccgttcgggcgacctatgggccatttagcacgaaacagaccgtaccggctcgctacatagttccagatccgttggacgcgttaccaggcccggaaacgaggcgaaacctaacagcggcgacgattctggacgcgcaggagttaggtgcgcgtcatttggacatgtccgctcatc…
11	XLOC_000760 none gi|313875403|gb|AELG01006230.1|-10172-16160	5989	XM_003400180	PREDICTED: Bombus terrestris ras-related protein M-Ras-like (LOC100649070), mRNA	2557	1.795e-100			XLOC_000760	gi|313875403|gb|AELG01006230.1|	10172	16160	4	1	caaaaattgttggcaccactgtaataggtgtgataattgcaaaatatgccgctagggtagttatgtttccgcgcatggtcataaaagtatacaagacctattgtatacgctactacgttaaagcttacacaaacatactttccacattgaaacgaatgttgcgcacagtaacccagactgacagctgggagaacgtgaaacaggagtggcagatcatgtaaggtatgtacttatttcattcaaatatagactacattgcgacaattcaattgtcatagtacaatctgtaaactcctaatcaaaccctgggaacttctcatctaattttgtcctattaagtataattgacacacccgttacatcgcgacctctctaggatagctttcttagttttcgtgt…
12	XLOC_000776 none gi|313875404|gb|AELG01006229.1|-34275-45352	11078	XM_003400280	PREDICTED: Bombus terrestris hypothetical protein LOC100651499 (LOC100651499), mRNA	4787	1.86667e-41			XLOC_000776	gi|313875404|gb|AELG01006229.1|	34275	45352	6	2	atccttttgttattacatgtcagtttcttgtcgtttaaaaatcaacatgcatgcattgtgttttaaaatttgaacgatgtacattcacacgaattttcgatcgattaaaattgaatcttacaaagtaataggattttgcgcacatcttgtaaagacgacatatcagcgcaataaatatatacatataaagaaataatatatataatataatacagtcgcataacataacaattattatacaacatatacataataataactcatagtaaaacgtaactcaaaagtaaataatgaaataacaacagcatagatatcattcatacgttacgcaaataattgtatctagtttcttcgactttatttctttcttaatttcggtccctgtgtttcttattacgt…
13	XLOC_000777 none gi|313875404|gb|AELG01006229.1|-51682-59913	8232	XM_003400178	PREDICTED: Bombus terrestris hypothetical protein LOC100648837 (LOC100648837), mRNA	2532	1.6e-68			XLOC_000777	gi|313875404|gb|AELG01006229.1|	51682	59913	5	1	gattatgattatacacatcacgatttattgacgagcaatggatcgtacacttcatgtaacatgattctcgaaaacaattttaacaaaacatcaaagtaaattctagctaattagcgataacaaacattgccgattactattcgtcggcaagatgtaaggcgacgtttttaaacgcgcacaacctcgcgataatgacacggataattagatactcgaacgatcaatgatattagatatataagtaggtagtaagtaacatacgcgcttatagcctgggttattttgctgacttaatctacggtaattttcgattttcttcctgtcggttttgataaaacataatacgcacgccgcatcgtttacatcttccagtcgcttaaaagttcaatcataacgctc…
14	XLOC_000813 none gi|313875416|gb|AELG01006217.1|-2-63750	63749	XM_003400151	PREDICTED: Bombus terrestris hypothetical protein LOC100645807 (LOC100645807), mRNA	3249	2.90001e-61			XLOC_000813	gi|313875416|gb|AELG01006217.1|	2	63750	9	1	ataataataataataataataataataataataataataataataataataataataataatattgataaatcgattagatcagagaacaaggcgcgcccgagtgaaagggtagaggaacggtacgcccttctgcgagggccaacgatcggactaaaaagccacgagaataaaacgcgacacgcgggataattaaatacgatatcggacagaaaagtagacggaaataaataacaacgcattggccccgagaaatggcaaaccggctcgcttcgaatgcacgccctttttctctatcatcgtagcaaaactatattacaggtctctatgattttctttgattctcagaggcaatcgtgaaatcacgcaacacgcactctcacgctctttcatttgctca…
15	XLOC_000827 none gi|313875418|gb|AELG01006215.1|-67100-73713	6614	XM_003400147	PREDICTED: Bombus terrestris cationic amino acid transporter 4-like (LOC100645345), mRNA	3439	9.13334e-76			XLOC_000827	gi|313875418|gb|AELG01006215.1|	67100	73713	16	1	gcggcttgatagccattttttattttatatgctatcacatcgtgaaaggaactgaagagataaaacggtattcgtagtatgcatttaagcactatctagcatttgcacgtaaatattttttaaaagtagatatttacgggacaggatcggtggtcggtgaaaggtggttcacttaatcgcttatccacaacatccaggtcgtaaatcggttcgatggtctttcttgaaatttgttgctcttttcttgagatgcgccgattccgaatgtatcgactcgtgattcgcaaccgttggcacagttaacgaggatgtgtatgttgtaggcaattcaagaacgtgttcatctccctgcgatttatatcgttgcgttaattttaatttgtaccgttaagaagaggt…
16	XLOC_000833 XLOC_000834 none gi|313875419|gb|AELG01006214.1|-61070-83634	22565	XM_003400133	PREDICTED: Bombus terrestris CAD protein-like (LOC100643742), mRNA	7189	3.2e-31			XLOC_000833 XLOC_000834	gi|313875419|gb|AELG01006214.1|	61070	83634	37	2	accaggctaaacgatctcatactcatgagacatgacactccaatatctgatactcaacgtataaagcgtatctacgacccatagtacgagcagtgttcagcgggtcgagaacacgctcagtactccgtgaagagtttgaaaaatgtctgagcgtgcgaccgtttctgatcgtatatctaaaacagtctatcttttactcgaagatggttctgtcttcgcgggaagacatttcggcgcggaaaaaccggttgatggtgaagtaggtgagtgtcggaacacgtgctcgtccattgtattgaatatgtagcacgtgcacgattcttgtaacgatcgtttcgaccgtcgtcgtttttttcgtacttttcatacttttcatttcattatgatcgtcgttcctct…
17	XLOC_000855 none gi|313875427|gb|AELG01006206.1|-6788-12050	5263	XM_003400111	PREDICTED: Bombus terrestris hypothetical protein LOC100651296 (LOC100651296), mRNA	6099	4.3107e-23			XLOC_000855	gi|313875427|gb|AELG01006206.1|	6788	12050	10	1	actcagcaatataatcgtattaataatattgatacaacataattcaatgattgtgttattgtattattattgtagtattattagcaatgtttctaaacaatacagattgcatgtcgtatataaagtgttggtgatttaaattatgttcattgaacataatttagaacaatttttagtctctagtttctttaatggaaataacagaatacgaaaataagcaataaaaatgaaaacgaatgtattgatacatgatacaatatcgatactatttataaggttcacttccattttattatattttataacattcttattcaagtaacttgttatcccgtactaattacacagatgtaacttagaacgatttgaaatattggataattctctaaacagttatac…
18	XLOC_000870 none gi|313875432|gb|AELG01006201.1|-404-11078	10675	XM_003400104	PREDICTED: Bombus terrestris protein argonaute-2-like (LOC100650374), mRNA	4550	1.598e-72			XLOC_000870	gi|313875432|gb|AELG01006201.1|	404	11078	11	1	tttaaagacgaagcagcaggctatacctaatggtggtgtttgggatatgcgaggcaagcaatttttcacaggtgtggaaattagagtttgggcaattgcttgtttcgctccacaaagaactgtacgcgatgatgcaatacgtaattttatagcacaattacaaagaataagcaatgatgctgggatgccaattattgggcaaccatgtttttgtaaatatgctactgggccagatcaagtagagcccatgtttagatatctaaaagcgacatttccatcattacaacttgtttgtgttatattacctggaaaaacacctgtatatggtaagtatatatatatatataatattttgttagtagctagtataatgtgataaaaagtttatataattttata…
19	XLOC_000878 none gi|313875435|gb|AELG01006198.1|-11452-214533	203082	XM_003400099	PREDICTED: Bombus terrestris putative polypeptide N-acetylgalactosaminyltransferase 9-like, transcript variant 1 (LOC100649855), mRNA	6756	3.1286e-47			XLOC_000878	gi|313875435|gb|AELG01006198.1|	11452	214533	15	1	gtctttcttcattcagtggcaaatgcttcctcctaaggatgctaagaatagacaatacgcattcatcatgtctcttcgtccacgttaattttattttcaaacatccttccaataaatcaaaatattctcgtgtcccaccacttttctatcagcctaacgggagaaacggatgaccgagtgaacagacaagaataatgatcgatcctcacggtattaacgtaaaacaacatcgatttattcaacacaaatacttgcacgttacgatagaggttcggtaataatgataataataataatgataataatattcatatatgtatatatacaggaaataaggcacgttcgatattacattaattaacgtgcgaccatacgtcgctcggctatccaatattacat…
20	XLOC_000901 none gi|313875441|gb|AELG01006192.1|-116516-167510	50995	XM_003400087	PREDICTED: Bombus terrestris hypothetical protein LOC100648338 (LOC100648338), mRNA	7838	7.90909e-34			XLOC_000901	gi|313875441|gb|AELG01006192.1|	116516	167510	15	2	ttctgctttaacccggcgaggccaacaatttctcataaaattgcggataaaatatgaaaggtttatcttatcgttggaatttatatgtatacgaattgatcttacgataaagatctgcttttagcgtatagaaaaaaagaaattatttatcagtttctccttagaatgtgattagcacacgaagctcgccggaagtttgtatatttgtactgtaaacgagaaaggagattgtatataaactaattttcattagaggtctattttgatcgtacagaaaaaagaaaatagtacgcgaattccccattagagttaggtgcttcgttcgaacgtgaaaaagaacgtgagatttattttatttctttagaaatcatacaccaacgaagtttcgtaaattcatgt…
21	XLOC_000902 none gi|313875441|gb|AELG01006192.1|-181204-206859	25656	XM_003400088	PREDICTED: Bombus terrestris pyruvate carboxylase, mitochondrial-like, transcript variant 1 (LOC100648453), mRNA	5559	2.08333e-66			XLOC_000902	gi|313875441|gb|AELG01006192.1|	181204	206859	14	2	gaaaattctgctaagacggaaagcaggtacaggtacaataaaatcctcagtgtcctttgtaaaagattcaacgtagctcgaccgttcgtgttccgtttacaagagacagatagaaggaacagcaaggaagaattcattcgtttaatcgtaaaagattgtgttgcatttgacggttcatttcgtacaaatacaattacattcgttaaaatttaatatctacacaaatacactgcgtacatttcgtagacgcacattgacaaggagattccaatgattcaattccttttcctttttctatatcaaacacaattgtacaaccctttgaagtataagtcaaaggagaaacattgtcatcccttacacatttacgcatactgtataaagataataatatataca…
23	XLOC_001035 XLOC_001025 none gi|313875476|gb|AELG01006157.1|-88446-93032	4587	XM_003403311	PREDICTED: Bombus terrestris coiled-coil domain-containing protein 6-like (LOC100644913), mRNA	1563	3.55e-45			XLOC_001035 XLOC_001025	gi|313875476|gb|AELG01006157.1|	88446	93032	15	1	ttaatattttttttttatataaatactattttatgtttcaagaaagatttaagcgatttgataccaagtatagagcaatttatagactatttatttttatgaatattctgtaattaattcatgcgcgctatactatgattgtaaaatgaaatgattaaaatattgaaaactgaaactttctttaaaataacttttgagtatgtcatacaatcacatagcaaaaatgcatcaacaaaaaagtactttatacgaatacacgatgaaatatttattattagatgaattcaactgacttatgttttagtaatatccattggtgacccgctagttgcgtttgtagctgtgttagcggcaattggcggaccacttggacttacaatagttggtggaattgcaggt…
24	XLOC_001036 none gi|313875476|gb|AELG01006157.1|-102010-107648	5639	XR_132445	PREDICTED: Bombus terrestris hypothetical LOC100645276 (LOC100645276), miscRNA	7568	0			XLOC_001036	gi|313875476|gb|AELG01006157.1|	102010	107648	3	1	atcctttttacagttttaaattgattttaataagtattttcacacagtaaattaattttacaaaactattatttcgatagcaaatagctattttgacctttaggtacataatatcctagtgtagtgaaacctatatatgtatattaaaaggaaatacacattttagaacatgctgaaattgggtctataggaatgtgatttagcccctacttatttataccaaataaacagttcttttttaaatgtataattaccacaataaaactttaaaaattatttctttatacaaagcatatcgcaaatataaaatgcgaaattgaattcaattattatacataatggatgcagtagctaaattgacctctgtatttgcatcagataaatcaggtaaagataaca…
26	XLOC_001125 none gi|313875555|gb|AELG01006078.1|-1109-5954	4846	XM_003403259	PREDICTED: Bombus terrestris aminopeptidase N-like (LOC100648041), mRNA	2331	1.93e-79			XLOC_001125	gi|313875555|gb|AELG01006078.1|	1109	5954	6	1	ttcgtttatatcttttatctgatgttaaaaatgttgcgtcgaactttgctctgaatattctcgaacatatgtattgggaattacttctaataacaatgagaaaatctcttacctttctgatacgcaatacggtcgaaaaagtttcgaattttttgaggcgtgtacgcgtccttgttcatgggacgcgaattttcatctacatctgcaatgaaagcgtatccatgtatgttgtcaacgacaaacacttcgtctaatcgccattcgggtagtacctacaaacatattacaaatgtactagatatgatacaagaatacgttcaaatactcggcgaatactcggcgagaatttaatggtgaaagatatatttgttgttaattgatgtagaggtcagaaacata…
27	XLOC_001181 none gi|313875590|gb|AELG01006043.1|-5468-15901	10434	XM_003402176	PREDICTED: Bombus terrestris sorbin and SH3 domain-containing protein 1-like (LOC100646566), mRNA	1027	1.91e-35			XLOC_001181	gi|313875590|gb|AELG01006043.1|	5468	15901	3	1	gttgtttccatgttaatctcctgtccagaatcatgcccaggtatctgactgagtccttgttaggaattgttatattgttaatggtcagggcaggtttgttttcgcagcgtaaaagttacatgtgtggatttgtgttcattaattttgaagccccatttatgaaaccacttttacatagagtcgagtcatcgctggagagtggatgaggctgttgtcgggttggcgtgggacgcaaatagcgctgtgtcgtcggcaaatgttgctatggttattcccgttgatattggtaagtcggcagtgtagatggagaatagaaaggggtccgaggacacttccttggagtatgccagcttctattgggaatgttgtggttgtggcgtctaagtatttaaccatgaa…
28	XLOC_001237 XLOC_001242 none gi|313875640|gb|AELG01005993.1|-48277-59031	10755	XM_003403237	PREDICTED: Bombus terrestris DAZ-associated protein 1-like (LOC100644427), mRNA	4052	2.24e-124			XLOC_001237 XLOC_001242	gi|313875640|gb|AELG01005993.1|	48277	59031	8	1	cgacactcaattctactgcctatgggaattaatatgcgtctaaatcgttcctgcttctcttctcttcgactctctttttttgtgcaacatatgtttctcttttcttttttgttttccgtttctatcgttctgtattttctttcttaatctcgcgttcatttctttgtcgttcgaatttcacggagagggaacgatcggtgagggggctcaagatagagatcggattaaggcactcgggtctctgttgaatcgataatcttgtgaaacgaggggaaagggtagccgattgcacggagaaagtacaatctgttgcgcgagaactgcgccagttctattcgttttcttttacttctttctctcctctttttcctctttctgctttttttttcatagacgttc…
29	XLOC_001290 none gi|313875733|gb|AELG01005901.1|-1485-18789	17305	XM_003399995	PREDICTED: Bombus terrestris adenosine deaminase CECR1-like (LOC100647040), mRNA	2671	2.38889e-75			XLOC_001290	gi|313875733|gb|AELG01005901.1|	1485	18789	13	1	gtcgctttccattattcatgtgtgagaaatataaaaatctaattatatagtaattgtgaggacattcatttatttgttcgttacagtaagatattttaaagtgaaaacaataagataaggtaaatatcatcagatgtagaatgatggaattagatacacacactcaattaataaaaataataaaacaaaattgcttctttcaaagagaaaaatcgtactataaaattttttcgtaatttcaccacttacatatagtaattttaatttcaacataacataattcagtaaattatactcgtaacaatttttgttggcattgaattatacagttgaagtggcaaataatggaagtgaagatcctcaatgtaaataaaaaatattggtttaaagttgatatat…
30	XLOC_001295 XLOC_001292 none gi|313875733|gb|AELG01005901.1|-37557-59130	21574	XM_003400004	PREDICTED: Bombus terrestris paired amphipathic helix protein Sin3b-like (LOC100648111), mRNA	6815	5.37561e-75			XLOC_001295 XLOC_001292	gi|313875733|gb|AELG01005901.1|	37557	59130	41	1	tataaaggagaaaaaaaatctttaaagagattttgtacgatgtttattttatattcaatcaatgaaaactatattaaaatgtccaaatataatttcctttttttgttaataaattactatgtacaatactacatgctcgcgtccgcgatctgtttttgtgtctcgttgtttcctcgataatgatccatttttacttcttggtttaaactatagtacgatggaccgcaatatgagattacagcgctacctagacactcttctccattatataaggtgataaactgaaataaatacgataaatgttaaatattattgaacactattatacgataattcaaaaagggtcatgtataagaagctctacctgtccctctgtaagtgctcttaatggttgactaa…
32	XLOC_001354 none gi|313875749|gb|AELG01005885.1|-130883-161974	31092	XM_003400052	PREDICTED: Bombus terrestris protein PIEZO2-like (LOC100643905), mRNA	10073	3.13514e-26			XLOC_001354	gi|313875749|gb|AELG01005885.1|	130883	161974	43	2	agtatataattcgagctacttgaaactgttaacatttatgtagatggcgtttgagaatattaacgtatcagctgactgaaccaatacacgttaatttgaattgcctttgtgttctgtaatacaattgaaggttaatgtagaactgttactatttttaagtctgaatacaacatgttacaaataatggtgaaattgtaaataaatttgtacgcttcttccaattaaatggtgtaaaatcatatcgaagccttcgaccttttgtgatacatttcgtgatattttctcatgcttgctatgattgagaactccaagaaaaattttttgtaattaatgaatttgaaggattaatctataaaagttcctaacactgttatatttatatatacacaaaagtattat…
33	XLOC_001358 none gi|313875749|gb|AELG01005885.1|-186487-277788	91302	XM_003400054	PREDICTED: Bombus terrestris hypothetical protein LOC100644032, transcript variant 2 (LOC100644032), mRNA	10331	4.52381e-21			XLOC_001358	gi|313875749|gb|AELG01005885.1|	186487	277788	34	1	tacgctgcgaatatggtttattatcgttacaactataacagcataccgtactggtatgcagcaatacaattattgcgtgaacctacgtaataatagagcgtaaataagtaataataattaataattattataataatgactggtgttaaattaatgttactcggttagtcagttttccacgtgtacgaaaattgaaacatataaagacgagacaacgatcgtggctcgcggccggaaacgcggccacgaacaacgactacgaagaattaaaatatagaggaggatcgagaagaaagatcggatggtttgtattattctcgtcttttacagatcgagatctatatatcgaattctctgtacgttcgagtatacacatcgaattttgactagcacacagtt…
34	XLOC_001370 none gi|313875754|gb|AELG01005880.1|-5075-15036	9962	XM_003400042	PREDICTED: Bombus terrestris hypothetical protein LOC100642535 (LOC100642535), mRNA	4843	1.29286e-116			XLOC_001370	gi|313875754|gb|AELG01005880.1|	5075	15036	7	1	cagggcaactgcattcgccgaacggtgacagcgataacagcaacggtagtcagcgtgcggtggctattacacggaacgacgtagagcaacagcaacagccacatcgccagcggcatcaacggcagacaacaactactgttccagttctcgcctgcacgaatcaatcttctacaaccacgacaaccaccgcgttcacggtagcatcaagcatgcttctcctacagacgcaggtaatgtaatgtccaggttcgcccttcaaaccctttcccctttattctttattattgattataatcaggtcagcaagaattcactctgatgcgcttcgcgcacccttttttgcgcgacattactctcaacgttatattacgatcgatgatccatcttcttttcttatat…
35	XLOC_001371 none gi|313875754|gb|AELG01005880.1|-17283-22741	5459	XM_003400043	PREDICTED: Bombus terrestris importin subunit beta-1-like (LOC100642654), mRNA	3440	1.74286e-23			XLOC_001371	gi|313875754|gb|AELG01005880.1|	17283	22741	7	1	cttgaagagacacgacgatctgttggagaaacgtgacgctcgtgacagtagctttgcaacgtttacgaaattcacggtaagggtctgacggaagtacaaggtatacattcggtatattattgtgtcgagttaatgatcagaaggttcgtctgcgtgtactaggcgcgagaatatcaaaggccgcagatattactacgccgcacgttgtggaaggaagcagaaatcgagtactggcaggaagtgggtagaagggggtacgtcgttgagctagttgattcggtggtggctacatgtggctgtctgccggtagcgacaacgagacatttcctatcgaggcataaaaaattacgttttctgataatcgatagacgaaaaaagctgaaatcatgcaaatggatc…
36	XLOC_001416 XLOC_001414 none gi|313875780|gb|AELG01005854.1|-44765-54839	10075	XR_132255	PREDICTED: Bombus terrestris hypothetical LOC100649115 (LOC100649115), miscRNA	4695	1.99292e-56			XLOC_001416 XLOC_001414	gi|313875780|gb|AELG01005854.1|	44765	54839	27	1	atggcgtcctttactgtggtcggttgttcctcctaatctctgtaaattaagtggaagaaaaacttacgctgctaaagtttctggtttaatgctttggttgccatcagaagattaattatacggtaaccggataattatcattatcgtagatgtaaccatcacattatttctaagtttaacatttagattgatgtcgtacctattcgatttcaattgcgtcgtaattgtatttattgtaattgtttttgatgttcgcgttaattatgtataacatgcgtttgatacaaattcattgaccaaagtgattgtaatttttatcgtgttttttgtatgttgtccgtacgataatttcagaatttttatgtgaggtaacatattatatcgaacgattattttttt…
37	XLOC_001475 XLOC_001476 none gi|313875790|gb|AELG01005844.1|-108394-116868	8475	XM_003400538	PREDICTED: Bombus terrestris hypothetical protein LOC100642818, transcript variant 3 (LOC100642818), mRNA	2532	1.35667e-24			XLOC_001475 XLOC_001476	gi|313875790|gb|AELG01005844.1|	108394	116868	15	1	cagctgttaggccgcgctacggttgctcgaaggaaacgtgaggtcgctgctcgtgctggcttcaacgatgcgccccgctccacccgtgagttccgtgagcatagtcgttgtttgtgttttgtcgcgttcgaacgaagtggtgagtcgtgctccgaccggatttagttgttctctaactctcgacggaggaagtatgcgactctattgatctttcgaggaatatagtcgctgaggcaacgaaggatgggcatattccgtgaatatccgctcgtttttaatctttacaagaaatatagttagaccttcgacgaggaaagaacgaagaaaccgctggaagaaaattgtgagtgggttatatggacaccaataacgcttcaccaggttctactaccacaacgt…
38	XLOC_001488 none gi|313875793|gb|AELG01005841.1|-31314-46306	14993	XM_003400527	PREDICTED: Bombus terrestris probable cation-transporting ATPase 13A3-like (LOC100651853), mRNA	5769	2.98182e-38			XLOC_001488	gi|313875793|gb|AELG01005841.1|	31314	46306	12	1	gaaatgtaacgatgtggatattttgtaaattaagtgcgtgtgatattcgtttgtattcgcgcttaataaatgttcagttttttattttatcattgtctatccatttctttttgtgcgttttaacggatgggacgaaaaaacaaggcctttacattaaaaacatactttgttattcgacaaccgctataattcaacgcaagcttagcgttgcaaataatagaataacgcgcttaagtatgtatttttcattgcgtatataagtacacatttatctcgttattcggtttaacagtaagtatgtgtgacaacgagcatcgaatttctgcatttgcagatcgcaggacgtcggttctcgaaattctattaaataagattatcatcggataaactacggtatag…
39	XLOC_001501 none gi|313875794|gb|AELG01005840.1|-20724-34951	14228	XM_003400632	PREDICTED: Bombus terrestris synaptic vesicle glycoprotein 2B-like (LOC100644862), mRNA	7290	1.69091e-40			XLOC_001501	gi|313875794|gb|AELG01005840.1|	20724	34951	14	1	ggttaacatacacatatcggtaataaattcactccaatcgcttcaaatatattttttactaacttaaaaagctgagcgagtacaggatatgatgaatttggatttccatattcgactatttctgaatatttcggtcaattctgatagaattacagtagaataaaagacatacatatacatacatagtatctggataccgtccaattcgattttcgaattgcaactgctcgcatctttttttcgaatacttccttcatgattcctttaaataattctaaacatatctatgttcgtcaatattataaaaaaaataatattgaagttctctcgaaacctgatgtcctttttttaattatgcaagttatgttgattcgagagatcgaattgaattgaaatgtc…
40	XLOC_001536 none gi|313875799|gb|AELG01005835.1|-201638-220689	19052	XM_003400611	PREDICTED: Bombus terrestris guanine nucleotide-binding protein G(I)/G(S)/G(T) subunit beta-1-like (LOC100642300), mRNA	2417	3.08333e-71			XLOC_001536	gi|313875799|gb|AELG01005835.1|	201638	220689	7	1	cgagagtcgaagcacggagccccgccctgccgcccgccagagccctgaagcagcagtagcaggaacagcagctccgctcgcttcgtacagtttttattcatgaaaataactctctgaacgtcgtatcattcgcctagtcataataaatcgcggtacaagctgtggcctgttccattcttcgagttcaagcagtgacggttaaccttaaaacgcagtggcggtcgcggttgtgtcgcgagacagtaaatcgtagtgaaacacagactcgtctcggtcgttgaggcttcatcgccttaagagtgcgttcgctctgtttctcgacgtggttcgagacagagaggtgtgaaaaggaaagtgcatagtcatcgatgtgagaagccgaagctaggaagaaggccc…
41	XLOC_001548 none gi|313875801|gb|AELG01005833.1|-1332-21753	20422	XM_003400577	PREDICTED: Bombus terrestris pyroglutamylated RFamide peptide receptor-like (LOC100647787), mRNA	4081	8.66667e-60			XLOC_001548	gi|313875801|gb|AELG01005833.1|	1332	21753	10	1	ggtttatctactatgcaatctcgcgtagccactgttgttttatcacacgctgctgtgtttataggatatcgccaaattaattaaaaattttgcttgtgttacagatattacgctatagttcatccaatgcgagcgcagtacacttgcacaataagtcaggcacgcaaaatagtaattacaacttgggtggtgtcattccttctcggtattcctatgatcttcacacaggtgagaattatttttctttaaaaagagtatggtttaattaacattgttgctcatggtcacttgcgatgagctcactgttttatattagagatctttagttcaatggcgaaatcctaagttttttaagtggtataactaagtactgcaatacaaacattccgcagtacaaac…
42	XLOC_001593 XLOC_001591 none gi|313875829|gb|AELG01005806.1|-16871-33563	16693	XM_003403214	PREDICTED: Bombus terrestris cadherin-87A-like (LOC100651590), mRNA	5985	9.375e-21			XLOC_001593 XLOC_001591	gi|313875829|gb|AELG01005806.1|	16871	33563	36	3	tcagttcctcgacgcctgtgaaaagttcggcatcgtgaacgtggaaagaagactgaactcgtacatgggcgccttggtgttacgccaaccactcgactacagggagagacccttttaccaattgctactcagagcaagcgtgagtacagctcgaaaattgattttaattatgctactggtgcgccggtaccaagcgccactttgctgcttgtcgacgtcccgaataaatctatttataataacaagcgttgaaaattttggtcgcgttgctgcatacataactctgctcgtctaatgaaatcatcgtcatcacgggcggaaaagaagtcgggtgcctggaaacttacaattagcataggtgcacttgccggatatcggaatgtatttttctcaaaaacg…
43	XLOC_001603 none gi|313875849|gb|AELG01005786.1|-22371-30382	8012	XM_003403211	PREDICTED: Bombus terrestris hypothetical protein LOC100651110 (LOC100651110), mRNA	2214	1.43333e-74			XLOC_001603	gi|313875849|gb|AELG01005786.1|	22371	30382	9	1	taaaacccgcacagcacgagtaaggtcttggcttctgtaagagagtcgtttatctttatacgaccggtgcttctgtgcaggttccgctgcatgtgctgacatcaaggtgcttggaggactcatacattgaactgtttttataattaacattattgtgaactgttgttgctcgtagaaactttctgttttcgtcgcagcatctcgttttgccgggaaaagcagtgaattgtgtcacgcataagtggttccattgggtgagtgtacaacgccataagatcggctttgccgatgttctttcatccgacttctcacagagaagacctcggaacgaaccaggaaggcaagcatgatacgaaactgtgaaaagtgttcatgaattaacgatatttgttgctcgta…
44	XLOC_001616 none gi|313875864|gb|AELG01005771.1|-25853-63274	37422	XM_003403198	PREDICTED: Bombus terrestris moesin/ezrin/radixin homolog 1-like, transcript variant 1 (LOC100649484), mRNA	4921	1.39e-25			XLOC_001616	gi|313875864|gb|AELG01005771.1|	25853	63274	11	1	catctttcaacgcactttacaattttatggtagactatttcatctatcttatatacgtagttcatgatttatcccttctcccgaagaaaattgtgcgagcgggtgggcaggcggcagccatattatcagtgaggtgtcagtattgtccgaacgtgacgggatttttgggtgtggatcatacaatttcctgtcgttttctctagcggatatagtgcaagtgcaagtgccaccggcctactgtgaatgtgtggcacatgtgtcatagaatttatatcttataattacaataatgtaagttgtacatattgaattggaacttggtattaagcaattacacattttatatgtataaatcttagaacaaatatttttttaactatcttcgaaatattactcgtt…
45	XLOC_001663 XLOC_001664 XLOC_001670 none gi|313875889|gb|AELG01005747.1|-33703-62509	28807	XM_003399223	PREDICTED: Bombus terrestris pre-mRNA-splicing factor CWC22 homolog (LOC100649422), mRNA	1902	0			XLOC_001663 XLOC_001664 XLOC_001670	gi|313875889|gb|AELG01005747.1|	33703	62509	37	4	attcctcatatttatttttataaacctcatagtaacttaatgtgataattgtgaattttctgtaaatgtttaatgtagattttcaaattcttagtatataaatacaacatggaaaaaaaatagttattacattttgcgatttgtacattactcctggttatacgcttgttcaagggttactacaaaaaggaaagctgtaaagtagattttggtaaaagatactttttcctctttttattcactcataaataaagccaggtatgcactgaaaacaatttttatatctgtaagaacacagtatctgtcaaaacctgcaggagcaaatttgcaatttaaggacaacacccttaattgcatacaaaagcaatataatgacagtttgttacgtattccttggca…
47	XLOC_001694 XLOC_001686 none gi|313875890|gb|AELG01005746.1|-52881-74880	22000	XR_132179	PREDICTED: Bombus terrestris hypothetical LOC100647192 (LOC100647192), miscRNA	6720	9.13334e-24			XLOC_001694 XLOC_001686	gi|313875890|gb|AELG01005746.1|	52881	74880	40	1	cgattgaattattcacttggtgtttttcggttatgcgattgcagtgttttgttcagaatgtcctgcttttatcgcagtcaatacgtgtatgtgtgtacaggttagatatttgatttcggggtttataaaaaatatttcaaaaattgactattcctcgcaacatgctagaagttggaaatcatatttgtatgtactggatgaatatacatatatcgcttccattatttgaatttattcattttgtagtgagtatttgtagtgaataagtaataattctccgttccttcttctcttttcttcattcatattccaatttacattcattttctaacattgattcttaacctcactaacatttttaatgcgtttttaattagccaatatcgagcattttattgt…
48	XLOC_001752 XLOC_001748 none gi|313875904|gb|AELG01005732.1|-49053-71266	22214	XM_003399215	PREDICTED: Bombus terrestris hypothetical protein LOC100648370 (LOC100648370), mRNA	7010	1.64021e-82			XLOC_001752 XLOC_001748	gi|313875904|gb|AELG01005732.1|	49053	71266	13	1	aacgcttcgtatattcagactatttcagacttccggtcttccgtttgtttcatgcgtgtttgacgggctcgagaaggaagaacagctggatgaaacgaaaaggcataaaaatagctgactcgagattaacaacaatggtcggtttttttgatattcggttctcgttcgattcttcccatacatgtgtgcgtatataccgtacgtatatacaaaacgtatgcacctatacatacagatttcctccttgatgttgtacgtttattttacacataaaatgaagttggattgtcgagaaaaatactcgggaacaacggtaattaatgtacacacacttcgaacagggaccattccaaactcacacattctctctctctctctctttctctctctctttctttc…
50	XLOC_001776 none gi|313875908|gb|AELG01005728.1|-51002-55874	4873	XR_132177	PREDICTED: Bombus terrestris hypothetical LOC100649818 (LOC100649818), miscRNA	3812	1.38462e-26			XLOC_001776	gi|313875908|gb|AELG01005728.1|	51002	55874	14	1	gttaaatataaaattgagtattcgaagtgaaacaaaagcacttctagtaacatttgttcgttacgtacgattagttggcagcaacgcaggaagacgaaatttaattcaaatttagtaacgatcgaataacaattagaattttatttcacagaaatggaaagataaatattcattttttattttattgctttttattagggaaaaatattgttttaacaaatgaagtatagaagtatgaacagccaaatatattaatgaactagaacgtcacctgcataaaatttcagaaactgttatttgagcggcttatgtaccgtaacaaggctataccaaatgaagaatataatgaatgttattatacaggtattgcaactaccaatatcgaagataaataattta…
51	XLOC_001811 none gi|313875916|gb|AELG01005720.1|-678-16145	15468	XM_003399050	PREDICTED: Bombus terrestris hypothetical protein LOC100647544 (LOC100647544), mRNA	8282	1.35429e-33			XLOC_001811	gi|313875916|gb|AELG01005720.1|	678	16145	6	1	gaaattgcaggagcccaatgtgggtggaagtgagatggcatccagggaaaagaaacccttagcgccttccaaagcaaaacagaaggcgaataatgattctggcttgccatcaaacgaaattaaaagtagaaaaggcaagactttgtcaaatctaaagcaacagcaacttgcacgagacataatagaggctgtggcgactggtagtcaacttcctccgaaattagaggcaacccttccacgtaaaaaggttctcaggaatctcaaacgtaaacaaaagctaagagtaacaaaggccaatttaattaagtcaaaagttacaaggaaggtgaccagtagaaatttatgcagaataacttctgatattaagaagggtgtgagggctaaaagagccaaattatc…
52	XLOC_001827 none gi|313875918|gb|AELG01005718.1|-5607-19076	13470	XM_003399039	PREDICTED: Bombus terrestris e3 ubiquitin-protein ligase hyd-like (LOC100646190), mRNA	9418	2.212e-60			XLOC_001827	gi|313875918|gb|AELG01005718.1|	5607	19076	31	10	taacttgtattaaccattgtatgcaattgaacgttataaaaaaagtggtgtaatgaaactattgttagtacatacaaacatgatataacatctaaatgatgataattgtgaaactgaaaaaaatatttctatattataccgattaattaaatgagtagtgaattaaaaatatctttaaagattttccaatgtgatatcattgtataatctaaataacgatcgtgaaatagttgagtccgccattaatcgacggtcgccatgatacatattctccttctgtaacaccaatacagtaacgtaatagaagcatctggacgatcggttgcatttcgttaaagacgcttacgcattcttcgaatatttcgttttacacgtgatttttattcactcaacgattgc…
53	XLOC_001829 XLOC_001832 none gi|313875919|gb|AELG01005717.1|-12960-28860	15901	XM_003399032	PREDICTED: Bombus terrestris multidrug resistance-associated protein 4-like (LOC100645209), mRNA	6314	8.78571e-53			XLOC_001829 XLOC_001832	gi|313875919|gb|AELG01005717.1|	12960	28860	17	2	caaaaataatggaaaataacaaggagaatggtacacgctattatcaaggaaatgtacacaagcctattatattgacaaatgacagctaaatgcagtggtgtgttgcgtatacgtcacagaacgaagaggtaaaggcaagcaaaggaaagtcaagcaagaattgtattcagtagtggcgcaggctttgcgctaaccacgcgtgtgttgttttggttcgttcaagttcgtaactcgatccaagaattcaatttgtagaatgtgacacacatcggtaacgttttctcgttgggcagaagacaaacagtacaggtacagaaattgaataaaagcatttattggacgcatttcgtgtacgtatatttcattcgactattttcgatcgaagtactccttgaatca…
54	XLOC_001830 none gi|313875919|gb|AELG01005717.1|-29156-36308	7153	XM_003399034	PREDICTED: Bombus terrestris multidrug resistance-associated protein 4-like, transcript variant 2 (LOC100645338), mRNA	4266	4.575e-32			XLOC_001830	gi|313875919|gb|AELG01005717.1|	29156	36308	17	1	tataagtactgcagtaaataccgtgtggacgttagttggttgaaaaattacgcggtggacattaaagcaacagaaaaatggaagtaaaattcatgtacactaaacgaaatccgcaagaaactgcaaatccaatcagtcgattactttttgggtataatttttataatattattttatacgttttaaaaataattgtatattatttacgatgcttgttataatactttagatggatgaaagacatattcatgagtggtactaaaagggatctcacgttatcagatctatatcagcccttaaaatcagatgcatccaaaacagtcacggatggattacaagagtgagcaacgcaataaattctttaaagtcgcaattagcaatttagaatgtattgtcact…
55	XLOC_001837 none gi|313875920|gb|AELG01005716.1|-2655-9446	6792	XM_003399025	PREDICTED: Bombus terrestris regulator of nonsense transcripts 1-like, transcript variant 3 (LOC100644215), mRNA	3553	2.16e-79			XLOC_001837	gi|313875920|gb|AELG01005716.1|	2655	9446	9	1	tgtttcttttcaaattaaatttattcattttcttaagatttcacaatgaatttccatactatattctgcagttagcggtgcgctgttggtcggaaagaagaaaagaaaacaattttgtgtcatataatgtgttgtcttgctttttttctctcatttttaatttgttatatgagtcaattatcaaattcattaccgcgagaagccagtataaacagaaaatagagaaaaaagaaaaataaaatagcagggggtatatgaaggtaagaaaagaacaaaaaagaagaaagtatctaaattaaaagaattagcagatagaacgatgctttagtcagtacattagaactaataaaatactttgaacactaaatggactactttataccgttatagataagaata…
56	XLOC_001878 none gi|313875923|gb|AELG01005713.1|-78446-95420	16975	XM_003399004	PREDICTED: Bombus terrestris hypothetical protein LOC100651892 (LOC100651892), mRNA	7781	5.35e-14			XLOC_001878	gi|313875923|gb|AELG01005713.1|	78446	95420	29	1	tgaaggtactttgtcacccatggtagattggtacctggagagtgaagcaacagacattctggagtggctgtgccagaaaataaatatagcgatgatcttgaacatggagaacagtatatgttcaaagcaagttgtataattggaatccaagctataaaaaaaagataattatatatttaagatagtcaggcacaataaattctctaacaaacgcaatacttcctcgtgtttatattgaaaacctatatctaaaagcaacattattttcctacaagtacaatggttttttctcatactcaactttcatatagtttagaaattttctatgtaatatcgcgaaatttaagataatcatatacatacatattttcatactctcatcgttagttcccatagatc…
58	XLOC_001951 none gi|313875946|gb|AELG01005690.1|-12317-24819	12503	XM_003398946	PREDICTED: Bombus terrestris KH domain-containing protein C56G2.1-like (LOC100644570), mRNA	4573	9.45e-65			XLOC_001951	gi|313875946|gb|AELG01005690.1|	12317	24819	11	1	ctacgatcttatcgtgccggacatgctgcacccgaatttgtaccgccatattgtctctcgtaagcgaggaaaaacattgtggttgcgtgatgtgattttattcgaaattcaagagaagttgatcattcagtgttcttggcacttgattataatcgttggatagatacgtacagaaactcgaaaagaagttagagaccgattgacaagtaattatacaggtatgtcggtcatttttgcaaacctcgtgctgctgtgactcgcctagcggctttcctttgttatcttttagttaccgtgatataaaacttataaagttcctaaattgtttctagtctgtatttaatataggtgttcatttaagacaatacgattacctgtcgggcaattaaattccgatac…
59	XLOC_001957 none gi|313875950|gb|AELG01005686.1|-16-10046	10031	XM_003398944	PREDICTED: Bombus terrestris ecdysone-induced protein 75B, isoforms C/D-like, transcript variant 3 (LOC100644185), mRNA	3149	3.86667e-125			XLOC_001957	gi|313875950|gb|AELG01005686.1|	16	10046	4	2	ctctcttctctctctctctctctctctctctctctctcatatcaagtttccaccaagaaacaacagctgcttgcatcctccttttcttaatggatagagaaatatatcatactttatgtatcgtttactataataatcattatgtgtagtttatgcataacaagtattacgaatatcaacgctagttcgcttgcggggacatatccagggtattgaggacaaggattgtgagagaactcgttgggaaacttggacatggaaaggacaattatacttggacgaactgggggatttgctgaagagacgatagcgattcgatctgtggataatagcttgagatatggaaaaatcgcagccagtgtacacgtaaatgtacgctcgacacggctacgatgatac…
60	XLOC_001963 none gi|313875954|gb|AELG01005682.1|-34339-45398	11060	XM_003398934	PREDICTED: Bombus terrestris kinesin heavy chain-like (LOC100643251), mRNA	6547	2.80914e-71			XLOC_001963	gi|313875954|gb|AELG01005682.1|	34339	45398	16	1	cagacattatgtccaaatttcggatatacaaaatgatttataaacgttataagtaaactataattgattttcaaggaggaatattagcatcctacaaaatgaccaaaaaagtatttgactagaaaatggaataaggatccgacgcccacgcaggttacagccctgacaacgtatgtatgatatccgccgacaatgctgtttcgtgtgcgcaaacaggcaagtcgtacggcgcgcgcgcacgtttagttcgacgcgtttgcgttaaactttgtctagacttctcatcgattggtttttagagtacccgaagtatattcaaaaaaatcacttccgtgtttcaatatagagtagtagtaatgtattagtagaagaggactggccgcgtgtcacaccttatat…
61	XLOC_002023 none gi|313875976|gb|AELG01005660.1|-48174-60476	12303	XM_003398893	PREDICTED: Bombus terrestris kinesin-like protein unc-104-like, transcript variant 1 (LOC100648481), mRNA	7562	2.48333e-41			XLOC_002023	gi|313875976|gb|AELG01005660.1|	48174	60476	21	1	ctatcccataaattggggtgtgtaattgtaatttgattactactatatggttgtaaaagtataacataaattaaaataaataattaaagctaacatgtattataaagctaatatgtactgagcaataaaattcatgtgtataaaagaaaaatggttaatgtcgatactatcggttcgttttacctaaatttttgcttcaaagggttaaaaaagctgagtgcgtatataacttattaaagtacgatttcttgttcttcattgacacgtacgttctcgttaacaaaataaaactatcagactctacaacagtatagtaagcaaaaacggtaacagaagcggggctcacttttgtgtagacctccgcgtacaaacaaccgagaaaataatccgcttacaaat…
62	XLOC_002069 none gi|313875996|gb|AELG01005641.1|-76971-110718	33748	XM_003398867	PREDICTED: Bombus terrestris hypothetical protein LOC100645208 (LOC100645208), mRNA	6147	6.02e-131			XLOC_002069	gi|313875996|gb|AELG01005641.1|	76971	110718	8	1	cactttatggagcattcactcgatcgtcttccgtccttctgggaggaccttacaccgtatgtgcctgattccactgggcttattgtgtgcgtgtttcatcggtggcttcaagatggcctgcagcctgctgctgcgcgccatggtgtgatcatttgatttacggtgtttctgtttccgtaaatgattcgtgaataagttcgttagtgtcagaaccacgacgtgactcggccggctggtaacttggggcaacataaaaatgtgacgatcttctgtgaatcggtaagtcagaacgaacatgatattcttttctactttgtaataactaaatcgttggtttcattcttactacaaacttaataacgtagtcatttttatggcaaaaactgaagcggttaaaag…
63	XLOC_002106 none gi|313876009|gb|AELG01005628.1|-41825-54975	13151	XM_003399204	PREDICTED: Bombus terrestris hypothetical protein LOC100646958 (LOC100646958), mRNA	6864	3.7e-113			XLOC_002106	gi|313876009|gb|AELG01005628.1|	41825	54975	8	1	ttggaaaaaagtcacgtgatttattcgtaatttattttattcgtaacagttactctcacgatcacaattgtatgtatattatgtaatattatcatatacctattttgcgttacactttctcgattacatgcgcgatattcgtttttctttttgctatccaccttttttttcatcccttttgaaacaaatgctgataccatctcctcgatgttcgaatcgtctaatctgtttattttctatttcgcgttgtttttccacaagcggcgagcacaagggagacgagaaacgaaacgggtgcgaatccggtcacgtgcatcgtcgaacgatcaacgaaatcgatcgcctattctatctttcgtctatctcccatttcttgttcgtttcactctcgccaaactt…
64	XLOC_002139 none gi|313876031|gb|AELG01005606.1|-21-2044	2024	XR_132169	PREDICTED: Bombus terrestris hypothetical LOC100647988 (LOC100647988), miscRNA	2642	0			XLOC_002139	gi|313876031|gb|AELG01005606.1|	21	2044	4	1	ataaattatcgcatttataaatcagttaaaatatcctacatagcattttcttcactttccaaaattaaagtattattcccttattttttacttccgaaatagaaaatttacattgtacaaactctcgcgacatgatgatggaatatattaaatcaaattctaggattctcgaaattcttcagattcttaagattcttcagatgttcatataataaagatagataagatatttggatcatataaggagaacaatatagtaatagtataattctatagaatgtacctacctacgtaggtgaagcatgccttagaacatgagaaatgttagcatgcattgttgtttctgatcatggccaattttaatccttcatttttattaccatctcgagactccgcgtc…
65	XLOC_002169 none gi|313876052|gb|AELG01005585.1|-9030-35954	26925	XM_003398861	PREDICTED: Bombus terrestris furin-like protease 2-like (LOC100644491), mRNA	7303	5.08667e-37			XLOC_002169	gi|313876052|gb|AELG01005585.1|	9030	35954	15	2	gggaacacgaactcaaaatatatttaaacgcctgagtatgtgtatgtatatagatatatgtatatgtatatgtatatatgtatatatttataatcgcgttcataataaaagtacaataatagctttatatcaaatcacgagaagaaattcaatattcacacggtaggcgcggacaattagctcttaaaggtaccgatttaccgaggactcttttcgtatgttctttttgcatattttctctcttcctcactctctttcacactctcgtgctctctttttcttcttattaaaaaaaaaagctttttgtgtgtgatacatcaacgagtatgatctcttttccttatcattcttcctttctcactcttccactctctttttttattgcaataacgaataaaa…
66	XLOC_002383 XLOC_002382 none gi|313876208|gb|AELG01005433.1|-4957-52732	47776	XM_003393891	PREDICTED: Bombus terrestris plastin-3-like (LOC100649047), mRNA	3605	0			XLOC_002383 XLOC_002382	gi|313876208|gb|AELG01005433.1|	4957	52732	11	3	cggctggctggcgcgcgcttcgtttggtgtacaatgtacggagcctcagtatttgctgcgactccgtaatagtaggacgcgtcctcgcggtgtttgactggtaaccgcgtcgtaaccaaaaacgcgtacgcgaggtgcgagaacgccccaggtaaccgtttttgtaactacccgcgtgtaccccgggtgaaaattaccgactcgtgttacacattttctctgtctgattggtgtgtaccgctgtacactggacatcaattaagagagaggagaaagagggagtgaaaagggctacacgcagggactgcagagaaaggaaagacggaaggattatatattcgaacaacatggccactgcgatcgacgaccggcaggagttgctggagcaatttcaagcgg…
67	XLOC_002389 XLOC_002388 none gi|313876209|gb|AELG01005432.1|-563-13873	13311	XM_003393890	PREDICTED: Bombus terrestris lysine-specific demethylase lid-like (LOC100648929), mRNA	6484	1.61667e-38			XLOC_002389 XLOC_002388	gi|313876209|gb|AELG01005432.1|	563	13873	27	1	gaataacggaatggggctatgggacagttgctcgtgtgcgaggttcggtgtgatatcgtggttagtgtttactgtttgtgttttgtgcttattgcatacattgtcaactgcttctcacgaggtacacaaatgcagttaataaagatggtttatcgaagcagatttctaaataaatcgctgcaaccggtgactgagtaacggtgctaaacctgacgcgaggtcctcacccacgttaggtgtcgtgtgggccacctatccgcgtccaagctgtgtcgaggtattcaagtcatggtatcgaggttcgacacgaacttcggttgtgaagactttttcgggacttatcgttgcattcaagacatggcttgtgatcgtggtgattcggacttcgagttcgtcata…
68	XLOC_002390 XLOC_002391 none gi|313876210|gb|AELG01005431.1|-112-27916	27805	XM_003393884	PREDICTED: Bombus terrestris dihydropyrimidinase-like, transcript variant 1 (LOC100648273), mRNA	6158	1.2375e-55			XLOC_002390 XLOC_002391	gi|313876210|gb|AELG01005431.1|	112	27916	30	1	ctaggcaaatgggtcgcaatctgataataccgggtggcactagaatcatcgacgcccgtgggaagtacgtgatgcctggtggcatagatccacacacccatttcgaatgcgagctaatgggcgccaaatcggtcgacgatttctatcaggggaccaaggcagctgtcgctggcggtacgacgatgatcatcgacttcgtcatccccaggaaggacgaatcccttttggaggcgtacgagaggtaccgagagtctgccgatcagaaagtctgctgcgattattcgctccacgtcgctgtcacgtcctggagtccaaaagtgagcctctgaacagatcaacaagcgtccaagacaatcttcaatgtcgtcccatctttatatcgccgttatcgtaatacaa…
69	XLOC_002418 none gi|313876215|gb|AELG01005426.1|-18542-28542	10001	XR_131845	PREDICTED: Bombus terrestris hypothetical LOC100644241 (LOC100644241), miscRNA	2585	8.4e-44			XLOC_002418	gi|313876215|gb|AELG01005426.1|	18542	28542	5	2	tttttatcctaaggaaggagaattgagcttaattgaaaagaactcgcttgttttttttttttgacgtcagatttcactttattgtttctctcagccaataaaaggatgtggtatgggcctaaacagctaggcgatacagatactgtgttacataatttgcggaacgaagatactaatatatcggagtgctttatacctttcgtttttggatcgacaagaatttctcgcgcgtgtggattatatgctctctcttagacagaagcttttatgttcgtttcgatatacttcttgttacagttacacatagagaaagtctagtttttaattgtacgatgcctatgaggaaaatctaacactcataaatattgttgccgtaatacgtcaagtatatatatgtgt…
71	XLOC_002430 none gi|313876236|gb|AELG01005406.1|-83930-100610	16681	XM_003393846	PREDICTED: Bombus terrestris ryanodine receptor 44F-like (LOC100643070), mRNA	16544	2.97037e-25			XLOC_002430	gi|313876236|gb|AELG01005406.1|	83930	100610	29	1	aaagaagtatgtctttctttattctcaggtaatcttgtcgtagatcgttatttacaacatattgacatgtttgattatatcgcgatttcagtcgtcaataatctttaaagagctaccacgtggtcgtagaaacctttataatttgatataaactttgaaacatcttcaacttacgtaatattcttgtaatatctcaaacattacggtaatgaattaaatcatcatgcacaagatgtggtcactcgacgtatgaaaagaaggcaatcttaacgtttatgataatgtagatttgtgcagtcggttcttttgtcgatgatcaacaactttgtaaattatctatctaaggagaggaaactgttgattatacggtgtgtccagccatccttacaaagttggaaa…
72	XLOC_002465 none gi|313876242|gb|AELG01005400.1|-12805-17706	4902	XM_003393823	PREDICTED: Bombus terrestris jmjC domain-containing histone demethylation protein 1-like (LOC100650431), mRNA	6228	3.74286e-129			XLOC_002465	gi|313876242|gb|AELG01005400.1|	12805	17706	7	1	cggcaacaaaatggcgacctcattttactgggaaagtaaaatcaaagaaaagttcgatgttaacattagactattgtgcgtgacatgtaaataataaacgagattgtgtttatataatattaaaggaactagtttgaccttcaaaggacaatatacattgaatattcgatgagatttcggtgatacgtttctgacagcatgtctgcaatggccgatgactctacttctctgccaaaaaggcgtcaattggtaaacaaacctagcataactttttaatttaacattaattccaattgttctatatgaagtttgcaaaattttgcaaaaaaatcatatttgtcatgaattttattgtagcgagaaagaactcgaaagttatatacagatgactggaccata…
73	XLOC_002476 none gi|313876244|gb|AELG01005398.1|-2206-19394	17189	XM_003393802	PREDICTED: Bombus terrestris hypothetical protein LOC100648046 (LOC100648046), mRNA	6005	9.35385e-61			XLOC_002476	gi|313876244|gb|AELG01005398.1|	2206	19394	22	1	cagaacaaacgatgcactggttcgcccaaatcggaggtgacgaagcctctcccgattcgtcaggtaataatcagtttggtaaataacggagtgtgctttgccaaattcgacgctacgtttgcgctgaatttaatgcgtcgcgtaacgagtgcgtacctattaatagtaatcccccgtcgaaattggaaatgaccgcattcatcagctgcgagttttcccaggcacgcgtgtgaccaactttcttcgagcgtttctctttattaatagtttgatgtcacattgacgtaaattgagagaactaacaaaaacgattaagtcgatggaacatataacacatccataagaaccataaaacttactgactttttcattgtattgatcttttcaggtaatttgcag…
74	XLOC_002481 none gi|313876245|gb|AELG01005397.1|-24587-88656	64070	XM_003393802	PREDICTED: Bombus terrestris hypothetical protein LOC100648046 (LOC100648046), mRNA	6005	4.25e-29			XLOC_002481	gi|313876245|gb|AELG01005397.1|	24587	88656	5	1	tagaagtaatctatttaaagaaaccgagtagttatacaaccacggctcgtaattgttcatacatacatcgtatgtgctgttcgagcgtggtgtacgagaaaatggaaacatcgattcccactcctttgaaacagacagtcggcacgctgtccaaggtgcacgcagagctcacaactgtccgtcgtcgaatcagaccgacacagagaggtgggagagactcgtagaaggagcaagaaagacttgcgacgagtaaggagggacctgtggcttctcgagcaagtcagtcacacggtcgagcatgttccacagggacgtcttgttaccgcgatcgtgattccatttgaaaatcgacactctctcgtctacaattctcaatcgataccgcaaaactcttctgcc…
75	XLOC_002545 none gi|313876268|gb|AELG01005375.1|-33619-88570	54952	XM_003393763	PREDICTED: Bombus terrestris hypothetical protein LOC100643355 (LOC100643355), mRNA	6771	1.8625e-66			XLOC_002545	gi|313876268|gb|AELG01005375.1|	33619	88570	9	1	cgctagacattcagtctcgcctcagcatcgagtgaggttgtatgtgttcacggtgcgcacattgcttggcaagatatcacggaagtagtcgaagctcgagttaatccgacggtggtcgcgctaacgtatttgaaggtacaaaaacacgaaacaaacgggatcgcgtgacgtcgaaattcgagcaaatatcgcgaggctgagtgaacgttaaatttttcctcgtcccgttcgcctggaacggatcggtcaaaatcgatcgaaacattgtcaaataacgaaaggtgtaaaacgagccaggaacagggaaaaaagaacaagtaaaggaggaagaaagaacgaaagagatattcgcgaagctcgttcgttccgcctgtagttatcgtttgaacggacgattaa…
76	XLOC_002574 none gi|313876274|gb|AELG01005369.1|-43-29543	29501	XM_003393742	PREDICTED: Bombus terrestris hypothetical protein LOC100650392, transcript variant 2 (LOC100650392), mRNA	13668	2.25143e-36			XLOC_002574	gi|313876274|gb|AELG01005369.1|	43	29543	57	6	cttctctctctctctctctctctctctctctctcgctcgctcgctcgctctctccctttacatttaataaggaactctaaacttaataacacttacacttaataacatggaaaatagtaaaattgtatacacatattatataatatttatctataatacaattaatcgttgcattaattagtctgtattggcatacaaggaagagtgctgataaatattatgtatctgtcgggccgtgtggaaatttttcaatagttgacctggtttcctcgctttatgcaacgcgatccaactttatctcggatgaaataaacacttatccgtgaatgcctctgtattcgaaccagaagatgatatacatatgtactaaaattaaagctacgattatcgtacacgcgg…
77	XLOC_002583 none gi|313876276|gb|AELG01005367.1|-246194-272271	26078	XM_003393740	PREDICTED: Bombus terrestris multidrug resistance protein homolog 49-like (LOC100650108), mRNA	8433	3.2e-29			XLOC_002583	gi|313876276|gb|AELG01005367.1|	246194	272271	16	1	cgcacggataacgaggaaagtggatttgttggaaaaaccaatcggacgcgctgatttttcacagcgtatcgagaacacgcgcgtcttttaattttcgcgcgaacaaacagcaggtgataaacctgatgataaacgttaaaagcttcagcggatagacgcaagttccgcggcgcgaataaatgcgtcgccggcggatatagattataaatggggaacaaaatggatgaaacgggacgaacttcgcgatttttttcggtgaccgctcccaccgaaaactgaattcccctcaccgcctgttcatttaacaaactcgtgcgtactttttttccactatggttccatttatttgtatatgacagcagtacgatctgcttcatttcttcttataacaagaaaaaa…
78	XLOC_002619 none gi|313876282|gb|AELG01005362.1|-1-101766	101766	XM_003393725	PREDICTED: Bombus terrestris hypothetical protein LOC100648085 (LOC100648085), mRNA	6277	2.95876e-09			XLOC_002619	gi|313876282|gb|AELG01005362.1|	1	101766	21	1	tctctctctctctctctctctctgtctgtttgcttgcttgcttgtttgctcatttcgtttgctcgtctgtctggccgtctctttgagatgatctctatcaaatgtgaccgatcgacgcgcgatttcaatttctctggcagccgagcgggaccctcacgagtgaagggtagagtctacttcggagaacgagacagactagagttcgctagagtcactagagcgtcgttcgaaaagtagaggcgaacgttagtggaggttacttcctttcttttcttttcttttttttctcgaaagaattattgcgacgtcggctcactttggaagactacccttcgaatcgtgtaaagagtccatcctgtcacgcgtcgatcgtactacgcggtatgttaactaattaat…
79	XLOC_002670 none gi|313876297|gb|AELG01005347.1|-8409-16100	7692	XM_003393838	PREDICTED: Bombus terrestris hypothetical protein LOC100652309 (LOC100652309), mRNA	7059	2.4e-148			XLOC_002670	gi|313876297|gb|AELG01005347.1|	8409	16100	9	1	ttttattatacaggtacaagacttttatgaggtaacttatatagaagtacgaaatgaatatttgttgcaatgcccgacgttggccagtcattcggctgccttcaacaatcggtcaacaatatcttctttctcttttacattaatcacactagttacttgcagttcatatatgacactttttacatatgtaaaaaataaacacttgcagcaaattttctttaaattttcgttagaatagaagcttgaaatagcacagtattaaaaattttgctttttttaaatttatgatttttatataataaaattgctattttaatttgtgcacaaactcttgccgtgatgaagataacttaccatcttcgggtgttacttctgcttgttaacagcttccatctatgt…
80	XLOC_002688 XLOC_002689 none gi|313876301|gb|AELG01005343.1|-75-62733	62659	XM_003393973	PREDICTED: Bombus terrestris hypothetical protein LOC100649322 (LOC100649322), mRNA	6319	4.6e-32			XLOC_002688 XLOC_002689	gi|313876301|gb|AELG01005343.1|	75	62733	15	1	ttaccggtgagcggcaatggcggaggcgtgtccaaggtatccttctcggtatggtcctgcgcctcttcgataacgggtacgtctttgtgatagtaacccgtgatttcgatcttcttctccgacaccagaatgttagcgtcaccttgattcccgtagctggagtagttggtcacggacgtagcctttttaacgaagtcatcagcgatgtacggcttcgagtcttcgagtacgcgagcctcgcgagccaatacgttgctcgtatcttgacaaacgttctcgacgttcatcttgccgtttatctcgatgctcggcagttcgatcttgctcacctcctggcagacgttctccacattggacaaaccggtgatcctgttgtcggctaaaataatgccagttgcg…
81	XLOC_002701 XLOC_002700 none gi|313876307|gb|AELG01005338.1|-4579-13768	9190	XM_003403132	PREDICTED: Bombus terrestris sterol regulatory element-binding protein cleavage-activating protein-like (LOC100650711), mRNA	4633	3.18473e-70			XLOC_002701 XLOC_002700	gi|313876307|gb|AELG01005338.1|	4579	13768	18	1	aaattgatcaacagactgtgaattttgaagcgtttatgagaaaacttgcagtttctaataaaatattcaatgtaaagtatttgttacaatattcagataggataaggaaaaactgaatctgtataattattcatagcttattgaccaattatacgacgagttcattcaggatattagaggtaactcgaggtgtagtaaatgtgagaatttattaagaacggtatatctggtgtacgacacatttgcacatgttaaattaattaaataaatataaaaatcatgcgaaatcctaaatgaaacgttagccagccaactgtgtcattaaaagcatcttcttctttcttttttcaattattttatccttgttgtattttattcctttcgcgtaacgacttctat…
82	XLOC_002720 XLOC_002718 XLOC_002719 none gi|313876311|gb|AELG01005334.1|-45588-90725	45138	XM_003403124	PREDICTED: Bombus terrestris hypothetical protein LOC100649677 (LOC100649677), mRNA	18256	5.01429e-47			XLOC_002720 XLOC_002718 XLOC_002719	gi|313876311|gb|AELG01005334.1|	45588	90725	53	2	attaatattaaataataatcatttatttcttttttctttttctttttatgccatgtcttataaattatagggaagtttttgtaagaacacaatttgcaatattaacaatggcaaaatttataactataactgtctttggttactctgtcgataacgaagttggaggacccatacacgtcgggtgatataagaaatgaaattttattgagagaaatgttaaaaaataaaaaattgttaaattaattgctccaccttctatgtacattctatgtgatttcagaatcggtagcaaagacgttgcggagaagctcagcgcagccctccagtccagagaattagctcaagttttacaagcttttatcgacgcgaataacacggtacctccaccatcttcgtata…
84	XLOC_002729 none gi|313876312|gb|AELG01005333.1|-82496-97012	14517	XM_003403103	PREDICTED: Bombus terrestris AN1-type zinc finger protein 5-like, transcript variant 1 (LOC100647169), mRNA	4162	1.40167e-73			XLOC_002729	gi|313876312|gb|AELG01005333.1|	82496	97012	8	1	cgtccgacgacttgagtttgtcgactctggttctgactacttagtgtacggattgggggagggtaagagatctaactttacaccagtcattggcagtatttgttcctgtgcccgcagctttggttcgtctatcgtcgcaatcgaaagtttggtgtaaggactagtttactagataaccgatatttgtgttttgtgagagtgaggccgcgctgcgtatcaatttggggactaactggattcgtaaccgaggggacctaatgctccgctgagaattatgtcggatactgatgcgggattacgatcggtcacacgtcaagtcagctgacatattgcgccctgctacaccgcaacagctcttggtaagtgtcgcaatcgcgctacttggtcatcaacgccgac…
85	XLOC_002735 XLOC_002745 none gi|313876312|gb|AELG01005333.1|-136158-152857	16700	XM_003403110	PREDICTED: Bombus terrestris brefeldin A-inhibited guanine nucleotide-exchange protein 2-like (LOC100648040), mRNA	7331	1.98462e-104			XLOC_002735 XLOC_002745	gi|313876312|gb|AELG01005333.1|	136158	152857	26	1	ggagagaagaaagtgatttgcaacaagtttcgtcaaagttctcctgtcacttgcctaatttggctgaccgagggaccaattattattggtttggtagatggcaaagttcgcattgcattggtgaagactcagaaagctcagacactttacacggctgattccaccacaattgccttggcttccaagtaatctatcttcgcaatattttattttctcattagttcctccgtattgaaacaaacattgcatatcttattgtccttgttgtctgctgcattgaatagggtcagtcaaaaactgaagcaagatcatgtatctattagacaaaaaataattgtcaacctctactatcacttcttgcttgcttggtacatcattctaaaacatctggtaattatt…
87	XLOC_002777 XLOC_002781 none gi|313876317|gb|AELG01005328.1|-65252-85228	19977	XM_003403073	PREDICTED: Bombus terrestris uncharacterized protein C3orf21 homolog (LOC100643598), mRNA	3319	0			XLOC_002777 XLOC_002781	gi|313876317|gb|AELG01005328.1|	65252	85228	29	1	caatatttttgatgcagataataaaacaactgcatcagtaagtgtattgttttgattgcaatattgtattcagtatttattttctccaaatgacttgtgtcctctttcctgcacattaattatccacttataatttaataaatattgaacgtatatttttttgtttacttatgtgttctatagtatggccaccattaaatgattttgatagacttcaataacataacctaacattttatcaaacttcaataacataacctatcgaagtataaatacatcatctacagttttaataaattttttctaatattgagctgtagccatttggaatgtacgaagggaacttgaacatgatcgagtaattaaatgctcctgttacgcaaggtgctcatcaatttg…
88	XLOC_002813 none gi|313876328|gb|AELG01005317.1|-293-25310	25018	XR_132421	PREDICTED: Bombus terrestris hypothetical LOC100649011 (LOC100649011), miscRNA	7232	5.1e-88			XLOC_002813	gi|313876328|gb|AELG01005317.1|	293	25310	18	1	ggaagatgttatgggtgaactacgtgcgttataggttaagaaatgttttgtttgtgatcccggtgaaagctgtaacgtaatcaattaataaaccgggactttttgtatcagaaaagttatatcgatcctagtagtggacgtggaccaaacaacatgtttcgacaaatattggacgctttaggagggaactcggtacatacgcatatacgtacagtggctagtggctacaaaagaatattcccacatagccttatcttttgcttaaacgtctttttattagatcctatatttcgttttcatagtactaaattttcgtaccataagtgttactagacatgctactaaatgatataatttaatatacatggacttaattaatgacatattatataaatacta…
89	XLOC_002816 none gi|313876328|gb|AELG01005317.1|-49850-55120	5271	XM_003403040	PREDICTED: Bombus terrestris aldehyde dehydrogenase family 1 member L1-like, transcript variant 1 (LOC100649608), mRNA	3643	3.175e-20			XLOC_002816	gi|313876328|gb|AELG01005317.1|	49850	55120	10	1	taattgtataagaggcaatttatatatctgtaataacttatataatccactttattaatactttgttatacaactagacaaagccacctgttaataagcagcttagaatcaatcttaacaaacattttgtaatacattctatctgttatgatcattgaatacaaagaaatgattctctgagaatatagatcaattgataaaaaaaaagaaaaataaatggaaagatcttagaaggaaataatgctataacggccaactactcacagaaatggagcacacttgtctctatacaaaaaagcacgtcggagcatctggagttttgaaagaggggctagaaggggcttgtgtaaaaactgtttatgtagctcgcttgcgtgggagcaagattttgctgtttct…
90	XLOC_002822 none gi|313876329|gb|AELG01005316.1|-13133-45608	32476	XM_003403019	PREDICTED: Bombus terrestris TAR DNA-binding protein 43-like (LOC100646812), mRNA	4650	1.3175e-68			XLOC_002822	gi|313876329|gb|AELG01005316.1|	13133	45608	19	1	tttacttattatatttaaactaactttatatatcaatatacgtgatattggcatgtgtctgctggtccaagatgcgcatgcgcaagaagtccccgataatctcggagaatcctttattaagggagacttttactcgatgatgcattagtgttgtttctgccagtagtgttacgcagaaaattcgggaaaaaggaacttccttttctgaactttgtttgctaagattcctatttcaaacaagagttagaagcttgtttgaaaatgtaccgtgctttgtgcctttgtgctctcatagcactagccaatgctgatttgcagaggtaaatataacaattttttttaaacaaagaacatgactttctataattggctcagttattgtattatttatcatacatc…
91	XLOC_002841 none gi|313876330|gb|AELG01005315.1|-7533-21413	13881	XM_003403008	PREDICTED: Bombus terrestris aldehyde oxidase-like (LOC100645396), mRNA	4409	3.476e-19			XLOC_002841	gi|313876330|gb|AELG01005315.1|	7533	21413	25	4	atttttaactatatataacgcttgtttataacattctttttaataaactacttcgtcctatttatttttctacaagtcctccatgaataacacatttacatacataactgtgcgataggatagtggtttatgggtaatttcttgcaaatttttgcacattttaacgtggaaatttaaatatgtacagatttctaaaattgatatatcaattttagaaacatatatttattgtctaatattattattatattattgttacatatcaagtgctgtaagataaaaataataatttatatttttacatttctttattctaaataactgtatgatatatgattattaaaagtggattaggaataacaaaagtatgtcttttattcaacaataaatttttatctc…
92	XLOC_002842 none gi|313876330|gb|AELG01005315.1|-21904-54410	32507	XM_003403010	PREDICTED: Bombus terrestris phosphatidylinositol-binding clathrin assembly protein-like (LOC100645783), mRNA	2992	2.45e-15			XLOC_002842	gi|313876330|gb|AELG01005315.1|	21904	54410	25	1	ggataaagtaaatgttagtttatctctcttttcacgaagaagaatggacacatctagtaatttcaataaatactctattaaacgccattcatgtgttacataataatcgtttacaacatattcgtagcgcataatgatatcaatgacaattaatacaaattaaccgtaaataatagcatctcaactaatatattttatagtcggtgtacttcttccgttttgaatttcacgcgcatgaattataactacttacgttaaagagagacgtcctaacagaagatagaacggaaaaacgagatgtataatatggcatactagggtttcctttttcccattagatgatatcagaaaaaataacgggttctctccgtgtttctatagactctctagtttgctacc…
93	XLOC_002847 none gi|313876332|gb|AELG01005313.1|-8-51211	51204	XM_003403007	PREDICTED: Bombus terrestris plasma membrane calcium-transporting ATPase 3-like (LOC100645179), mRNA	6291	2.98571e-12			XLOC_002847	gi|313876332|gb|AELG01005313.1|	8	51211	23	1	atatatatatatatatatatatatatatatatatatatatatatatatatgcatatataaatatatacgcatgcttcggcgagcagagaacacaaaaaaaaaggtgtctcgttgaaaaaaacgtgtttaataattttttttcttttgggtagatcgtagctatatatttattactaaaagtacatgcaggttttcgtaccgtggcgtgattaacgtctttactatcaggatctttatatcgatttaagcgtaataatggcaatgtcgtggcattcgtttcccatttgttcaaccttttttggtttctacattttttactttcgttatattattcttactgttaatctcccatttctttcaattacgcggacgtaacaaagaagaatcggtgcgacaaat…
94	XLOC_002893 XLOC_002892 none gi|313876337|gb|AELG01005308.1|-28075-68454	40380	XM_003403169	PREDICTED: Bombus terrestris parathyroid hormone/parathyroid hormone-related peptide receptor-like (LOC100645429), mRNA	2937	8.69233e-38			XLOC_002893 XLOC_002892	gi|313876337|gb|AELG01005308.1|	28075	68454	21	3	gtcgcgcttaaacggcgcccagcgtcagacgtgttagtgcgtcgtcagagacagatcatccaatctatccaagcaacagttacctcttcaccaaaaaaatcttaaaacgaagatccagttagagcgaagaagaaattattgtcatttatggccggataaatctttggttggggttactaatgatgggaatcaggggtggtgctttgatctttcttcatgaagatttccaccacttttgcattttgtgacataagagaacgcttttgaggattatcctagtatttcttcagaacttctatgtggaatgaaacaacgattctgatcaattttggatccatcgaaggagtgtttacacatcttttggcagcttcttttgcattccgccgagcagcttccggt…
95	XLOC_002900 none gi|313876340|gb|AELG01005305.1|-4-6640	6637	XM_003403165	PREDICTED: Bombus terrestris hypothetical protein LOC100644870 (LOC100644870), mRNA	4689	1.86923e-36			XLOC_002900	gi|313876340|gb|AELG01005305.1|	4	6640	18	1	tatgcgtctcctatcgacaaaggtcgacaaaggtcaatattcttgatagtctagtcgaagtaaactgtatgctgccattgagaaagacaaggtacaacaaaaaaacaatcacaaatgaactctttatgcgaaaacgaagcgcgtgtgcaacattctgtctagaaataactttaaccgtttcctcaatttccatttaatagtcgtagttcgatcatccgctctgaagaaaccattaaaaaccatcatactataaagaattataactattcgatccgtttcacggccattttcattgatggaaggcagtgctcgagttacatatatctaagtatataattttacatgtataagattagaatttacatcggttccagccgtgagacggatcaattgcgagac…
97	XLOC_002945 XLOC_002941 XLOC_002940 XLOC_002942 none gi|313876355|gb|AELG01005291.1|-205070-226220	21151	XM_003403052	PREDICTED: Bombus terrestris importin-13-like (LOC100651063), mRNA	3254	5.93875e-73			XLOC_002945 XLOC_002941 XLOC_002940 XLOC_002942	gi|313876355|gb|AELG01005291.1|	205070	226220	79	1	catcaaatgttccacagctgatcaattgcatatatgtttgtttatatatttcaagtacatatacgataacatatacgatttcatgttatatattattcctatcacataatagtgctctatttacagctattttattatcagaatgagttccgcacattatgaaaattgaaattacatagtattgttgtaaatggcattgtagatatataaataaccttaattggacgcggttatttgtttttctggttaaactggcttaaaatatctagtattgttaacgaaatattaaaaaatgattattgtactgtaaaatgtcgtatcaggattctccgttttcgaccatgtatggtcaggatgattatgatattgatgaagacaacgatgagtatttggaagatg…
99	XLOC_003046 none gi|313876453|gb|AELG01005194.1|-62864-89553	26690	XM_003397932	PREDICTED: Bombus terrestris protein numb-like (LOC100649775), mRNA	4795	3.04444e-31			XLOC_003046	gi|313876453|gb|AELG01005194.1|	62864	89553	10	1	tttggtaatcacaacagatattataataaatcatatctttacagaggcagatacattgtaaaacgaacaaggatactttcacgaaatatacacgcagtcgtacattgatccaggaatcgatcggcgacactatgtacaacacaaccacggaagcgtgtacgatgccctgtcgaaagaatttacagacatcgcgattccactttcctcaaatttggcacgcagtgcacctgttcgtatattatttcctttttatttctttttccttatcccagtgtttcgctgccctcgcattcgacgatttaaccaatcacaaattcgctagtctcgatcggagagaacgacacgcaggaacctgacgacgcttcagtccttgctttccacgttataatgaattaattt…
100	XLOC_003080 none gi|313876459|gb|AELG01005188.1|-18752-27603	8852	XM_003397909	PREDICTED: Bombus terrestris protein bicaudal D-like (LOC100646788), mRNA	3963	5.70263e-70			XLOC_003080	gi|313876459|gb|AELG01005188.1|	18752	27603	7	1	taaattagaactacctgtgtctatcgcacgaacttcgacttaacaatgtagttttaaatggaaaaaagaaattaatttacaataatgtacgtgtaactttcacttgaacatctacataatgaaactgaggagaaaacatatacagcgaataagtaatagaaataaaaatgggaaaataacataaaacaaaaacataatctttgaattttattccattgattgttagctaatgttaacgaaggggaaacaaaaacataaataataagattttccgtctctagttaaaaccgtagacacaggcaatacaataactatacggtataaatacaataatagtgataactgatcaattgattgatagtcaatgaacgatcgataaattctctttaggtactcatc…
101	XLOC_003081 none gi|313876459|gb|AELG01005188.1|-28319-33450	5132	XM_003397912	PREDICTED: Bombus terrestris CCHC-type zinc finger protein CG3800-like, transcript variant 2 (LOC100647106), mRNA	2911	2.28e-25			XLOC_003081	gi|313876459|gb|AELG01005188.1|	28319	33450	4	1	ttagtaatatacacaaaggattaacgaactaaaaaggaaaattatagatttacattttattaataagtgatctcgtctttcaaccgaaacataaatagtacatgaagtacatatgtccatatatcgtactacacttccttagtcgtagatgtaacaatacccctcgaaataatgggtaagtggaatcatatgataagcattatatagggaacagaaaagaaaaacaagatctcgtctttgcctctccgtacacattctatttcaaaaattcagtttaaaaacataacttcaaatactccgcaatcctttattactttgcagcttattttttttcttcctcttcatcctcttcttcatcttcttcctttaagtattaatagattaatataagtcgagccg…
102	XLOC_003083 none gi|313876459|gb|AELG01005188.1|-43948-73814	29867	XM_003397916	PREDICTED: Bombus terrestris hypothetical protein LOC100647661 (LOC100647661), mRNA	8096	2.41818e-79			XLOC_003083	gi|313876459|gb|AELG01005188.1|	43948	73814	7	1	tattcaaaacagattgtaataggcacaagtttcgatacaatacaatataacgttgatcgtttcactgaaaataaaatttattgatagaattttattttcactttccatcgcaattgtatgcatatgtatgtatgtagatgtattttagtggttggctcatcagcctacgcaatggtggggatgctcgaagcctgagggccttatcgttaggtatctattgccgattattgtatcagcatcaacgttatcgtgatcaagctttgcaattgtatttctaatttaaggacagtttttggggctttcgattcgctacagttgaaatttataccgttcattttttttcctgatgatgatgggaaacttttttttaaaaaaatagaacccgatatgctattcaaa…
105	XLOC_003157 none gi|313876488|gb|AELG01005160.1|-97864-110982	13119	XR_132090	PREDICTED: Bombus terrestris hypothetical LOC100644140 (LOC100644140), miscRNA	1581	7.3e-49			XLOC_003157	gi|313876488|gb|AELG01005160.1|	97864	110982	24	1	tagcaatctctttatttctccttgttcctttatattcaatatatatataatatatattgaacgatatataggataatataggttaatataataatttgtgtaaataacattatcagaatgaaaacaacgacggggtaattattatgctaggctcttcttttgttcgattttcttttcttttatgtacaatactattttggctcatgacgttacgactttggaccatacatacgaggatactccttcgagataggagaaaatgaacgtatcctccaaaaaacgagtacctgctcgatcatgaatcaagatcattcgacagttgggacgctaatactctaatcgcggcgaatgacaccagtgacaccaccactggcgtataatctgactatgtccgatcgt…
106	XLOC_003270 none gi|313876552|gb|AELG01005098.1|-3826-45066	41241	XR_132330	PREDICTED: Bombus terrestris hypothetical LOC100652177 (LOC100652177), miscRNA	3578	0			XLOC_003270	gi|313876552|gb|AELG01005098.1|	3826	45066	8	1	tttcttttaaactttgacaaacatgtgttcggcaggtgcacttgggagagggaatagcagtgtgtgaggaacaactaagggctgtgaaatggagcgattacagaaaattgacccgtggtctggctgcaattttgttcagccccaccgagttggccacctgctcggtcacaggacaacgatggagccgagctggaactgccactgagagaccagtgaaacctgcgctagataaggccaaagtacaggctattatatgtaagtagcagctactttttcttaatgtatatattatacaaactactcttgaccattgctggatttattagtttggtatgttctcgaacaagattatgatcatacgtattgtacaagaacaagaaatatagatctcattgatta…
107	XLOC_003312 XLOC_003314 none gi|313876568|gb|AELG01005082.1|-21672-41623	19952	XM_003401970	PREDICTED: Bombus terrestris phosphofurin acidic cluster sorting protein 2-like, transcript variant 2 (LOC100651026), mRNA	7563	4.26667e-55			XLOC_003312 XLOC_003314	gi|313876568|gb|AELG01005082.1|	21672	41623	18	1	tactattaaacttcgttaaacctattatctatgacaatagtataggaaaacggtctcatgcgatacgtatcgaaatccccgcacctgtttcaattcgagttcgagtcggagtgaaaagagataaacaatatatttcccgaggctagggttcttgcaaacaatgcacttgcctaaactggtgaatcatcttcggaactgcagcacctacgagaaatttcttatcagactgtatatcgtgacagacgcttgcgaataagacatagtgcgctatgccagcctgagagagctctctcagagaggattcaaatttcagtcgtatcggggcagtaatcgtagttcgttggagaattgtcgcgcatccgaacgtactcttaataccgtcacgtcaatgcactcgag…
108	XLOC_003409 none gi|313876629|gb|AELG01005022.1|-6369-15083	8715	XM_003402007	PREDICTED: Bombus terrestris importin-5-like (LOC100645543), mRNA	3639	8.07143e-46			XLOC_003409	gi|313876629|gb|AELG01005022.1|	6369	15083	14	1	attatttttcacattgtaaaaatttcatttctatttcttacaaaatacatgatttgaaaggtaaagcaaaacaatcaattaaaaagctgagatttattttaatgaataataataactttaaaataatctctatataattataagaattataattttacttttttcataccgattttgcgtttacatttttttttttgtcacaatatgtcgcataaacagtccttcaataattcttaatgaaatgtttacaatcgcacattgcttgtatctatttcataagatctttatgttggtcttcatgaaataatcaataaggcagtgcctaccaatcatcaataattacatttatgtaattcaactttacgtacttagttttaatattcatatactttgatatat…
109	XLOC_003410 none gi|313876630|gb|AELG01005021.1|-45677-62482	16806	XM_003401947	PREDICTED: Bombus terrestris protein ECT2-like (LOC100648074), mRNA	3328	1.34118e-15			XLOC_003410	gi|313876630|gb|AELG01005021.1|	45677	62482	33	1	attttcgatttacataataaagagtaaatttatacaatcaattacagtatcatataaatagtaacgactatacgcaacattacaagtattacaatattcttacgcgtgtagtaaaaaacatcatctgcactatactacacttacacgatacttatcgttaatatttacaatgctccgaagcgagcggaatttctctcattatcatcgagaaaaaacgcttaatagctccaaaatgattcgtggaatcatttgacaaccataaaatgtcgacatattcagaatatcaaggcttttatcgtgccgacaatttataaaagattagaatgtccaacacggtccatggatatttatgacaatatttattagttaaactaataaattgatgttaaaattacgaaa…
110	XLOC_003434 none gi|313876635|gb|AELG01005016.1|-14047-41762	27716	XM_003401946	PREDICTED: Bombus terrestris hypothetical protein LOC100647879 (LOC100647879), mRNA	3855	6.92571e-69			XLOC_003434	gi|313876635|gb|AELG01005016.1|	14047	41762	8	1	atatataggcagagaggtgttttttaaaggatacatcttgccaacttcaatcgtctatttatatttctgaattcctactgacatccgatcgtacagacactcgcacgtgggagcggcgtagctaagtttcgaaaatttaaaaataacttctatcgtcgaggaggaaacggatatacgtgtagaaatggacaaaaattcacgcgtaatcgcgcgggtagacataattcgtgttccagtacatagtcgatgatacacgcaatgtatactcgttacgagtctaattgataattgtatggttacagtcgtgttctcgccgtgatatctttttctcctctctcgttttctctctcgctgtctgtcttttttcttctttataaattttatttgtgattcccgtta…
111	XLOC_003491 none gi|313876640|gb|AELG01005011.1|-24681-45619	20939	XM_003401896	PREDICTED: Bombus terrestris hypothetical protein LOC100651623 (LOC100651623), mRNA	4126	0			XLOC_003491	gi|313876640|gb|AELG01005011.1|	24681	45619	24	1	gcatttcgcatggtgtcgtatcgggaggaggaaataactgttgagagtttgtcgtaaatatggaaaatttattatacaacaccaagtcattgcttcaaaatggtgagaattttaatttagttcattttctatcgataacccaagacaatttaaagcgatttatcgtttttcaatgtaaatggaaggttattagtttttgattaagatcacttatatggagaagtacaatgacgtattatcgaagtgaaattctttcccttttcactccccttgatcatttctcttctcttctttttcctcgataattcttttattatcatttttatttttccgtttcttttcctcctttccttttctttgatacatcgaaatatagttcgaatatagttggataatcgt…
112	XLOC_003620 none gi|313876679|gb|AELG01004973.1|-101654-113325	11672	XM_003394456	PREDICTED: Bombus terrestris cytoskeleton-associated protein 5-like (LOC100650270), mRNA	6651	1.0871e-22			XLOC_003620	gi|313876679|gb|AELG01004973.1|	101654	113325	32	4	taatactatgttcttttattatgaaaaattaacgtattaaatctacattcgtataccgggattataaatatggagaaacatgcttcttatgtgtagtacgactaagttttaattaattaaataacaaaaacatgtaatatttcttttataaatatagatcaacgatatacattaatgagtggatttattttaaaagaaataacgaaatataaatcgattctgtgtaaaatcagtctaaagagagcataatactagcttatagcttaattatccttcccaaatattgataaatacgagtactataacatgttcgcaattattttaagagttgtaacacataaactcctgataattagcattataacacatatgtagttactgagaaaatcaacacataaa…
113	XLOC_003641 XLOC_003650 none gi|313876686|gb|AELG01004967.1|-79423-90168	10746	XM_003394438	PREDICTED: Bombus terrestris replication factor C subunit 1-like (LOC100648012), mRNA	4672	2.21667e-26			XLOC_003641 XLOC_003650	gi|313876686|gb|AELG01004967.1|	79423	90168	27	1	cttgtaatgttataatatatgaatgaaacttctttatggcaatattaacattaattaattcatatttttctcactaggtcaaattttatatatctttttatgttttatataacagagattataagtagacttatattcgttactgaagttcaaaattatgatgccaacataccaatactataacagcatgtatcgtaaaagcatgcgttgatgcgtcatttattaaaccagtgtgtttttaattatattatctgtttatttttcttgtataagatattgtttagttgatctaaatattgcgtctctatcgaattaaagtacgtttgaaacatgccaagggtaagttttaaaattttctattaaaaactaataatcgaggttaactacatttgttttcat…
114	XLOC_003654 none gi|313876687|gb|AELG01004966.1|-10198-31935	21738	XM_003394420	PREDICTED: Bombus terrestris ATP-binding cassette sub-family A member 5-like (LOC100645517), mRNA	8033	1.376e-32			XLOC_003654	gi|313876687|gb|AELG01004966.1|	10198	31935	26	1	gtccatcccgaaacacgtcgaccccttggcccccgactcgcttcctcatcgaattgtgttcgtcgcctgaggattggattgattttatcgtagccaaacgtgagtgttacctttcacttttatcgtcagatataatcggcattcttgaagattttataaacaagatatctagttcgacgattcattgtccaatgaaaaaagaaaaactagttcaatgtgtttatagttatcatagataagtctatacgcatattttataaacttattttgtgtgtatcgtaacattaaggaaaaaattaagaaccaatccattaccaccaatttcttctcatctcgtgattagactgcgtatttttgtgcattcataggaaatttgacagtgaaaaattgcatagaaca…
115	XLOC_003692 none gi|313876692|gb|AELG01004961.1|-618-9628	9011	XM_003394515	PREDICTED: Bombus terrestris oxysterol-binding protein-related protein 8-like (LOC100647767), mRNA	4434	4.525e-23			XLOC_003692	gi|313876692|gb|AELG01004961.1|	618	9628	25	1	gtacattttcagatttgtctcaaattttataaatataatcatgatagtcatttacactctgtatagtgcaaatgaaattttaaaatgttttatataacacacgtaatatattcgtaaaagtttttataaatgttccaatgctaagtaactatagatcgtgtgtgtcattcctgggagcaattttcgttcgttaaaatgtttacgctttatcgaatctgcatcaataataaggaatgtaatagcgacgttttatgcgtcgtacatcttcattctgaataacttagtaggcccatatgtttatagttaagctataacagtaagtgatcaatggaacatcggactttgcgctcgcgccgtcgtacttcactcgtcggtgtatgtatattcctttttccttgc…
116	XLOC_003704 none gi|313876693|gb|AELG01004960.1|-45107-54742	9636	XM_003394504	PREDICTED: Bombus terrestris hypothetical protein LOC100646337 (LOC100646337), mRNA	4461	1.89093e-48			XLOC_003704	gi|313876693|gb|AELG01004960.1|	45107	54742	13	1	tcgtgcacctgtattttaatttaagtaattcacatgcgctactttgctcaagtgtcgtgtgatcggtattgtgtaatatatacagaaacaaaatcattcgatttcgaattttaatgcacccaggacacaccgttaggtacaacaacattttacattttttattcatcatttactccacaaacttaaaaaagaaaaccatataacgatcatcattatcgcaaacgttcagatcgttccacataagggtcgttttttgtaaattgtatcgttcgacaagttggacggtaattttatcattttttgattcgattcgtttcttcttattcttcatttgtattttttttaaggtacttcgtgtatagcatcgtattcacggaaaaagttgaggaaaattcgaaa…
118	XLOC_003749 none gi|313876708|gb|AELG01004945.1|-77445-82450	5006	XM_003394486	PREDICTED: Bombus terrestris UPF0183 protein CG7083-like (LOC100644123), mRNA	3854	4.9125e-38			XLOC_003749	gi|313876708|gb|AELG01004945.1|	77445	82450	8	1	ccgacggagtcgcatatgtggcggcatctaaagcgaaagaaacgaagtttttcttcgaaatggcgacatttccgtacacagtcgatagtctgattctgtttcacgtaatttgcggcacgtatcagctgttcggtgacagtttgctagcagtaagagtagagtgttgaggtttattgtttaggaaagcaatatggctatctggtgattagtaacagtgcgatacgtagacaaaggaacaacgcagttctcatgatatttggagacgcgtggtgcactctgttttagtttaatttataaaagtaagggaaataacaaaaggaatcggctagagatgttggaactcgaggtagtgcccgaaagatccctcggctgcgagcagtgggaatttattttaggcaa…
119	XLOC_003811 XLOC_003815 none gi|313876777|gb|AELG01004878.1|-46029-57696	11668	XM_003401089	PREDICTED: Bombus terrestris double-stranded RNA-specific editase Adar-like (LOC100651176), mRNA	4578	5.4125e-26			XLOC_003811 XLOC_003815	gi|313876777|gb|AELG01004878.1|	46029	57696	20	1	cgaagtttaaaatacaaagagaattacgattcgcgacttctactccaccgaagaaactttgaaattgtagaaaactgaaaataatcacatgatgggcaagaaaacgggaagaaaattaccactgatgacgaaacgcagtttgtgcggaacacgagatttcacgaaaacaacggtgaacatctttttctgtggttttgcatgtcgcacgtgtgctaatttgtgtctaatagctgtgattttatttgtaggagcaggaaaaaatacttccaaactcggttaaagttttcgcatggcaaaattacattctgataaaaatacgtgagtatctcagatttatcattttatcacattcgtaatgttcattattattcgaagatatcaataaattggtgttatagt…
120	XLOC_003828 XLOC_003835 none gi|313876779|gb|AELG01004876.1|-59415-68191	8777	XM_003401035	PREDICTED: Bombus terrestris mothers against decapentaplegic homolog 4-like (LOC100644192), mRNA	3772	1.19171e-64			XLOC_003828 XLOC_003835	gi|313876779|gb|AELG01004876.1|	59415	68191	24	1	tttagatactagagataagtgcggttctgccaggttctactgatgtcgcaacaattcaatctaacctccgaaaaaaactagcagcgtcctactcgaagtaactgtcagtacacggtacgtcatcgtaaagcgattccattaaggttatttcgtgtattccttacttctattaactcgccaaccgataaggtttgttttctggctcttaatattttgtaactgatcgctttcaacttgtttatctatttcccactttcagcgaatccacatctatgacacatggctagtagatcattgctagatggtcaatcataaaaatttgaacacgtcgaaactaagattaagagtagtgtctcaatcgaagaattggaacggtattcgccacggctttcacagaca…
121	XLOC_003866 none gi|313876782|gb|AELG01004873.1|-106441-113174	6734	XM_003401048	PREDICTED: Bombus terrestris DDB1- and CUL4-associated factor 10 homolog (LOC100645811), mRNA	3231	1.722e-55			XLOC_003866	gi|313876782|gb|AELG01004873.1|	106441	113174	5	1	acttcgtgagaagaacggattttcgaggaaatgaagtacttgtatgtttaatttacctgaacctggaatgtaacacactatgggaatcctgttcgagactcgcgctcgagttctcgtttcgtcgattctcagcgcacgacgttgtatgtcaaagcaaagatggcgttgattcgtgttgtgtcaggtgtttaaaatttcttaaaattatatcgaagtgtgacattggactgtaatcgtgacacttcagtcagttatttaaatcgtttttagttttgtgaaagatcgtcaattggtaaaaacgtaaaggcatctgtcaagagtcacgtgtaatactgcccaatagtcgtattttgcacttaaccttaacctttactcggtattgtacgatcgttttcaaat…
122	XLOC_003868 none gi|313876782|gb|AELG01004873.1|-33793-80253	46461	XM_003401043	PREDICTED: Bombus terrestris protein phosphatase PP2A 55 kDa regulatory subunit-like, transcript variant 1 (LOC100645140), mRNA	4880	3.71e-27			XLOC_003868	gi|313876782|gb|AELG01004873.1|	33793	80253	16	1	aatattgataattttattatgcaaattcataattttattgttaatagtatcatgtactctttatcattcgctcgcaagaatagaagatactaactttaatgatgtttcactgataatgaaagaaggggaggagcaggaatgaagagattaaaatcaaatttcaattgattctggaagcatactgatctcggatgaaaataatgggaatacatctctagcaacatcgaatatatttctctcaggcattatatattgtttcaccatgtaaaactcatccttcctgaaaaagaaaaaagaagaaaaaatacaataaaaacatcgcgagaaaatactagattgaagaaagtctaaaaatttataccgtaacactaagaataaaatttttagttttgtattttt…
123	XLOC_003885 none gi|313876786|gb|AELG01004869.1|-17577-38303	20727	XR_132280	PREDICTED: Bombus terrestris hypothetical LOC100648575 (LOC100648575), miscRNA	2014	3e-21			XLOC_003885	gi|313876786|gb|AELG01004869.1|	17577	38303	9	1	tgcagttacgatggtgtcgcaggtctggaacgggtagcggaggagttgatgggccgtaggagatggaagcaatatcaggacaccctgtacagcggtactcgcagcagcgaatcagtgacggcacagccccaccaccggctctacccggcgttctcgtcgtcctgcgacccggtggtgcccgggaatttggaacaaattgggtcgcgtccgcttcatcctgcgtcctcctcgttacctacaacgataacgacgacaacgacggtgccaccggcgattacgacgacgacagcggcaacgacggcgacgacgacgggcccgatcaagcaggagagcctgcaaaggcatcacctgcagaaccaccatcacctacagccctccgccgttcaagatcaccaccgt…
124	XLOC_003896 none gi|313876794|gb|AELG01004862.1|-53146-120521	67376	XM_003401031	PREDICTED: Bombus terrestris hypothetical protein LOC100643666 (LOC100643666), mRNA	5336	3.2e-28			XLOC_003896	gi|313876794|gb|AELG01004862.1|	53146	120521	14	1	cgtgataacatacaaatttcctataaacttatcatgtttgttctctgtagtcttcaattacaaaatatctgattaccttatttgatggagaattataaaacgatacaagataagtttacatcctataacgtgtgacttgtcaatttactaatattattagtcggtatattactgtgcaagtgtgctctgaccgcttatttcttaacacccgaagtttcagtcttgccgactgtacgttgtgttttatgtacattgggtatcgttcttggcgcgttaacgttcttatttgcctcgaacttctgttgaagggaggccacgttcgatttactgctcgctgctctttgcaccgggttcgtcttcgcccctgaatctttcgtctccgtcttttgactcggcttt…
125	XLOC_003933 XLOC_003949 none gi|313876798|gb|AELG01004858.1|-194525-204599	10075	XM_003400992	PREDICTED: Bombus terrestris poly(U)-binding-splicing factor half pint-like (LOC100649002), mRNA	2621	2.91134e-22			XLOC_003933 XLOC_003949	gi|313876798|gb|AELG01004858.1|	194525	204599	35	1	tacaatttaacatgaaattgttactgacttacatagtacttataacacttccgtaaaggcaagcttcggatcattttgcatgtaagttacttgttctgagtcggttgagatttgaagaataaaattagatttaaaagaagttggactcattttattggatcacaaaatataatgaacggagcgatggccatggtaagttaattacttctgcaattattatttctgcaagaaatattgaattgatagaagtaacaaatttttcgtatcatgatggcggttgtaaaatgcttgtaatgtacatacttatgattaatactttcgaagtattcaataaaatgtacaatagtaacatatttctacaatatcttactaacatactgttaataataattcgatata…
127	XLOC_003939 none gi|313876798|gb|AELG01004858.1|-24985-114130	89146	XM_003401118	PREDICTED: Bombus terrestris DE-cadherin-like (LOC100644697), mRNA	4967	1.69333e-31			XLOC_003939	gi|313876798|gb|AELG01004858.1|	24985	114130	15	1	tcgtattggtccgggaactcgttaaatatcgcaaaccacgtttacttccagtgtcatcgtcttttattattgctacaaaaaaaagaagaacacgaagttacacgtatctccgacgacggtagatggatctcgcgagtaaagatgaaagatgtgctgcgcgtatatcttgcgatcaactatcacatgtcgagtaggtcgcgcgggcaaccattgtggtctcgcgtgtcctggaatataatttacaagaagcctgcatatgcgtatacctgtggctaaagtgttcgtctcgcgactctttcgccaacatcgctcggaaagaggaacgcctctttgacaatagagcttcgttcaaattagataaattacttgaattcaagcaatagatatttgacttgcaac…
128	XLOC_004112 none gi|313876893|gb|AELG01004765.1|-62277-79981	17705	XM_003398580	PREDICTED: Bombus terrestris hypothetical protein LOC100648757 (LOC100648757), mRNA	2070	0			XLOC_004112	gi|313876893|gb|AELG01004765.1|	62277	79981	2	2	actttaactgtgtcgtcgcaaataattcacaaaaacatgccttatttttgtacgaatttaccttagcccccccttaacagcaccgtgttacggagaattgacattcgcgtggttaaagaatcgtcgaatttaaatgagaaaataattaatcgatggacgaaacgaaatttctataaaccatgagttacagataatggaatcgttatccgtaaattctatcaacgaaggattactcgtgccacttgtaacttgcaaacgatactgaaacgagacagattaagaaatgaccaatcaacaaacgcggtaaaaagaaagaaaagattcgtatgattttgcgaagcgagggtctttcgcgtgaaatatcgcttttccaaatgaatcttatcatctacgtgtaac…
129	XLOC_004190 none gi|313876946|gb|AELG01004713.1|-2873-11218	8346	XM_003402961	PREDICTED: Bombus terrestris protein FAM117B-like, transcript variant 1 (LOC100649196), mRNA	8016	2.9125e-47			XLOC_004190	gi|313876946|gb|AELG01004713.1|	2873	11218	11	1	ctctgctttcaataaaaaacgataaataatattctacgtatttatttaaaaaacaatgaataaaagctgcatttaactttaccaaatatataaaattctcgaagtacatatctttttacaagttttacgcgttaaaaaatttacacaattctgagcatcttacaaattacaatcatgtttaacaatctctgtgttcttttttattgtacgaaatactacaacgatacgtcctgggcagtcctagggataaataaattcgtaattgacataatcattttgccattctgaagcctgctcagatttagatatgtaaagagaatgtaccgaacagtagtcacataaggatcgtttagttaacgaattaaagagtacctatattgtttcataggtaaccggaga…
130	XLOC_004224 XLOC_004223 none gi|313876968|gb|AELG01004692.1|-1502-18193	16692	XM_003395900	PREDICTED: Bombus terrestris dynein heavy chain 5, axonemal-like (LOC100648319), mRNA	12450	5.375e-53			XLOC_004224 XLOC_004223	gi|313876968|gb|AELG01004692.1|	1502	18193	42	1	taaaactttactttgttttctttttaattaagaaaaagaaagtaatgtcgagtatttgaatatattgaaaattttaatgctttgaaaggatgtacataaacatctgataaaccttacatggtacaaactggtactgtttgacatgcattatatctgacgttttagtattacataatgtgattggtatttagcgagtacattatagcagaaattactttatatcacataaaagcgctacacctcgtagcgtccaatgtcgagggttatgatcagtttcaaaatcgatcgatccgatgtacttcgaatctgttctttgtggttttctatatatgggacattcataaagttttggatcttttcctgcagttgtgtttattgcataaatgtaaatcacaggca…
132	XLOC_004280 none gi|313876979|gb|AELG01004681.1|-1182-16185	15004	XM_003395894	PREDICTED: Bombus terrestris hypothetical protein LOC100647616 (LOC100647616), mRNA	1617	9.03333e-173			XLOC_004280	gi|313876979|gb|AELG01004681.1|	1182	16185	7	1	ataggtaggtacacgcgttaagagataggtatctatctacctacttggaaaaaatatttcaggtttgtattttaattctaataattcgataaaagttaatccgacggtacattatcgagaaatatttattgctcgaaatttcggtttacgttcaagaatcacataatttctagatacgttactccttgttatttaaatacttaggtcaacaaattagtgcctaagccaaacgcgtctctataagcaatgctcaaagtattacttatataataatccatctactttcgaaacacgtcgatacattatcaaataggcaacttgccaccatttccaatctgattaattacatcgtgtatcatctctatttctattttcttccatactcgatgtctggaatat…
133	XLOC_004294 XLOC_004298 none gi|313876982|gb|AELG01004678.1|-42066-63057	20992	XM_003395842	PREDICTED: Bombus terrestris probable multidrug resistance-associated protein lethal(2)03659-like, transcript variant 3 (LOC100650642), mRNA	4716	2.25833e-50			XLOC_004294 XLOC_004298	gi|313876982|gb|AELG01004678.1|	42066	63057	24	2	gaaaactttgaaaaatgtgtacctaaaatatgtcgcaagcgacgacgagtatactcgtaaaaaacaactaactggttaaatatatctcattaccatacttaaaataataaagataaaaattattgttgcaaaattttattgatattatacttttgttacaaaagatcgtcaaactgtaattggctaaatagtcggtacatgatacctgtgtaagcaccgtactttcaaaatttgcatcgttacacttagcaaaaactattactttggtttgaaaatataagttggacgtacgaaaaaatttcgcttaaatatgtaatatatcgttcgaaagttactaaagtcggatcatcatcaggatgacgcctcgttgttcttataaaaacactggaagatcgatat…
134	XLOC_004323 XLOC_004325 none gi|313876992|gb|AELG01004668.1|-25426-45349	19924	XM_003395940	PREDICTED: Bombus terrestris protein groucho-like (LOC100643077), mRNA	4150	1.06571e-20			XLOC_004323 XLOC_004325	gi|313876992|gb|AELG01004668.1|	25426	45349	21	1	tcaggacagcgacgcagaaaagagcgatcaggacttggtggtggatgtcgcgaacgaggtcagttcatcttcctgcaatgaaacggatccgatatttttattagcgaattcaccggacaaaaactatttggaagtatgcacaaactgcggatgagaatgaaggatgttccttcatttgaggttgagaacgatcacggtgtcgatttgtggtggatactggcggatattcctttgtcgtagaagcatgattgaaaagacgtgtccaagtgatttttctaacgttcgattctttcatttccttgatattgtattaggtataaaccgtggttgcctttttctcttgtctttctcagttttacgttttgtcatcgtaggccatagcttcaatctgaacagaaa…
135	XLOC_004347 none gi|313877009|gb|AELG01004651.1|-4782-9979	5198	XM_003395920	PREDICTED: Bombus terrestris dosage compensation regulator-like (LOC100650843), mRNA	4203	1.3e-18			XLOC_004347	gi|313877009|gb|AELG01004651.1|	4782	9979	9	1	caaaatcccgctacaaaatggctgacatccaaatgtattcatttcataaccagcgacttcacttattggacaaataatggatagaagccaatatggcgtaaaagtactgaatgtgaacggttcgtaataacgtgtaaaagacgttaaaagcgctcaattttacatacgcagaagtttcaaaccttaagattcctaaggttaaattctataattatatataaaaagtcaataattttatgttccctaaagtaaagtacagccaaaatgggtgatataaaatccttctttcatcaatggtgcgcaaaaaattgcaaggaaccacaatttgatataagaccaacaggtacgataatatcattttcaaaataatataaaaataaagacgtgatatataattaa…
136	XLOC_004348 none gi|313877009|gb|AELG01004651.1|-10189-21216	11028	XM_003395923	PREDICTED: Bombus terrestris catalase-like (LOC100651198), mRNA	4470	0			XLOC_004348	gi|313877009|gb|AELG01004651.1|	10189	21216	29	1	ctcggccatctaacgggcatgatggaaacggaaaaatgtttccatctcttgtgatttcataggtttatttgtgaacacgtcaggagacgaccatacgtttgtagtattggtcggtgcgtggtcggtacgtggtcggtactgagtagaaaaaaaaaatggcgaaaatttgcgtataaagacgatcgtcaacagagttgacagaaactaatgaaattggctaatgtcagattgaacaacgtaatgcacgaaaaatgttccctctagtccgcgccgccttggtgcgtttcatatgatcgggtacaacgttttacacaagtgttcaatcaagtgagaaaaacaacgggaaaaaaaggagaagcaagagtttagtggttgcgaaacgtcacagatcacaacacg…
138	XLOC_004421 none gi|313877044|gb|AELG01004617.1|-77838-96374	18537	XM_003394321	PREDICTED: Bombus terrestris probable Ras GTPase-activating protein-like, transcript variant 2 (LOC100652225), mRNA	3958	2.35e-62			XLOC_004421	gi|313877044|gb|AELG01004617.1|	77838	96374	28	1	gtcgcatttaaatgtacaaaaatacattcgtgcgtgttagacattcgcagaatgctaatttatcgaacgttcaaaactataaaaagttcattagaaatattttgttataatctataacgttattttatcatataaagaacagtaacaaaatctttacatcatatattatttgcttgaaagatatttgtaaatataaaatttatattgataattcaacattacatgatgttttatgcgcgttattagaaggcagcgttactaattaaaaggtagattaaatgttacataaaaaacattatatcgcttcataggcaacatcaacaccaattctagttacagaaccattgagaaattcttcaagttcatcgcgttctctgttttcatctcttgaacgatgta…
139	XLOC_004428 none gi|313877047|gb|AELG01004614.1|-102697-118834	16138	XM_003394303	PREDICTED: Bombus terrestris hypothetical protein LOC100649724 (LOC100649724), mRNA	6686	3.71905e-20			XLOC_004428	gi|313877047|gb|AELG01004614.1|	102697	118834	25	3	atgccatctaacgagatttcattggagatcattttgacgtttgagaacaacgcgtccgcgctgtgcgcgtctatggttctgctcgcgtggaaagacaacgagaaaaattcgtgacgtgcttaacccacatcttcctcataatattcgtaaaatgtccgcctttttgtgacttttctttctgatctcgtaaaaatttcatttacctcgataaacgatcgaatttgctaaacgtaacgattcgaatgttttgtgggagaaaataatgcttatactcgcgtatggacaccagtgccagacacgatagctaggtgagtgaacgtacgagaggtccctgaacgctaacgttggatatcacagctggtatctcaactttcggcacgacgttctcaattccacgcc…
140	XLOC_004465 XLOC_004462 none gi|313877055|gb|AELG01004606.1|-16086-43449	27364	XM_003394277	PREDICTED: Bombus terrestris hypothetical protein LOC100646579, transcript variant 1 (LOC100646579), mRNA	5251	1.39564e-87			XLOC_004465 XLOC_004462	gi|313877055|gb|AELG01004606.1|	16086	43449	13	2	gcgtttgcgaacgcgcccatcgcgcgtccaacatggctaccaccagcaacacgacgacaagcgccggtgaaacgaacggcagtaacgtgccacagtggaaaagagacttgattcagcgtcgtcggcaacagaacaaggttctcgcgagtaacggagccagtgtgaagctatgttcagcggtgatcggctcgtcgacaacaacgacgacgacaggcgggacatcggaatcggtggtcgatccgaccggtagtcaagaacagtgtatagccggcaatgtgccatcgagatcgtggacaacgagcagcggagaggacagtgtgaatatggttaatagctcgagtgctaacagtggtagtggtggaagcgccatagctggtgtcgttgtatcatcttcgccgt…
141	XLOC_004470 none gi|313877056|gb|AELG01004605.1|-32-6895	6864	XR_131867	PREDICTED: Bombus terrestris hypothetical LOC100646218 (LOC100646218), miscRNA	3971	9.98e-93			XLOC_004470	gi|313877056|gb|AELG01004605.1|	32	6895	5	2	tctctctctctctctctctctatctatctatctatctatcgatttctctctctctctctctcaggcaactaacagacgtaacagactgcagaaatcagagattccacatttagtaaattggatcatgtaaagaagataatatttctgcaattttcatttattttttgtacggatttattataatgacattccaaaattataaatacatgtgtcgttttttttttatcaaacttttattttaatcggtatgtctagggctattgattaaagaatatgtatgacacttattgatgtatgcgtcttacaactaattttagatcgtaacgagtaacgtaaattacatgaaagagaaacatttcacattgtttaatttttatatgcaatttattgtctgctgat…
142	XLOC_004476 none gi|313877057|gb|AELG01004604.1|-14775-68783	54009	XM_003394272	PREDICTED: Bombus terrestris protein FAM102B-like (LOC100645905), mRNA	2773	1.2389e-57			XLOC_004476	gi|313877057|gb|AELG01004604.1|	14775	68783	12	1	aatcgattcgtacgccgaacgagatttttccaacgaacgcggcgcttatttatcgcaaatgtatcgattacgagtcgcgtccgatacgagcagcctctatcggacggagcgtggaaggaaaggaaaaagtttcgacaaagttacggaggaatataagattttatctcttttatctcgccgtatttattcatccgcgaactattaacaagcagccatcggtatcgtacatcgagttctcgcgttaccgatacaaccgtttttgctgcaacgatcgtcgtcgtcgtcgtcgttgaccgtttaacgacccgatgatgtccgcggatctctacggagatcggacgtcggagacgcgaaacggattgtcgcgactctgctcactttcgacgaaggacgctttta…
143	XLOC_004480 none gi|313877058|gb|AELG01004603.1|-39400-45990	6591	XM_003394248	PREDICTED: Bombus terrestris neuropathy target esterase sws-like, transcript variant 2 (LOC100643112), mRNA	4560	1.98e-70			XLOC_004480	gi|313877058|gb|AELG01004603.1|	39400	45990	19	1	ctaaaatggcgctggatgactcgagcgaagtatcaaaggtcattaattcaatgtagataagaaattttttgtatcagagcaagaacattgtttctaatccatctaccttgcatttccgtcgcctttcacttatgaatttgtgacgcagtttttgtttaacattctactacactctgatggaagaaatgaatgcccactatggaggttgtatttgttatattttgttcataattttgtaatttttttatccatttattgacgtataagattcattcatataaaggtgttttcgcaataatcagtttgaatatcattaatattattgaatgaaattaaatgaaatgaaatgagttattaattaattactattattttttataggtggtagaactattcaat…
144	XLOC_004501 XLOC_004504 none gi|313877059|gb|AELG01004602.1|-804-11937	11134	XM_003394238	PREDICTED: Bombus terrestris spectrin alpha chain-like (LOC100652224), mRNA	7726	4.05e-17			XLOC_004501 XLOC_004504	gi|313877059|gb|AELG01004602.1|	804	11937	26	1	gttaatatcgaaccttggagaacgtcacttgtcagtggtatattgcatttggaaggattgtgcgaggtacgtgtcacttttatattgtttttacattgtatattatgcaaacgatcgtccaaattcgtaattgtgaatcgatgtcgaaagacgaacgcgttgttgaagctttaattattgatttcactatatcagtcaaccttaccacaccctgtggccattttggacggtagagaattgtctacagaacgtcaaacgaaaagcattgttcgaaatggatcagattacgccaaaggaagtgaaaatcttggaaaatcctgaggacattcaagaacggagagagcaagttctcagtcgatatgcgaatttcaaggcagaagctaggaacaagagagataa…
145	XLOC_004518 XLOC_004515 none gi|313877064|gb|AELG01004597.1|-11064-18298	7235	XM_003394226	PREDICTED: Bombus terrestris ribonuclease 3-like (LOC100650840), mRNA	4051	7e-72			XLOC_004518 XLOC_004515	gi|313877064|gb|AELG01004597.1|	11064	18298	23	1	acaatgccgctcatgtcctagataacctctgacgatgtgtttgaagacatttttacgttcgtcaaaaactttgatcaagacgtatttaaattttccatgatcatcgatatccacatcaggtactttatccagtgattctgacatcgtggcaagctgtctattatttgagaacaccgctaaaaaaacaacaagcatcataaacaacataacctatcgctgcattagttcattactttcattctaccggacaaatataccaaaagcatatttgaaagcaatacatattaatcgttttttaaatattttatcagaatattcaatcaggttatgtattttttttataaatacctttaaaaataagacgctaacgttttcaagctccaattccaaaattcttta…
146	XLOC_004542 none gi|313877079|gb|AELG01004583.1|-34103-41973	7871	XM_003394347	PREDICTED: Bombus terrestris SPRY domain-containing SOCS box protein 1-like (LOC100645939), mRNA	1990	3.15e-79			XLOC_004542	gi|313877079|gb|AELG01004583.1|	34103	41973	11	1	caaatcgattgtcacacctttgagcgtaatttcgaagatgcacgcaaatggagtggcagccgaatcggtgccctgatgaaaaatgccaagaacgcgagttgcaaggagagaatgaaaagcgaaattgcctcgtagttgcttcattttcaagtgcggctgaaggccggcacaaagatgagttcaaaatcgtgggtcattgataaagacagggatgcgagtagcggataagtaaaaaagcacacgatattaatgacttttaattttaattacaatatgctgtgttgtgtttttttttgttctttatctgctacaaacatcgacatctagcctgaactattttagatagcagtccgttctctatacacgctccatttatactcacttcctctctctttctct…
147	XLOC_004554 none gi|313877081|gb|AELG01004581.1|-34170-42527	8358	XM_003394215	PREDICTED: Bombus terrestris serine/threonine-protein phosphatase 4 regulatory subunit 4-like (LOC100649406), mRNA	5780	2.8275e-16			XLOC_004554	gi|313877081|gb|AELG01004581.1|	34170	42527	12	1	tctgccattgactgtaagcaaagggcaattgtcacaacctatccactccaggataatatgcagcaagatattaggaaagatttgtacaagatttgaatctgctctgtgagtatgtttcatcttatcaaaatcaaatatttttgttatcgagggtatcaacttttaaacactatattcttgaatgacagattaaacatacagaaattgaatagtatgcaacatatgccaaaagataatttgttctcaataaagtcattaaataagtatacgtattgaaattgttgtcaggatacagaaggaagttctaccaatggtacactccctctgtcaggatgtaaatagtgaagtacgagctagtatctgcttgcagctacgttttgttgccgaaggccttggtgc…
149	XLOC_004593 none gi|313877101|gb|AELG01004561.1|-67146-102643	35498	XM_003394199	PREDICTED: Bombus terrestris guanylate cyclase 32E-like (LOC100647330), mRNA	5760	7.70588e-31			XLOC_004593	gi|313877101|gb|AELG01004561.1|	67146	102643	19	1	cagctcttacagaagataatatttcttttaatttacattttatttttacatctatatattattattcacttatatacatttgacaagatgatatattactaagcaccttaggtacaatctagttcacttttcacagccatacggataatttgctttccttcagtgaacaagtatcgaaattgtacatacatacatatatatacatacatacatatgtttgaaacgagtgtatttgaacttgcgtaaatgtacattttcaactatgcacgttcttctttctgtttgtattagaatgggaatcgtttgtgctacgtcgagacagattcttttacatgatttctgtacttgtgtatactttggttagaatcatttttataaaagtcattctagttttattat…
150	XLOC_004626 none gi|313877115|gb|AELG01004548.1|-79786-230062	150277	XM_003394170	PREDICTED: Bombus terrestris hypothetical protein LOC100643727 (LOC100643727), mRNA	8648	4.17507e-27			XLOC_004626	gi|313877115|gb|AELG01004548.1|	79786	230062	17	1	tttcaaaatgtgggtacctgttcgtcgccccgggctgggatttctcgaatccgctgaatcgaacgaaggtaagagaaacgaaacgaattttccacttcaccgttaaaacctatcgtcgaagaagattacgctaacgccaccatttatcaaattttgctgcagtgtacgcgttttttggataaaagttccgaataaaaagattaggaaaatgattgtttacgtcggttacgaacaatctcgcgatagtaaaagaggatagtaggattagactttcttctgtttgctactacacctgatcaactaaaggtgtctaaggtattaataaacaaatggataatggaatttctctagtatttaacaattatgcgccgcaaacgaatttatctctaaatatttgct…
151	XLOC_004632 none gi|313877116|gb|AELG01004547.1|-49787-76697	26911	XM_003394339	PREDICTED: Bombus terrestris hypothetical protein LOC100644753 (LOC100644753), mRNA	1071	6.575e-66			XLOC_004632	gi|313877116|gb|AELG01004547.1|	49787	76697	44	1	aaaggatcaaatggtttttcattaatactcattttatgtgtcgttgttattttagatcgtgacatcgtttcaaacaattgaaaaggtctagaaatgactagttaccttattaaattgaatcgctgttacgcgggaagaagtgcatcgatactcgtatcagaactggttgaatctgctttactgattgaggaagagctgctccatattttcctctatctttgtcgcgattaaccagacaaaaacgatagacacctcgcaatgggataatcgcggtagttgcctatgattgctctcatttgtatgtgtgcatatatgaacactattgtataagtgaaccaaggaaacaagaggactggttgaaatctctcggtgaattggtatgtatgtacagtgcatgct…
152	XLOC_004635 XLOC_004630 none gi|313877116|gb|AELG01004547.1|-10451-25947	15497	XR_131861	PREDICTED: Bombus terrestris hypothetical LOC100643033 (LOC100643033), miscRNA	5219	0			XLOC_004635 XLOC_004630	gi|313877116|gb|AELG01004547.1|	10451	25947	38	1	tagcggatgatgtagcggtagagaggaggtaggagaagttgcgtatagccgatgataaaccgaaggtggacactgttaagtcgttgttgagtagcgaccgttggtgaaccgatcctccggcgtgtctcgatcttcccggtgaacgtgtaaatcgcggtgaactctgtgtgtaaattgtacgatcgtttaaaaccaaaaataacggaatcagaagtggcgagttgctcaaacatctggtgtctcgttgatcttcttcagtggtcgctcgtgacgattgttaattcatcgattctgacgattaaacgagacggcaagcaatcaaattcgacagagatttctttaagaaaaattaatagagaaaaatagtaatgaaatgataagttatcgtttaacgattgg…
154	XLOC_004670 none gi|313877127|gb|AELG01004536.1|-695-44760	44066	XM_003394154	PREDICTED: Bombus terrestris sterile alpha and TIR motif-containing protein 1-like (LOC100651791), mRNA	5789	3.8e-47			XLOC_004670	gi|313877127|gb|AELG01004536.1|	695	44760	18	1	gttcaataaaatttattttatgcgaaacaaacttttgataaaattcttatgtttactttacgaaactttggtaaaatatacatttcttgattcttcggcaggatcttagaatagtacatatcgaagcttcgtaaggttcacttcgtacggattttgttcgaattttctacgtatgtaacgtaacatcagttaaacgtgatacagtaaaaacggttattaaacaataaaatatagcgtaaccggttgttacgataaaatttcttttattatttcgtacgggttagctgccagcactcgcaacatctgtcgcaaatggaacattatattacgatatcctaaaaaaaccgactaaaaaatagtattacaaataacaatgctacctatctacgcatttataac…
157	XLOC_004819 none gi|313877168|gb|AELG01004499.1|-90020-107939	17920	XM_003394076	PREDICTED: Bombus terrestris hypothetical protein LOC100642196 (LOC100642196), mRNA	14461	1.46692e-56			XLOC_004819	gi|313877168|gb|AELG01004499.1|	90020	107939	11	2	atcgaaataagaatattaaaaatttttataatatacatagtgctaagatgataataatgataataatatgatacatcctgctattggaaattatattacactaggaataaacactattttaggtagtttttttcccacgtttcttcgctagaggtctaaatcgtaactttactttctaattcgacacgagcggcagcagcaacagcggcagcagcaactattgttacaattaatataatacataggtatttatatagagcagtattatacaaaaaacacatcacataccgcgtggaccagaatcggtcaccattttataatgtttttacttttttgttttcttcgtctttacgcagatatatatcgttaaataattaaaatcacagtagttatgccctc…
158	XLOC_004836 XLOC_004845 none gi|313877170|gb|AELG01004497.1|-19234-34504	15271	XM_003394328	PREDICTED: Bombus terrestris e3 ubiquitin-protein ligase HERC2-like (LOC100643236), mRNA	15796	6.5625e-81			XLOC_004836 XLOC_004845	gi|313877170|gb|AELG01004497.1|	19234	34504	11	1	caggcatacaaataatatatatatgtatatatgaaaaattatatattaaatattatagtttgtaataataaatatgtcaaatttagtaatattctagagtatcttcgatgccaagtaatacagcttttataatacatttttaataattcacgcatgtgtatttatgagagagagagagaaagacaaggagagagagagagagagagaaagagagagagtgtggtacagttgttacgcttaataaatctaaattacacaaatttacaagacaaaaatatttcttacacttaatcgaaataaaaacgaggaaagtgatgtttgttgttttcctttggcttacagaaattattattttaccaattggtaaccaactttgttcattaatcgaagagattagag…
159	XLOC_004842 none gi|313877170|gb|AELG01004497.1|-16-13263	13248	XM_003394326	PREDICTED: Bombus terrestris hypothetical protein LOC100642991 (LOC100642991), mRNA	7442	7.21429e-58			XLOC_004842	gi|313877170|gb|AELG01004497.1|	16	13263	21	4	gcatcttgcaaataatctgataaataacttcgtgcaggaaattaaataagtattaaccatatgtcgttaaactaaactaagacgtactgggtttggttgaggagcagacggtgcttgaaaatgaggagctttagttccaatagctccaattggttgagaggatggcttcacactggctgacatcaaagaatttgaagaagagctaataagaactgtatttggattattactaagctgctgattttgtccaaatggcggagcagcagctgcggtctgcgaaaagtgaacgttcttgtattttattatatatatatatatatatacatatgttttattatattatatatatatatgttcaatgagatattcaacaaattttaaccacgtgtattcccaata…
160	XLOC_004852 none gi|313877171|gb|AELG01004496.1|-30413-52805	22393	XR_131875	PREDICTED: Bombus terrestris hypothetical LOC100646773 (LOC100646773), miscRNA	8905	1.86667e-18			XLOC_004852	gi|313877171|gb|AELG01004496.1|	30413	52805	32	2	ttcttcatttgaaatttctaataattacaacgttctgttcagtgacgattgatcatttgtttaagtcgcaagtcagcagaaggcaccgataataataagatttttgtgcaactgattatggagaaaattgtgaagaataccaataaaatcactatataaaggtcagtcagtgagagagagagaggttaaagtaagtaaaataatgaagtggacaaatgatcattcacgacaaacagaaatattacctagattgcctataaacgcgagttagtaaaaaagatctctaagtaagaaacaaattttgatgaaaagcttagttaagcatcgatacacgcaagataataatatatatatgtatgatgaaaaataaacaaaagttatcgcgcaagcatattccac…
161	XLOC_004853 none gi|313877171|gb|AELG01004496.1|-53458-73255	19798	XM_003394367	PREDICTED: Bombus terrestris putative glutamate synthase [NADPH]-like (LOC100648506), mRNA	8245	6.06062e-42			XLOC_004853	gi|313877171|gb|AELG01004496.1|	53458	73255	42	9	atttcggtgtgtaaccaatcagccaatcaaagtcctttcatccatatcgacatcgactggcgcattgcatatagcatgcatatagagaatagagaaccatacgatagagagcgcatacacgtgttacaatttagctgacattgactggaaatttcccgagagaggcggcatagtcgcgtcaggtggaaggaaacatttcctctttgatccgtaggatatcgtcaggtgtcttaaactaaatttggacaaatcgtgttagtcgattcgatatattataattataagtaagtgattattacgcttacgctttagccgaattcgtggcacaaaagtgaattctttaaaagaataacaaaaatccattcagcctcaagtacttttttacgtagagacatttat…
162	XLOC_004869 none gi|313877172|gb|AELG01004495.1|-25805-49237	23433	XM_003394314	PREDICTED: Bombus terrestris e3 ubiquitin-protein ligase UBR4-like (LOC100651317), mRNA	16512	2.16829e-11			XLOC_004869	gi|313877172|gb|AELG01004495.1|	25805	49237	44	7	aaatgtatgtgcagtttaaaaattgcgcaagtgtaagtatatcgaaaaagaaggggaggagaagaaatagaaagaagaagaagaagaaacattcagggtgtacacagaggcataatacgtaaaataaacgtttatagatacatatataaatatgtaaacgtatatagttaaagtatcgctgtggaaaaagaaaagataggttcgaacaaagtcgaacagtttcgaaaatggcgaccaagattcgtggtagctattcatggtcagcagtaacgaaaccattattagcaatatcacaaggatcattcgataaaaatgatatcttggaattggcaaaaagcattgttatacggtaagactcgtaacgtttttaaattaaaacgatttaggtataagaaatta…
163	XLOC_004908 none gi|313877182|gb|AELG01004485.1|-31809-45347	13539	XM_003400492	PREDICTED: Bombus terrestris transformation/transcription domain-associated protein-like, transcript variant 1 (LOC100647637), mRNA	12500	5.97993e-85			XLOC_004908	gi|313877182|gb|AELG01004485.1|	31809	45347	12	1	accagagttagcacagatccaactttccattgagcaatcaaaatggcaccaccggacccagtaacgcaaatgaatacgtacaaatcgtacgtaaccatgttggcggatccagtttcaaaggacgagttaaaattgaaggccgctcaagaactgtcggagaattttgaggtatcgattcacccctatacagtcaaattacatatcttctctcttttttttttctttaaaaaaaaatctcattcaacgtctttttattcttgaccacgttaaattattacaggtgatcatgtgctcctcgcaatataaaacatttctcgagcatatgatcaaaattttcttaaagatacttcaagagggagaaccacattttatatcagagtacaacatccaacaagtgag…
164	XLOC_004909 none gi|313877182|gb|AELG01004485.1|-50794-63923	13130	XM_003400478	PREDICTED: Bombus terrestris hypothetical protein LOC100645847 (LOC100645847), mRNA	4397	4.96e-143			XLOC_004909	gi|313877182|gb|AELG01004485.1|	50794	63923	5	1	acctatcgcctatcgctagtgagaagctccgtaaccaatcgcgtagtcgtgcagttataggccttacgtgacgcacttaatgccacgctggcagttcaattgacaatacccggccgtagatcgagcatctgcggtatcctcgaacaaaataaacaattccttgcggtacaggtgcacaggagttggtgtaagatcgtacgaattgctcggcatgctccaaggagcgtcgtgagtgatctaagtgaagcaaatgtttgagtaaaggagagcaaccagcttcgaaaaaccggtctctctcgctctctggctgcagcaagagcctcagggtggggcgaggaggccacaaacgtctgtctgtctgcgacgagtgacagactcttttactccgttagttggctg…
165	XLOC_004918 none gi|313877182|gb|AELG01004485.1|-138949-168445	29497	XM_003400481	PREDICTED: Bombus terrestris hypothetical protein LOC100646199 (LOC100646199), mRNA	7233	8.5625e-50			XLOC_004918	gi|313877182|gb|AELG01004485.1|	138949	168445	20	1	cttcttttttattgaattatatataattcgtttttggaaaatatgatatatatatgtatataatataacaagaaatataattagactgacatgagttctatcaaattgtccggctctctatgatgttgtgcatctttgggttggtagtatagctcttttgtttccaccatacgattcctaatttcattcaccttctcggtcaccttcgtgatgcatatgcatacgaattcttcgattcgtcgtagattttcttttgtttttcctcttttcttcccacacacactcactcacgtttttcttcaatcatcttttccctatgtaactctttgaggaccagcctatatatatcctacatatgccttttacacatacatttctttaaaattatatacaaaatat…
166	XLOC_004970 none gi|313877209|gb|AELG01004460.1|-19354-29843	10490	XM_003394013	PREDICTED: Bombus terrestris hypothetical protein LOC100644552 (LOC100644552), mRNA	4562	3.275e-70			XLOC_004970	gi|313877209|gb|AELG01004460.1|	19354	29843	4	2	attattagatatatatcgatgattaatgtcttctgttacagatttcgaatagacaacacagaccacataatagacgtgaacaagaacaacgcggcgttcgagtacgatcaagtgaacataatatgtcctgtgtaccagccaggaacgtatgacgaggacgcggagaagtatattatttacaacgtaagtactttcgtatcgaatcgtaatgctaagaatcttaccctcgacattggtagaaagatcgtcacgagtccgagcgtgtaccctggtcccgccatccatagtgggatcaacagataaatcgagttacacgtctgtcgacccattatgcgaaataaaaaattgtcaaagggcgttccgtgctgtttagacagctgctgctactcgaaactcgtt…
167	XLOC_004988 none gi|313877227|gb|AELG01004442.1|-1022-23073	22052	XM_003394005	PREDICTED: Bombus terrestris inositol 1,4,5-trisphosphate receptor-like, transcript variant 2 (LOC100643559), mRNA	9920	6.81396e-31			XLOC_004988	gi|313877227|gb|AELG01004442.1|	1022	23073	46	2	aggttggtggacgatagatgcgtggtatgtcccgaggctggagatttgtcgaatccacccaagaagttccgaggtaaaccagcaaaaattatcatcgatgattatcgtagaaataaaagatcagtcagtaacttaatcgatcgtttctaaaacgcgctctcattgctttaatcaaaatttacaccgatatgtctttcgtccgattaacgtgtcgctggtcttctgcgtaatttttagattgcctgttcaaaatatgccctatgaaccgttactctgcccaaaaacaattttggaaggcagcaaagcaaagcgctagcggcaccgacgctgtgcttttgaaaagattgcacgtgagtttgaaagtctcatgaaacatttacgctgtttcatttaacaatc…
169	XLOC_005122 XLOC_005121 none gi|313877366|gb|AELG01004359.1|-16251-30614	14364	XM_003393269	PREDICTED: Bombus terrestris plexin-A4-like (LOC100649366), mRNA	10188	2.03333e-60			XLOC_005122 XLOC_005121	gi|313877366|gb|AELG01004359.1|	16251	30614	30	2	acaggtggtagtggagagctcgaccctggccctagagtacggcgacctggagatcgatccagattgcccggtgaacccagacttgttgttcgactcgcagctgatgcacctgtacgtgatgacgaacaaaacggtgtccaaggtcaaagtgcaagaatgctcggtatacaagacctgcttggactgcctcggtgccaaggacccgtactgtggctggtgttcactggagaacaaatgcaatctgcgcagtgactgtcaggatgctgccaaggatccgctctactggatctcgtataaaagtggcagatgcacgaccatcacgactgtcacgccggaccaattgcaacgcacaactgctagaaccctggagttggttattgaaaatctgccaaccctctc…
170	XLOC_005163 none gi|313877374|gb|AELG01004351.1|-201864-215733	13870	XR_131803	PREDICTED: Bombus terrestris hypothetical LOC100652151 (LOC100652151), miscRNA	8880	7.89091e-19			XLOC_005163	gi|313877374|gb|AELG01004351.1|	201864	215733	13	1	taccaaatgaatcataaaaacgatgagaaatgcgtgttgatagttcttacgaatttactttggtaaaaagtatattattacacgcctacaatgctagatacgaataaatatatctaacaacggacattaggtgactcgtatactaaagataactgcgtaattatagttgatgcatattattgcggtagactatacgattaattgatctaattcatcgaagaaactgctactgcgcagtaagattgtcctcgtctataactcggctaaattacaattttttctccgcccgaaagtttattacttcttttacttgttatgttcttttctgcattttttaaatatatactatttctactataatgtcaatcgaccactttgtttggggagagggagaacact…
171	XLOC_005186 none gi|313877376|gb|AELG01004349.1|-42558-50567	8010	XM_003393233	PREDICTED: Bombus terrestris putative U5 small nuclear ribonucleoprotein 200 kDa helicase-like (LOC100644952), mRNA	7574	7.83333e-64			XLOC_005186	gi|313877376|gb|AELG01004349.1|	42558	50567	6	1	taaagatatatttgcagtatttcttacaattatttcagtaaatctaacggtcctacactctctgacaactctcacgcgacttctgatgaattctttcatggttcaatcactgtgtattttcgagcgcatgaacaattttctcgtaataatcgtttacggcacaatgttgtactagacgtagtacttttcagtttcaatattttgcattataatttgttttaatagaaagtcaatgtaaatgcgttattgattacaaaaatatgaaaatacagtcaaattctaaacgcacaccacattcttactacttttttttttgatcctcaaacattaatcatccacgctatatttactcttataactgaactgcggatctttatgcatttatagaaaatataaagg…
172	XLOC_005290 none gi|313877402|gb|AELG01004326.1|-4428-16019	11592	XM_003393229	PREDICTED: Bombus terrestris hypothetical protein LOC100644474 (LOC100644474), mRNA	10362	1.58573e-81			XLOC_005290	gi|313877402|gb|AELG01004326.1|	4428	16019	14	1	tgtttatatcggtaacttttaaaattatatacataagaagtaatgccgttaggaaagatatataagaacataaataattatgatcacataatcctccgatctcattatttaataagtcgtggctaaggtgacctactttccgataacggttaggattgagtaaaattacttttgaggtatctaacaaaagttttgtatttcagattacacaagttcacctatttaatgaaataaaaattaaaaaaatatataaaaaaaatacaaatttttattatacgaaaaattatataacacaatgaacataaaacaaaattcagaattgattatttttgtgactcatattgaaccatgtcatacattcctcagaatatggggtcaaattgataaaaattctgcaac…
173	XLOC_005291 XLOC_005293 none gi|313877402|gb|AELG01004326.1|-19075-27869	8795	XM_003393238	PREDICTED: Bombus terrestris probable RNA helicase armi-like (LOC100645618), mRNA	3900	7.91429e-14			XLOC_005291 XLOC_005293	gi|313877402|gb|AELG01004326.1|	19075	27869	19	1	aaacggcgtttgctacatttgatataaacgagtggtaccattttagaaaagagagaactgtatctatacaatttgaaaattattaaacagtatgtgtgattttgaaacgttactcataacaagttattcataaaattatgaattcctctactttgtcatctggaagtttgagtcactcaccgggacaaagagcttcggaatctcaggattcagaactaacctctgttgggaatcaaacttcgaaaattttgaatcaaatgaaatccgagttacaggagcaaaagcaacaggatcgtctacttcgagagttacacttaaaacgcgttcaatcattaaggaaagaattggattatattaaggcaacagagtggagataccagtcaattgatcggtatatct…
174	XLOC_005356 none gi|313877444|gb|AELG01004291.1|-32442-51368	18927	XM_003392853	PREDICTED: Bombus terrestris facilitated trehalose transporter Tret1-like (LOC100647601), mRNA	5138	8.31667e-87			XLOC_005356	gi|313877444|gb|AELG01004291.1|	32442	51368	6	1	tgtagcgaggcgcaaggagagagggagaaacggaaaaggagagagaaatggcccccacccacgtccaggaggaaatagaggggcgctataaagagtatgcctatagccctgtaccaacgagttgcacttcggcagtgtactattcacccacccctggaaaatatcccataaagtttggtggtagcttacccaagtatcgtacgatcggtgaccacgaccagtgtcctgccgcagaaatgacggagaagggctccacgttgcttcaatacctggccgctgcagccggtaagtttcaaccctttttctcaatggctaaacgcggcactctctcaggactctcggggaatcgtcgcatccgatcgaccaagaagccgaccgtcggcccgagtttagcgaccc…
175	XLOC_005357 none gi|313877444|gb|AELG01004291.1|-55579-86780	31202	XM_003392851	PREDICTED: Bombus terrestris actin-binding LIM protein 1-like, transcript variant 1 (LOC100647405), mRNA	3122	4.72e-13			XLOC_005357	gi|313877444|gb|AELG01004291.1|	55579	86780	20	1	ggataataaaagaacacggcagattgcgaaaggcaacgctgggacaagtgatttatttatttcatgagatagtaataagaaatacgatcgacagaagtgtattatgtaaggcgaagaaattactaggaaccaaagtgcgaacgacgaatcgtttatatgatatatcgtaacgtataattttccatgctgtttttaataaaaggtaggagtaaaattttcgagaaaaaagaatcgttcgaagaaaatcttgtacaataacggatcgataccacgcatgtttgtaacgcatcactttgacaacgacgagacgtggaaagtacgcaagtgatacgagcaaaggttcgatcgcgtcgttgaatgcatcgataagaatgcgaagagacgcgtgaatactaggtg…
176	XLOC_005380 XLOC_005366 none gi|313877445|gb|AELG01004290.1|-65146-80064	14919	XM_003392840	PREDICTED: Bombus terrestris f-box only protein 28-like (LOC100645973), mRNA	2660	5.73333e-130			XLOC_005380 XLOC_005366	gi|313877445|gb|AELG01004290.1|	65146	80064	43	1	ttgtatatagttgagcaaagaaatttttatgaaaagatattatttgtttaggaaccaaatccagaagatccattgaataaagatgctgcggaggtcctgcaaaataataggagagcgtttgagcagaatgtagcaaaagcaatgagaggtggctatgttggcgcgttttattttgaacggtgtctcaagtgacattaacgttcactttatccgaggacacattgaggaaagagatcgagagtagaactccttcatgctctaaacgtgttcctctcatccatctcattcgttttaacgggcctctttgcgtcttcatgagtgcttcgtacctttggtcaataaaccatcggtaaaaaataccaccgatgtgctgttttctcggagttgtgggatactttt…
177	XLOC_005436 none gi|313877457|gb|AELG01004278.1|-580-19826	19247	XM_003392879	PREDICTED: Bombus terrestris hypothetical protein LOC100650991 (LOC100650991), mRNA	1074	6.63333e-26			XLOC_005436	gi|313877457|gb|AELG01004278.1|	580	19826	18	1	atttttatcgtgtgaagaggggtcaggagtaaaaatagaagatttaatgaatattctgtagtattgtgtataaaattttaatttcatgtttatttaatacttccaccgtaagcgagggtgcattatatttatgagtgatgtgatactgcacaaatggatgttacaaacaaaattaaagttttaacaataaattacatgtatatatattttattaaagtaacataaaaattttagccattacttattctgagcatacaataattaatatcgtataaaaaatggagaatgaattaagcttcgtttaaggttaaatttaaaataaagcttctgaacacgttcaaagtctcttgatccatattataagtaacggacgtccactgattgtgggtcacacacaca…
178	XLOC_005448 XLOC_005444 none gi|313877458|gb|AELG01004277.1|-23973-41014	17042	XM_003392877	PREDICTED: Bombus terrestris WD repeat-containing protein 7-like (LOC100650754), mRNA	7894	2.025e-32			XLOC_005448 XLOC_005444	gi|313877458|gb|AELG01004277.1|	23973	41014	40	1	taactcttgcttgcttcgttttatattgaattagagaggattttactagggatagggatcttttgacgtggaacagctgattctatgcgttattcgtctgactatttccaacatcaagatggccacggtcgtgagagtacagtaaggattgtatgatttttggcatatatcgccagttacgacgtttggagccgttgtcattaatattcagtattttcggtaaatatatctatgtttttttacatagaatacatgttgatttgttaaaataattgcatataaacgcgataaaattagaaccttacaaattgtcagtgacatctcgtgaacgtgatatagcagacgcctctaattgcttttaataggttttcttcgaggacttaatgtatcgcgttataa…
179	XLOC_005451 none gi|313877459|gb|AELG01004276.1|-647-10907	10261	XM_003392871	PREDICTED: Bombus terrestris hypothetical protein LOC100650023 (LOC100650023), mRNA	2681	1.775e-75			XLOC_005451	gi|313877459|gb|AELG01004276.1|	647	10907	7	1	gtcgattagcggttgcctcgatgatttcgatgatttttaaatgtgtcataacttctatgacatcttcaacgactctttcgttatgatccttaggttggcgttcagctaggtgaggataggcgcagattgtctcgagtacttttaacggagctaaatgtcgcgcaacttcaagtagtcgcgaacgatttgcatgcaagaatcgctgctctgaacgaggctctggtcgaaggacttttgagaagagacgacttacacatggaacaggattcgatgctcgtcgacgttgaagatctcactcgatatctgtaagttcttcgcttacactttatacgattctaactcgctctccttcttctactatgccttgttctacgccttcttctacgccttcttctacgc…
180	XLOC_005489 none gi|313877523|gb|AELG01004231.1|-7202-27339	20138	XM_003394373	PREDICTED: Bombus terrestris 26S proteasome non-ATPase regulatory subunit 10-like (LOC100649443), mRNA	5097	0			XLOC_005489	gi|313877523|gb|AELG01004231.1|	7202	27339	13	3	agacatactcaggactattctgcgtggtggtaaatccatacaagaggctgccaatttacacggaaaagataatggagaggtataagggtatcaagagacacgaggtcccacctcatgtttttgctattacggacactgcatatcgttctatgcttcaaggtaattagttttcttatttgtccagtcatctactaatttatttaatcattaaacgttatcgagacatctggttgtttgatatttcatttagtcttctatttaattatttgtaattaatcggtaattgtatattattttatgatcttttaaatgtttttactggtcaggtcataaaatcaaatgtatgtaattgattatgctttgttattgaatttgaaggtaacacgtatctgtgtatta…
181	XLOC_005594 none gi|313877559|gb|AELG01004197.1|-25240-36699	11460	XM_003402934	PREDICTED: Bombus terrestris hypothetical protein LOC100645228 (LOC100645228), mRNA	10522	1.68022e-33			XLOC_005594	gi|313877559|gb|AELG01004197.1|	25240	36699	15	1	gccgggtgtcacatttaaagtggcattcttctgtgacccgcaggctagattggcagagctcgatactccgcgacgattggagaaccttcagaaactcgaggaactaaagaagcatctgatggatctcgaaaagcaggtaaaactcgctttccactttttcccccgatatctctattggccgagcgaaaactcgtgaattttaatcatcggtaacgagccgatccgactaagattcgactattcgaaagacgaaagtttcgcgataaattaacaaaacgaaattcattctccgcccgattctctggtgctcgattattccgttcgagtcgtcgagggccgagtttttcgagcgtaacccgagctaattgagaaacttggaagcaaggcgatcgaagctcg…
182	XLOC_005607 none gi|313877562|gb|AELG01004194.1|-7854-18251	10398	XM_003402926	PREDICTED: Bombus terrestris hypothetical protein LOC100644386 (LOC100644386), mRNA	7077	0			XLOC_005607	gi|313877562|gb|AELG01004194.1|	7854	18251	14	1	catcgatataattatatttcccgaaagatcgaattgaaattttctcattttttcgacattttttcgatttctcgataatttgctacgataatttgaataataaaacgaagctacgttcgactttagcgcgtacgacattaataccaaagccaatcaaataatcgagagagcacgcttatacgagattacgcatatatgtatgtatagtttaatagcataaatcaatagcattttacaaacgtacatgtaagtagagctaaacaatataaaacgatgttggcaaaaagatcacaaaaggctcatctcataaagtgtatcttactgtcgtcgacggaaaattaaataaacgcaattgttaaataacttgagaattttacagttttcctcgtgtaaagatca…
183	XLOC_005627 none gi|313877567|gb|AELG01004189.1|-149-6165	6017	XM_003402913	PREDICTED: Bombus terrestris hypothetical protein LOC100642788 (LOC100642788), mRNA	6245	1.05667e-138			XLOC_005627	gi|313877567|gb|AELG01004189.1|	149	6165	5	1	tattgaaatgcttgaagaagacatgcgaagccatgctggattttgtataaagtggagtgcttgatagttatacttgatatcttttatatgcatatttgtaatcgaataaatagaattttggattttcgcgtatacatagttcaatacagaaagaagagaaagatgtggtaaaggaagaatcgattttcgataatttgtgatctttctgtgcgaagacggccagtttatattactttgaccccaaacacgtaacttaaaactctgtaggtaatttctgtaaagttggtactcgttttgtaattatgatatatgtaattaatacacgatgcatttgtattgatgcattgtatatattataattgaaaattatattctgaaggttatttgcacgtacgtatt…
184	XLOC_005763 XLOC_005776 none gi|313877613|gb|AELG01004149.1|-152319-156465	4147	XM_003398768	PREDICTED: Bombus terrestris probable queuine tRNA-ribosyltransferase-like (LOC100643128), mRNA	1728	1.28143e-43			XLOC_005763 XLOC_005776	gi|313877613|gb|AELG01004149.1|	152319	156465	17	1	tgctacatttttgaagatgctactaacatttgatttcgaagctagatttatattctaagggtatcacatttttataaactttaatatataaatgattacatgagttttttattaatcgaaaatatattatttacaagacagtactaagtatcaatctttacaataaattataaacattaaaatataaaactaaattttacaacacaattggatatatgtttaaacattgattaaggcatatttgctattgtttttaatggttgatcaaggtatcttgctaaagcttgtgctttttctcttagtaaaccaaatcccacattttcttttgcatacaaacataataacaaattagcaacctcggtaataacgactttgccctcctaaaagaaaatgtttcat…
185	XLOC_005771 XLOC_005757 none gi|313877613|gb|AELG01004149.1|-98477-115620	17144	XM_003398756	PREDICTED: Bombus terrestris gamma-glutamyl hydrolase A-like (LOC100651812), mRNA	1911	3.725e-19			XLOC_005771 XLOC_005757	gi|313877613|gb|AELG01004149.1|	98477	115620	36	1	cttattgttaattgtcttctaagaaaacgtaatgcttcgaccagaaatctagataaataaaaattattaaataaaattattcacacattttagattttgatgtttctaatttggcgggttgtaacacaggaagtaataaaacggcgcgcgcacccggatgctgcgcgcgcatactgaatgaactaacaaagagcacttgacaaatttcattttgtcatattaacaattaggcggtttatttctagaaaatttcattggaaatttgtttttcgttatggcaagtttatttatcgggtgattttttcatagaaatcgatgaaaaactaatcgactaaatgatgcaccaaacgcgtaagttcctgcggggtgggcgagggacgccatgacagtcgtcgtatt…
187	XLOC_005812 none gi|313877632|gb|AELG01004130.1|-905-35289	34385	XM_003398804	PREDICTED: Bombus terrestris hypothetical protein LOC100647512 (LOC100647512), mRNA	5314	3.685e-53			XLOC_005812	gi|313877632|gb|AELG01004130.1|	905	35289	22	2	agtgctgattgttcgaattttatttcgtttatgtttataccaacacgatttttctacaggcttaacgttacacgtacgcacgcgatatgtacaaaaagaattgtatatctattaaatacaataagtatatttatataaacggcggcatatcacgtttacaagaacgaaagaagtgtaagcgttgtcgtcgttgtgattactgtcacattcgtttgatacgacaccagctaacaaggctattacgttcaattaatacctaaacagagaattattctctaaaaccgtttaatcatcgtacggcagtagctgtactaacaaatatcgttattcaccggtcagttcatttatcttaaatatctaagcgcaaaaaaagaaataaaataaaaagaataaaaatga…
188	XLOC_005813 XLOC_005807 none gi|313877632|gb|AELG01004130.1|-39582-58142	18561	XM_003398805	PREDICTED: Bombus terrestris sterol O-acyltransferase 1-like (LOC100647632), mRNA	6653	5.87778e-32			XLOC_005813 XLOC_005807	gi|313877632|gb|AELG01004130.1|	39582	58142	26	1	gtgaacgcgacagattcagtaaacgtccaggcaagccgcaaaccgctattgcaattacttaatcagaagagacgaggacatacaaacgagtgacgagtgcgcgtgtactcgacgaagaatgaaaggacgatatcgctgcctagacgaaagaaatgcgggtgattctattgccacgcaatcaactgaaaatttcgataatcgttgctacggtcgcctgtattcttgacgttctatatgcttgtgctcttcccgatccggccgatgggtcagtagcgctttgcgcctcgtatagtgtaaacgcttccctaacttctaacgtcgtttagtcgattcgttttcgaacctttttggccgtgaaaatcggctaagtcggttatcggctaaagaaactatattgaa…
189	XLOC_005828 none gi|313877635|gb|AELG01004127.1|-65535-87147	21613	XM_003398759	PREDICTED: Bombus terrestris monocarboxylate transporter 10-like, transcript variant 1 (LOC100652167), mRNA	5289	1.81111e-67			XLOC_005828	gi|313877635|gb|AELG01004127.1|	65535	87147	16	1	tgcaaatcttctacaaaatgtgtcataaatgaattttccttggaattcttctaaaaagtacgacagagcgaaaaaccagaaagatcgtataaaaacatttaaaaaaattaaataagtttgaattgattaacaaaaattaagcaataagaatgattaaagtctttgatatatctttcactcgtttttcgttaaatctttatcagtctgacatagaaccacgtcacacctaaatatcgaaaatgcatcctgaaggagtaaccacctaatacatttccaggaaaacagaccggcatgcggcagttacatttattcttacgcgaaagaatacaatgatctgacagttttctgaaaagacggaaatagcacatcgtatatcctcctagcaaggagtatatataa…
192	XLOC_005886 none gi|313878102|gb|AELG01004075.1|-24983-46300	21318	XM_003396933	PREDICTED: Bombus terrestris hypothetical protein LOC100645991 (LOC100645991), mRNA	5974	1.66e-150			XLOC_005886	gi|313878102|gb|AELG01004075.1|	24983	46300	6	1	catacatgcacgagagggtagtattagaatatgaaaaaagagcaatttgaagttgtgatttactttttattttattttagtttaaataagacttttatatttttgtacgtgtgagtagtatacgtttatacgtgaatgtgtgtatgtatgtgtgcctgagtacgtgtagctgtgtgcacatatacacatttatacaattcaaaaatgggttgttctaataaagtctaaaaaggagtcttaacataagtctccgtattccatttacaatggaacaatgttgcttataactgtagcaaaaccgtacttttagcaggataatcgtgcgcattaagttatcgaaagattcactaaaaaaagaactacgtttaacgtaattttaaattattttcaattacaagg…
193	XLOC_005894 none gi|313878103|gb|AELG01004074.1|-13851-22250	8400	XM_003396921	PREDICTED: Bombus terrestris MLL1/MLL complex subunit KIAA1267-like (LOC100644607), mRNA	5352	6.04545e-33			XLOC_005894	gi|313878103|gb|AELG01004074.1|	13851	22250	13	1	tctgtagttccattttcttacctgtagataacacaaaatcacgtaaaatacataaattaaatgtaaatgatcatatacatgtccttttaaaatttaataggtaaactgcttttgactgttatatgagatgcaaaaattatgaaatcacttgaagaaatgataaacaacataagagaagtcaaatatagaaatataacgatgtacacaatatagacatatatacaatacattattatgtgtgttcgtagtagttgaatttttgtcgaatggatgcaattattgtacaatgaacatcgcttcgtcgtaactagaaaaaatatacaacatcgaaagataatgctacagaacattttacttggcacttttatttaacgtaagaatttgattataatataaata…
194	XLOC_005998 XLOC_006001 none gi|313878139|gb|AELG01004039.1|-17810-38783	20974	XM_003396870	PREDICTED: Bombus terrestris proton-coupled amino acid transporter 1-like (LOC100648599), mRNA	1711	1.33e-08			XLOC_005998 XLOC_006001	gi|313878139|gb|AELG01004039.1|	17810	38783	15	1	gtttcttgcaacagataattcaacgattcgaattactcgaaaatttaaattgtttttcaaagaatcagtaaaaatatacctccgatgattatttaaataataacgaaaaagatccacggaggccaatcgacattcggtaaatcaatttcgaacgactttatttgtcaacgattcgttaatcgaccaacacagtggtacatgaacagacaacacgtttcgtctcgcacgtttattaactctcattcatcagtctcccttcaaagaaatgttaatcactttactcctctaacatcttagggagggaaaaataaaaaaaaaacaaggacacgtgacaaaagtatctgtacgtataaactatccctgagaaaaaatttgtactccgaggcaggacaatacata…
197	XLOC_006061 none gi|313878163|gb|AELG01004015.1|-4665-13424	8760	XM_003396833	PREDICTED: Bombus terrestris double-stranded RNA-specific editase B2-like (LOC100643653), mRNA	5160	1.52833e-16			XLOC_006061	gi|313878163|gb|AELG01004015.1|	4665	13424	11	1	taatgtgacaccatgtattattccctcgtgagagaattcgcttggcaactggcaacagtggttacggcaaccctgtttcctacttctctgtaacgagataggaagtcgttccttagttttgtgaacacgttgtaaaagtatttaaatattattagtgtttcataaaaattaattctaccctacgttccagagttaaatgtattgtaaaaaagtatttttatgtcctgaaactaattatatttgaagtgatttaacttgaactcaaaacatgtatccaagaaatagacaaagccaaggctatcccaatagtaagtagctttaaataattttacagtaaatttgtaattgtttcccttgatattttaatgtagtggatatatttttttgttcattatttat…
198	XLOC_006062 none gi|313878163|gb|AELG01004015.1|-18648-26665	8018	XM_003396838	PREDICTED: Bombus terrestris hypothetical protein LOC100644258, transcript variant 1 (LOC100644258), mRNA	5988	6.36154e-27			XLOC_006062	gi|313878163|gb|AELG01004015.1|	18648	26665	14	1	cgacactccggaagtgattgtctaaagtctaaggggtagagagagccgttaccctgagtaacgattagatataccccgaatcctcaatttgaagttgtgaaacggggtcgccgtagggggcacggatattcaggtattgcaacgaaaacagaatcgacgcagacgcgagagctagccatacttgctcgtcagaatgagtgcgttgtgttgagatacccgtccgctagtgtttacaattttccttggcaaaactaatcggtgttatgattgcacatcgttggaaaatatttatgaaaataacgcagtgattattcgatttccaaattgttttattcgaaatcattcgtgatacagatatataagaggttcagtgtaggtaaatacactcagttgtatttc…
200	XLOC_006099 none gi|313878188|gb|AELG01003991.1|-41911-48729	6819	XM_003396809	PREDICTED: Bombus terrestris putative RNA exonuclease NEF-sp-like (LOC100650687), mRNA	5614	0			XLOC_006099	gi|313878188|gb|AELG01003991.1|	41911	48729	9	1	tttatactaacaataaattacaagatgaaaaataaccataattattaaaaccaaaagtaaaacgacttttagtttagtatctttcaatttttcgaaattacaataaaaaagcgaatatgtaagcattagaataatcagtattattgagataattctggaaatagtaagcaatatattaatcatttttatctgaattgcattgtaaaaaaaaaagatcgttttactaactaatactcgaaactattctataatgcctacagatcatatagcgtggaatatcaattaaaagtttagtatggcttatcataaagctttcctttgcccaatgatttttgctttttcaaatatgttaagtaagcagaaataggttgtcgtgaattcctcgcaagcattctttct…
201	XLOC_006122 XLOC_006119 none gi|313878196|gb|AELG01003983.1|-42814-64968	22155	XM_003396798	PREDICTED: Bombus terrestris alkyldihydroxyacetonephosphate synthase-like (LOC100649138), mRNA	2084	2.88333e-42			XLOC_006122 XLOC_006119	gi|313878196|gb|AELG01003983.1|	42814	64968	26	2	gaagaaagcattggttatttacggcgagaatgtatcgggtgtaaatgattggttcctttcacgaggagatccgtcggtaggcgggtagtcatagggcgggggctctattgatttaaatttggtttgccggtgcgcgtgtcaatagtcaacacagtgccgcgaagagcgcgcgctcaagcatctactctttactgatcgtgttctgcggactaaaaggttaggcccttcgcggtgcggtcaataaaagatatgtcgtctaatacgaaaaacgatacgaacgaggatgcggagagtttaaatggacccatccgtttccagagtgttgtgccaaaagaaaggtcagttttgtaccggcaatttctggttcatatcaattcgtagaaacttcggtgcggacac…
202	XLOC_006240 none gi|313878242|gb|AELG01003941.1|-37888-88372	50485	XR_132024	PREDICTED: Bombus terrestris hypothetical LOC100650079 (LOC100650079), miscRNA	8868	4.23622e-72			XLOC_006240	gi|313878242|gb|AELG01003941.1|	37888	88372	10	1	catttacagggaagcaaccctaacacaagcgggccttgaagaatacacgagggtgcaacattctcagcaagctagctacgcacaatcagaaggttatcacagttatgtttccagtgtcgattctacgacgaacactcctttcctcgataggtacgatactggacaatttattcgataatcgttcgtttatcttgtgatgtaatatttaaactcaaattgctcgtgcaggttgagaagagacagcgaggcagtggcacagaggccaacctccacctgggaggatacatcaagggaaggaagagatagcgtagtgacgacgtccagcggaagcgcctcgagcagcgagactttgaaatggcacggatcgatgtcggacgtgagcgtgtccagcggattgcc…
203	XLOC_006294 none gi|313878256|gb|AELG01003927.1|-43804-57301	13498	XM_003396473	PREDICTED: Bombus terrestris hypothetical protein LOC100649623 (LOC100649623), mRNA	3887	3.88e-27			XLOC_006294	gi|313878256|gb|AELG01003927.1|	43804	57301	13	1	agcgctgaaggtgaagcttacgctgaggcgacccatcaatcagctggttgcgcaaggcatcatgccatgtaagtaactccaccgtaataaaaattttcgccgactttttgtcggatccacgaggactcggccttacacgaaatttacaagtttcccatcgaattgaattttacgaataatttccaacgtccgtaattgaaaatttgtacggcgatgtttttctgctcttcgaataaagcaacgaggccataaagatttcaagaccgtagacgagcgttctcgtcgaatggctctcaaagcaaaatcaattaggagtttagagagcacgataaaactggacaaaaacagtaaagtcagagagttcgttgccgatggtatttagtggccagtaaaagcgaa…
205	XLOC_006303 none gi|313878259|gb|AELG01003924.1|-1886-22877	20992	XM_003396662	PREDICTED: Bombus terrestris protein lethal(2) giant larvae-like, transcript variant 1 (LOC100642637), mRNA	6041	2.18235e-09			XLOC_006303	gi|313878259|gb|AELG01003924.1|	1886	22877	25	1	cgactgttaaggtcatttgttgactttacatattttataaaggaaaagagtatgaaatgcttgggagcagttttaacaattcaccatgtgcaatacgtaatattttatcaaggtaaaaaacaaataattttacaatagcagaagcacgtccgttttcatacattttgtatcttacttagttcattaactttaccttgttaatgtagtttacaattgtaataaaattaacggtacaaggtgcaccaacagcacagaatactacattagatcttgaataattaaattcaagtggattcgacaaacaacaaatttattctaattaatatcctatttaaatgtttagatctatggttatggattaaggatttcattttcaataaaaaaagctgtgcatagtcg…
206	XLOC_006326 none gi|313878261|gb|AELG01003922.1|-253-15536	15284	XM_003396650	PREDICTED: Bombus terrestris ubiquitin carboxyl-terminal hydrolase 31-like (LOC100651203), mRNA	5034	0			XLOC_006326	gi|313878261|gb|AELG01003922.1|	253	15536	4	1	gttttctttaaattactatattccaaatactttacgtatgaatattactttttattgacaaatctctgtatattacgatttattttatccctaattatttataaactttttacattagacttgaataataatattatacaatatttcgtttcaaattcaaatttgctttctcacctattccatctacatcctatggatccatgaactggagtgattaaaataaaatcggatgaacttgatattcgccctgttagaagtttcgttctcggtattacgttgttacaacaaattatcgtatattttgcaagctataataaaatatattagactagtatacaattggtcgatactttctttccacattaaaattttcattcattgatacgaggaaaatttccc…
207	XLOC_006336 none gi|313878262|gb|AELG01003921.1|-12-43188	43177	XM_003396647	PREDICTED: Bombus terrestris protein tweety-like (LOC100650885), mRNA	2349	1.86778e-45			XLOC_006336	gi|313878262|gb|AELG01003921.1|	12	43188	17	1	tatatatatatattatccaaccccatcgtaccagccgagactcaaaagggacatacaaagatcatcgtatgatgtcgctcgtgttttgtttcacgtactcgagattagtaacctcgcttaaaatctaagaacgacgagaaattcatttggatccaaagattttcccttgccagctaaattcttcctcatcgatagttaattaagtagaatatttaaagttaagggaaatacatcaattcaaggtataacgaactcttctagaaaacgtttgaaaaattgagccatgtggaaaagtttggcaagaaactctgtcgtatgcaactgccggacaaagtcgaacgtgtacgaaaagaaaaacctttgtttttctcactgactaggatgttccttttcttcgat…
208	XLOC_006351 XLOC_006356 XLOC_006357 none gi|313878267|gb|AELG01003917.1|-33464-56361	22898	XM_003396638	PREDICTED: Bombus terrestris hypothetical protein LOC100649624 (LOC100649624), mRNA	6426	2.61111e-31			XLOC_006351 XLOC_006356 XLOC_006357	gi|313878267|gb|AELG01003917.1|	33464	56361	44	3	gtcaaacatacacataatattgcactcatcaaaatgttacaacttagggcgatcgtttagtcagaatacattcatattagtgtgtagcattggagatagaaagagagcaataaagcaatagatagaatagaggggcaagaatagaactgggtttggcaagcgtggtgattttacacctaccttttaaccggaccgtggccgattgtattgtattcggtttacgatacgtatcatgcttggcccaggtggtttccctaagaaaagtgtatttctattttacatactattgcaacacttcatcatcgctgtgacaaagttatttaacaacattgtataccgaagctagtttccaatagattgtagacatcaaaaatatgagattacagatagttgtgatat…
209	XLOC_006375 none gi|313878270|gb|AELG01003914.1|-42046-56060	14015	XM_003396621	PREDICTED: Bombus terrestris hypothetical protein LOC100647695 (LOC100647695), mRNA	7122	4.87857e-15			XLOC_006375	gi|313878270|gb|AELG01003914.1|	42046	56060	13	1	ctgacaataagaaaacgactcacatattgcatgatggagattttaatttaaattattagttctcagtatttctaaaaagtaatgattaatatattactatgcggttaccttacgcagaagcgtaatactgtcatcataaagtttaactttcttttttctcctttctttctccttttctccttctttctctccctctctctatctctcttcttcttcgtttccatttttacaaacaagattacggagagacgatcgctttacataaaagtttttgacattgcttgcacaggatgcaaatcaatattgtatttcgaccatacaataattcgaaaattgtcattttacttgtaaagatatatgtatagaaatgtacaagaaggatgtataacacaatcgtgt…
210	XLOC_006381 none gi|313878271|gb|AELG01003913.1|-15869-28043	12175	XM_003396606	PREDICTED: Bombus terrestris hypothetical protein LOC100645875 (LOC100645875), mRNA	8813	1e-35			XLOC_006381	gi|313878271|gb|AELG01003913.1|	15869	28043	20	1	tgctgcaaaaagttacagtaccataaccgaggtgtcgccaatggtaaaagctctgggattttatagacttgtgctaatggcagccttgacaaatacatgatggccgttgccaccgaatagtgtaacgcgtacatgaaactgtcgtgtgccagagaagtttattattttaagtagaatttttcctcttatgtacctaatctatattgtttctgtttgtaaaagaataaaatattgtgcccagaactaaaatcatgcaaaaagaagtgtgaaaaaacgtaaaatcgcgagaagaaaacacgggtggcaaaaccgcgttcgcggaggtaatattgacaattttcatcacgacgctattcgcatttttccgcgtcaatatgaaatagttgtatccaggatacc…
211	XLOC_006394 XLOC_006404 none gi|313878284|gb|AELG01003900.1|-117708-131683	13976	XM_003396578	PREDICTED: Bombus terrestris CCR4-NOT transcription complex subunit 1-like, transcript variant 2 (LOC100642693), mRNA	8095	1.28571e-50			XLOC_006394 XLOC_006404	gi|313878284|gb|AELG01003900.1|	117708	131683	44	4	agaagtctaccgaagtagatggaaaaaaaagaccagtaaagtgtgactggttatatggtgtgattttggagtagtgttacgttttcagtattatcttgttgtgctcgccatgacgttggtttgaaattgtatttcaaaatattaatcccgatgttggtcgcaggactgtgccaatgtagttttcatgcttttaacgaggagagaatccggggaggcaattcgtggataccgaagaaagcttcaaacgtgtttgaagctttcgaggtcgtattcatggaactatgaacctggactcgttgtcttttactttgtcacaaatcagttatttggttacgaatttaaataagaaaaattttcgagacagctgccaagaaatatcagttgtaagtagaaaaaaac…
212	XLOC_006401 XLOC_006390 none gi|313878284|gb|AELG01003900.1|-60800-83071	22272	XM_003396575	PREDICTED: Bombus terrestris neuropeptides capa receptor-like (LOC100642368), mRNA	2618	7.275e-40			XLOC_006401 XLOC_006390	gi|313878284|gb|AELG01003900.1|	60800	83071	58	2	tgaaacgtcagacttacgattaaattacgattttacggcatttcgcggtaaataacatgtttcttcttcacgatttttaattatgtagtggttgcctaataataatgatagtgtaaacttctgtgcaaaatttttatattgtttcataaatttataatgatgtcactttctgtctcaggttatggcttcctgcaatcgctcagacttttattacgctttaaataaacaatttttatttttcacatatctcatagtattattttgtgcaagtaaaaaaattaaaataattgaattccataatatatttatgacaatacgtggaaataaaaatacgattgccttattttttaattccgacttgcataaacattgttgttagaaagttcatatatattagcg…
213	XLOC_006427 none gi|313878291|gb|AELG01003893.1|-20607-100609	80003	XM_003396566	PREDICTED: Bombus terrestris WD repeat-containing protein 47-like (LOC100651445), mRNA	3144	1.23636e-33			XLOC_006427	gi|313878291|gb|AELG01003893.1|	20607	100609	16	1	cagcgccacggtacggcagtttgccttaagcagtgcgaggtgtaacgtgtgtgtgtgcgcgcgatcctgacgtttttcgccttgatcagcggtaagtagcctttatttgcgagtcgtgcaacaatagttatataattcctgaacctcgtcagttatgtatactcacccattgaacggcctttggcgggaaattgctttcttggtgggaaacgatcgagcaactgcttggttggagatgatctcctacgcacgttcgtgccaccctgctagcattactgtcaactcgctctgtttatttttaccacgaattgaagccaattacaagccgagcgatagcctaattgaacgaaattacacaagttccttgtttaaaagagaatcttccagtcaagatttaca…
214	XLOC_006428 XLOC_006426 none gi|313878291|gb|AELG01003893.1|-9753-20584	10832	XM_003396565	PREDICTED: Bombus terrestris probable E3 ubiquitin-protein ligase MYCBP2-like (LOC100651327), mRNA	14507	2.49e-55			XLOC_006428 XLOC_006426	gi|313878291|gb|AELG01003893.1|	9753	20584	23	2	agaaatataaagtacaagtaaaggaatctcctcagggtatgcaaccaccgactcaaaacatcgtgaagaagccgcagcatcaaccgagtagattaagaaaattcgtgacaaagaatagcgctggcttaaggatcagagcgcatccgtctcttcaaagcgagcaaattggcatcgttttggttaatgataccatagccttcatagacgaagtatgcaattctgcttccttcgcggagtttcaatttcctcgaaggttatacttagaactttattaaaacgttctatctctctgtgacttgttatactatttccgtagattcataacgacgatggtgtttggctacgactgaacgcggagacgataaaggaatattgtagcagcagtcacctggaagcttg…
215	XLOC_006434 none gi|313878294|gb|AELG01003890.1|-32096-50775	18680	XM_003396568	PREDICTED: Bombus terrestris hypothetical protein LOC100651682 (LOC100651682), mRNA	3001	1.08333e-18			XLOC_006434	gi|313878294|gb|AELG01003890.1|	32096	50775	3	1	cgcgtaaagagaaaaaggaagcgatatactgaaggagggtatgagagatatattttaggaatattaggtatctaattgattgtcgtgtactatgcatcaacttcatctttattatctcctcgttatcgatggtacgacgtccctttcgatgtaaaacaaattatacaatcggctgtcgttatatcacagtctcacgataattacaactaaatgtccttagaaaaacttaatctttcatcaaagtacgataattgtacttgtatattcgcgcgtgcgctcgtggatttgtacgcgtgaatacatataaagctggtagatgagtccagcttctattggactcgcgctacttcttcgcgcgcggtctctaattgggcgtgcttggacgaagctcaaggtaac…
216	XLOC_006449 none gi|313878299|gb|AELG01003885.1|-45573-64552	18980	XM_003396562	PREDICTED: Bombus terrestris serine/threonine-protein phosphatase 4 regulatory subunit 1-like (LOC100650884), mRNA	5981	1.25556e-53			XLOC_006449	gi|313878299|gb|AELG01003885.1|	45573	64552	15	1	ttaagaaattattgaaataaacgacatcaacgctgttgtgtaacaaatcacatgatgtatatttttttcgtttcattaccaaatacacaatatattatatagaatatcttaaacaaaacttcttttcttcatacgtgttcacaagtaacgagttttcgttgcttaagcgaaattcgttttttttttttactgtatctcaattattgttttcacaaagagtcaactatgacgcagtatttcacttttgcttttttctttaatttaaaacatcacaaaatattagcgaccgtggataaaatattgaggttactcacaaatatcttgtggtaccattccataacaattgtttcgtaaatgtacaatcacataattcatcggatcacattgtattcctttgtc…
217	XLOC_006454 none gi|313878302|gb|AELG01003882.1|-478-6855	6378	XM_003396547	PREDICTED: Bombus terrestris type I inositol-3,4-bisphosphate 4-phosphatase-like (LOC100648942), mRNA	5728	5.54667e-41			XLOC_006454	gi|313878302|gb|AELG01003882.1|	478	6855	19	2	atagtaagtttggagagatggtgcagattacggggaaacctattgttttatttcaaatcacgggaacaatggtcggagcctttaggtgtgataatactggaacaatgttttgttcgcatggaacaaccgagcaatcagatcccgtatggattcagtataggtaagcacatttggtttttcaagaaacgactcccgtaacgactgatcaatgagcagcaatatatcaagaaagcattgatttcagtattcgacggaggtttattccaagcgttaggtgcaaattcggccgaggagagggacagttggttgcaagcccttcagcttgccagctacgaatgtatgcgaagtcagttattggcattgcagcaacgcatagaagcgttcagtggacacaaacac…
218	XLOC_006469 none gi|313878304|gb|AELG01003880.1|-8813-20383	11571	XM_003396542	PREDICTED: Bombus terrestris pre-mRNA-processing-splicing factor 8-like (LOC100648362), mRNA	7852	6.56667e-35			XLOC_006469	gi|313878304|gb|AELG01003880.1|	8813	20383	30	7	aacacacattacatatatatatatatatatatatatttcttttttattctacaaagctattaaaatacagtacaaagtaattaatatctaaagtaatactatatcgaacctatttattaaacatcacgtattatgagtttccaactttgttataaaccgtattgtttgtattaaacaagcaaatgtcattgttgctttgccagagtgaaatcttggtagcatggtaatatgaactccataattcattacacctcggtcccttctttcgctttcattcatttatgcaaatacatcttctctatcggctccaacgccttctccatcctccaagctagagaagttcaaaaaatgggcaggtctgtgaatttcatgatagaattctttcggattcgccaattg…
219	XLOC_006494 none gi|313878307|gb|AELG01003877.1|-75019-81862	6844	XM_003396530	PREDICTED: Bombus terrestris hypothetical protein LOC100646949 (LOC100646949), mRNA	6954	4.075e-30			XLOC_006494	gi|313878307|gb|AELG01003877.1|	75019	81862	8	1	gtatactggaaaatcgcgccggccattgcgcgctcgtgttttggttctaaaaagatggcggactcttgttttcaagatcggtcacatagaaatacgatagttttcggatacccagcgaaagttgacatgttacgtgtacaataataccgagtggatgaaattatcgttgcgacggatttactggtgggatcgaagaagtttcattgaggttcgtaagcgacgtgaaagcggtgtctttagcgtgcatattaggcgaactccgaagcgaagtgattttcagaaatttcggttgttttctgtgcgaaacagagttcgacgaattggaaaacgttatcgggataaaaaggataagatggtttgattcgaatgaacgttcacgaggtttaataacccgacgag…
221	XLOC_006523 none gi|313878310|gb|AELG01003874.1|-39444-48854	9411	XM_003396573	PREDICTED: Bombus terrestris small subunit processome component 20 homolog (LOC100652280), mRNA	8944	2.35455e-57			XLOC_006523	gi|313878310|gb|AELG01003874.1|	39444	48854	12	1	taaaattactttaaagaattcattaaatatgagaaactaaatataaatttaaaagtttttatatgttttagcaacatgaagaataagccaattcgtcataaagaatcaaatacatttcaagtatgtagcgtaaataatcacttatttttcatcaaatattttttatccttctattcttctattttagtttaaaacatttaccgaaagagtaaatgaaattgatgtcgatgtatttcaccgagttgcacatcgaaatgaggagaacgatgaagaaatcgaaacgtattttcatcaaacacttcagaaatggaattatcttaaccttactgaaggttactgcagctttaaaaagaaagttcgtgatattataacgcttccacaattggttaatcaaaagca…
222	XLOC_006582 XLOC_006586 none gi|313878320|gb|AELG01003865.1|-63579-78719	15141	XR_132400	PREDICTED: Bombus terrestris hypothetical LOC100644869 (LOC100644869), miscRNA	7280	2.88e-86			XLOC_006582 XLOC_006586	gi|313878320|gb|AELG01003865.1|	63579	78719	10	1	gcggatgtaccggttacgacgggccctggcccaggactcggggtacgcgacgcggatggcaggccaaggagggagtcaaggacgtcctccagggtcgtggaacccgggctcggtttgttccgcagaagagctgccgtcgccatcgcctcgtccgtatcgctctggcccgatcctaatcggtttcatgcatggggtcaagaaagagactgagacgtccgcgtcatcctcttggcctcgaaacgtttgttcgtccgtcttatacgtatacgtcgttgaaatttttattgttcgtccgatcgaattattcgttcgtcgagttgaattatttattattgaattattcgtcgagtccaattatttgtccgtttaattcgtgatttaatggacgtataagtcgcg…
223	XLOC_006610 none gi|313878325|gb|AELG01003860.1|-3103-51071	47969	XM_003402764	PREDICTED: Bombus terrestris protein bicaudal C-like (LOC100642983), mRNA	6551	1.20667e-15			XLOC_006610	gi|313878325|gb|AELG01003860.1|	3103	51071	24	1	ctgtccctattcgacttcccaatgtaatcgcgccagctgtaatttaatttcgtttcttatttataattagtcccagacgcttaggtgaaaaaataaaatatatatttgttattcctattttctcctttattacatataaaagagaaaggagaacaataaaaaatacgaactggcagaaagatcgaaaaatagggatgtacggtagagatagtcgataagcgagcggattcgaagaaggaagaaaagcaggaagtagatggagatggaaagaaagagcgaggcaaggagggagggaaaagtggtagaagaggagtgaaagagaaagctcccagcattgtaccaattcacgacgttaatgcgaagagtgttctaaagaagggcgaaacaatggtggcactc…
225	XLOC_006617 none gi|313878327|gb|AELG01003858.1|-75674-114139	38466	XM_003402833	PREDICTED: Bombus terrestris beta-1,4-N-acetylgalactosaminyltransferase bre-4-like (LOC100652024), mRNA	5359	5.19433e-91			XLOC_006617	gi|313878327|gb|AELG01003858.1|	75674	114139	14	1	cgaacgtgtatctgtctccgtgagagcttttccccaaggatgttcgcggtaaagagcttcgaaaccggagacttgcgtcttcctctattgtccaagtttcccacaggatcgtccagctgcaacggcagtgactggtcaacagacagtgacatccttctctcctacgtgtcatctcgctgtttatcccgcaaggacagtgtctgttttaccgtgcgatcgtgcttctgagaaggagtcgagagagcgtgctcctgcaaactgttcgtgtatagtgcgagttcctcgtcctctttgacgatgttttttgccaagagatatcgatacaatcgcatgattgactgttgttgtttacttgattataagtcaccgaaatactaataaccgatcagttgacaaaat…
226	XLOC_006644 XLOC_006642 none gi|313878330|gb|AELG01003855.1|-55-6253	6199	XM_003402818	PREDICTED: Bombus terrestris guanine nucleotide-binding protein subunit alpha homolog (LOC100649951), mRNA	4832	2.16e-19			XLOC_006644 XLOC_006642	gi|313878330|gb|AELG01003855.1|	55	6253	16	1	ctgtaatggagtaaatgcaacactagatgctgttccggaaacttgttttttaactgttgtactgccaccccattgttgttgtttttgtaaatttttctggagcgtttttgatatccgtacttttgttttttcatcgatttgtggtagtcgaatacgaccagtccctgctttgccaattgttccacgcgaataaccaagatcttcttgataagcatcattctcgatctatgaaaccattaaaattccattagtatgaatattataaaaaacgattgaaaaagaaagaaagaagcttacatctgcgaaattcattctatttgcgtgtttcctaaattcagtgatagcataacgttccttcatttttctaacacgtttaccaccacgtttctttcgtcctgg…
227	XLOC_006645 none gi|313878330|gb|AELG01003855.1|-9084-41008	31925	XM_003402817	PREDICTED: Bombus terrestris formin-like protein CG32138-like (LOC100649833), mRNA	6321	4.08868e-34			XLOC_006645	gi|313878330|gb|AELG01003855.1|	9084	41008	19	1	ttcaaattttctttgtatttcagcgcagcaaataatattatgtaattgatatttataacacagagatgttacacttatttaaacatcacattggcaattgatctacaattagtaattacatttttttataactattagcatatgccgtatattacactaatatttacatcttttttcaatcgataatatataatattaaaaacgtacaaaagtgaaaatataattatatattcttcaaaaaacatgagatatgtaatcatccaagaggcgcatagaaagtttatatataattttaccaaaattttgtagcaaatacatcttaaaattggattgaagggtgaattgtatatttagtcttttatatatctattttgtttttgtatcgcatggcaataaaca…
228	XLOC_006670 none gi|313878336|gb|AELG01003849.1|-1821-12660	10840	XM_003402782	PREDICTED: Bombus terrestris putative glycerophosphocholine phosphodiesterase GPCPD1-like, transcript variant 2 (LOC100645227), mRNA	5313	1.78462e-53			XLOC_006670	gi|313878336|gb|AELG01003849.1|	1821	12660	24	1	aatcaatttgaattggaggttctactgagccatcgttgtcgtcacttccatgttcacggcgttgccaaatcgaccattacttcattcgtgcaagaaaaactactgcggtgtaaggtgtagtgctgcactcgtgtaagtcgtttcgtgtcagttaaaatagttgtgctgtgctgtgaagagacgaattatgacaaattcgttaaaaaatatagagcgattgccttgggcattcgtcaaataacacgcattcttgtacgaggtgaataccaggctgccaatcaaactttacgagtaaaacccaccgaaatttttcgatataataggtaaactaacaattttcagaaatgataccgtttaatatccaaaatcaattcgaaacagagattgagtatcttcaca…
229	XLOC_006675 none gi|313878336|gb|AELG01003849.1|-40691-53530	12840	XM_003402801	PREDICTED: Bombus terrestris TBC1 domain family member 24-like (LOC100647951), mRNA	5315	1.05e-07			XLOC_006675	gi|313878336|gb|AELG01003849.1|	40691	53530	9	1	acaacactgcggaaagcttgaaaacactccattcaattacgtttatttttcttttctcatcgtttataggcatagttatatttatatatgaatatatgtatatatgtatgtatgtacgtatatctgtaatatatttatatgcatatatatatatacatatgtataatatatatatatatatattactcactaacgtaaattaatgttatgctgtgctatgttagaaaatttgaataataatactttccattgtctgcacattattattacctttctctcgaccacgaatacacaataaataaatattcactcattcagttatcacgcgactataatttcacaaaagaaaaaaaagataatcgtactagcagcatttgcaacccttaacgttcctggtaa…
230	XLOC_006702 none gi|313878364|gb|AELG01003822.1|-57385-123762	66378	XM_003395168	PREDICTED: Bombus terrestris rap guanine nucleotide exchange factor 6-like, transcript variant 4 (LOC100648358), mRNA	5065	2.5625e-28			XLOC_006702	gi|313878364|gb|AELG01003822.1|	57385	123762	28	1	gacgggtggcagcgccaggagacccaacgaatgcttcgttctcgagccctccgagatgatcgtcgtaagtaggaacacagttttatttcgtgaaacatccgcagttttctttacgatcgtgtcgtaatttgcgcgctatactggcgaaaaattcgcgccacgaaaactttcgtcgcgtcacggaaacttcgtttcaccgtggaagtttgccagggttttacgtttgccacggttcgaaccgtaacttccgttgcaacttcttgcacgtaaatttaaaaagaataaccgagccactacgtgcaatcaaagggtagtttaatccctttctctgacgttactgtttgttatatttcatatcttttgctaaactatcggaggatttttgttttcgtatttatt…
231	XLOC_006733 none gi|313878374|gb|AELG01003812.1|-100398-107643	7246	XM_003395153	PREDICTED: Bombus terrestris hypothetical protein LOC100646738 (LOC100646738), mRNA	7349	9.3e-159			XLOC_006733	gi|313878374|gb|AELG01003812.1|	100398	107643	4	1	cggcgctttattcaatgtcattcgggaggaaatcaagtatttttaaaacaaaatacttatacaaaacgtataaaatggagggaagggggtgtgtggatttgtacatcgatctagtacacatagaaaactattacaatacaacgtaaccgttaagtacacaatatatataacatcaacacctatcaacataaaatataaacttcacgctttcatcagagatcatgttccctccacgcttcctctatttctcacgattttgtgcgactatccgtatcgtttcgtcgcgatacggttcctaaacgtttaacgataagactctatgtagcatggctagtatcacaattctgacaaactgtctcccgaacgaaaatacaatcgcagcgttttcatacatgcgta…
233	XLOC_006760 none gi|313878390|gb|AELG01003797.1|-140814-163878	23065	XM_003395150	PREDICTED: Bombus terrestris mannosyl-oligosaccharide alpha-1,2-mannosidase isoform A-like, transcript variant 1 (LOC100646409), mRNA	2470	1.30333e-90			XLOC_006760	gi|313878390|gb|AELG01003797.1|	140814	163878	7	1	tatttatttcattgatcatgacaaagtaataatcacataaagctgttaaaagtaaaaccctcgtattatcactaaatcgtgtactgtatttacaagtataattatagtttgcgtcgaatgctggcgcttgacgcgctcattgttttacattttattctattattctttttcctctcgttcacccgttctcctctctccgttcttcgaccaacgataaatatataatatatataatttgttttcttttacaccattttatttttcctcttaccggcgtctgtctgttgtcgctctgcttacaaaaattaggtaagtaaagctaaaaaactgttttctatcttttcttttctatctctctctctctctctctcgattctttgacaaaagcgcacgtagaaa…
234	XLOC_006791 XLOC_006787 none gi|313878401|gb|AELG01003786.1|-13103-52575	39473	XM_003395119	PREDICTED: Bombus terrestris hypothetical protein LOC100642685 (LOC100642685), mRNA	7058	1.78e-69			XLOC_006791 XLOC_006787	gi|313878401|gb|AELG01003786.1|	13103	52575	16	1	tcgatgtcaaagtaaaatagcctttattacatcgtgaaacgaggacaatttaatgaacgttcaacaattgctagaattctttctctcacttactttctctccctcccgttcttcctttcacacgcacacacattccttttcattctctcttttcattcacatcattcagtttcgactgtttacacatttaatctcgcacctcttttctccttcttcgtttcttttcttgcgttacgcgctgttctctctcaccaacgtctgacataatttcgcgtgctcgtaatgttcttcgagaataatgcattacaggacacatactttgtcatcatgtcaaacataaactcgttcgatttatctccataattaattcctcatatcctgtctcttctgtccgcccat…
235	XLOC_006797 none gi|313878402|gb|AELG01003785.1|-90958-110273	19316	XM_003395108	PREDICTED: Bombus terrestris organic cation transporter 1-like (LOC100651365), mRNA	5316	5.1305e-87			XLOC_006797	gi|313878402|gb|AELG01003785.1|	90958	110273	10	1	ttcggcttcggcgttgctgtcgacgggacgatccacggggaccaaagtcatcgtccaatagccgcacacacgacgctggtggggctccgctttcgtctgcacgcgctataaagccccactaattgtccacgcggcgaacagtcggtgcgtgcccccttttaaacgacgatgtagtgtggcgtccgaaaaatcgaggatctcgtgcacccaagatcactgtgacgatcgagatcgagcacgtgtcctggatttggatcacaggatcacgagagtcgtagcgatccgcaattttttttattacttttcccgtttccgttttatcctgttgaaacagtgaaaagacatccgaaagaagaagaagagggaaagagtaaagtttgttcgaaatcgacttatcga…
236	XLOC_006806 none gi|313878403|gb|AELG01003784.1|-7657-26534	18878	XM_003395099	PREDICTED: Bombus terrestris acyl-CoA Delta(11) desaturase-like (LOC100650274), mRNA	5088	5.7e-63			XLOC_006806	gi|313878403|gb|AELG01003784.1|	7657	26534	7	1	atcgatatctttcgcaacagaaagcctgcgcgcactattcaaatcatttcctatacttcgctacttcgctacaccgactaatatttcattaaacggcactgtttccgatcggaacattctttcccatgtccagatcacaccgacataccgatcgtgtgggggatttcgtcgacgtggttttatgggtcgtcgcggagttgataagtgggacatacgctcttgcatctccgtatttcgtagtgaactcgccatcaggtcggatcatcagcagcctaggtgactacttcggaacagatccttagagcaacatcgtgcccaaagggattctattatttgggtgaactagcgacgagcgataacagtaagtcgatgttatccttcgagactttgagtttcatt…
237	XLOC_006828 none gi|313878409|gb|AELG01003779.1|-23720-67745	44026	XM_003395089	PREDICTED: Bombus terrestris protein GDAP2 homolog (LOC100648973), mRNA	3504	1.5e-20			XLOC_006828	gi|313878409|gb|AELG01003779.1|	23720	67745	15	1	ttcttctgttgaaacaagacgtttattgctcaatctataaaaaaacagacgaaagggcaaggtgtgcacctgttacaggccgtgcatcggcaccgagagaaaaatatacctcgattaattaaaatctattaccatcgcgacaacaattacaattagtttaaccggtatatcgtaatgcgtacgacgtatacacacaataatgcacgtgtagtttccgaagcttccgatcttgtttcttaccgagttgatcttcgtttcttgtaaaaaactttcacctaaaaaacataaagtttgtgttttcattctccttcgtcgacgatatttcattatccgaaaggaagaacaacagccaagttgaaatttgcatgaaattgcgtgtaaatcgattgatattataat…
238	XLOC_006839 XLOC_006836 none gi|313878410|gb|AELG01003778.1|-33224-77890	44667	XR_131924	PREDICTED: Bombus terrestris hypothetical LOC100648128 (LOC100648128), miscRNA	7114	2.10345e-10			XLOC_006839 XLOC_006836	gi|313878410|gb|AELG01003778.1|	33224	77890	38	1	gaagtttcaagattaataagatgcagattttcatgaacagaaaaaaagaacaagagcacaaaaaagaagaagaacatgaaacataaagtaaaaggaaaagagtcgtcgtattctttttttatataatgcatcgttcacactattatattatgtacaattggcagacagaagtagcactttaagcagtttggaattggtccaaggatttgctctttattcctgatgatcgtgttaacatcgtttgccttcccttgactatatgagcatcgataggcaatattcacccgtctcgtgtacatctttatccttttgttttattcagaagatatcgacggcgatccatcgtcaaaaggacgtacggattatcgatgatcatcttcgcgaacaattaattacacg…
239	XLOC_006869 none gi|313878425|gb|AELG01003763.1|-8606-17303	8698	XM_003395055	PREDICTED: Bombus terrestris cytoplasmic polyadenylation element-binding protein 1-like (LOC100644634), mRNA	3527	5.7e-38			XLOC_006869	gi|313878425|gb|AELG01003763.1|	8606	17303	16	1	gcattcgcgaactgcgccggtggtttccaaagatggaacctgcgggtgaaagggggaaagggaggaatagagatcttcaattcagttcacagagtggagcaatgtggagaagaatgggcgttccgtctccatcgtttctgtatcgacactaaattgaacccaagaaaataaattttactttcaaagaaccaacaaattaattataaatgggcgattttgggagttgaaataattaaaatattatcccccggcaagtaattaaacaaacccggtgggattaaagtatcccaaaaatcttttaatgtaacacgataattgttgattaaacaatttactaaaactcgtgtatttgattcttcgctactaaattaaataaaaaaaatcttattaaatttatat…
241	XLOC_006933 none gi|313878441|gb|AELG01003748.1|-16810-25105	8296	XR_131915	PREDICTED: Bombus terrestris vitellogenin-like (LOC100650436), miscRNA	5469	2.64286e-23			XLOC_006933	gi|313878441|gb|AELG01003748.1|	16810	25105	7	3	gcacgattaaagtataaattggaggttgaaaacgatccaacgttactttctcggttgatgtccacgggtttcaacatgtggctaccactgacggttttattgcttggtaagtaaaggtagaaaattctactcagaccaccctatcaattgttccatcttctttctcatcgatcttctttctcccttgaacttttttcataaattttaattaatttgatagtaggagacatatttcatgtagagcacagtatatcccaaattcttatttgcaatgccagaaatgaggcaaatcctttttacctcgagacactgaaaattcagttctaatcgttcaacaatttttctttgctttacttttttgccattgagaatataattatcaacgattgaattatagaa…
242	XLOC_006934 none gi|313878442|gb|AELG01003747.1|-43913-56723	12811	XM_003395023	PREDICTED: Bombus terrestris zinc finger SWIM domain-containing protein KIAA0913-like (LOC100650196), mRNA	5592	2.97e-50			XLOC_006934	gi|313878442|gb|AELG01003747.1|	43913	56723	24	4	cgcagatggacaaacagtgccgacgctgtgcgaacttgccgcgcgatgtgtcgcctctcacatcccgttcgaactggtggagcacgtttatccaccggttccagagcaattgcagctcaggatagcgttctggagtttcccggacaacgaggaggacatcagactctactcttgtttggcgaacggaagcgcggatgaattccagcgtggagaacacttcttccggtcgaggagcgtcaaagatcctctacaaatcggtaagcgatccatcaacttcgagtcaattatccattttctatctgttttcgtattgataaaaatttgtccagatctttactgatactgatattcatcgcaggtataataagaatttattgcgtaacgatattaaatactaat…
243	XLOC_006939 none gi|313878443|gb|AELG01003746.1|-16425-57477	41053	XM_003395023	PREDICTED: Bombus terrestris zinc finger SWIM domain-containing protein KIAA0913-like (LOC100650196), mRNA	5592	1.12334e-06			XLOC_006939	gi|313878443|gb|AELG01003746.1|	16425	57477	6	1	cgccacctagcggacagtcggcagtcgttgcagcgaggcgcaggaggaggttcgctcgccatatttgttgttgtcgtcgatggggtagcctagctgaagttttggtctagtgcagtggtgtagtgcgcaattctaacgtaaattactgcgattattcgtgtgtccgtgtcgggcttaaccttcgcggaaggtaccgcggacacggtgcaagatgtctcttacataaaactggtggggcagtggtggctcagctgtcctactctgttgtcgagtgcgctgttttatgtgtgtatgtgtctatacataaagtatatatatacatatatatacatatatgtacatatatatatatatatacatatttatatacatgttatgtaccattcctcattttgttct…
244	XLOC_006959 none gi|313878449|gb|AELG01003740.1|-16820-37620	20801	XM_003395007	PREDICTED: Bombus terrestris glucosamine--fructose-6-phosphate aminotransferase [isomerizing] 2-like, transcript variant 1 (LOC100648432), mRNA	3777	9.69231e-44			XLOC_006959	gi|313878449|gb|AELG01003740.1|	16820	37620	24	1	aattaactcaacaagggtcgattgcaaacatttcagtgcttcattcattcttacaacgcatcgaacgtgtgtttaatctacaaaatttatgttatcatttttataataaaagatacgaagctaaatggaaaaggcgattctgacagttcgttcattcatgattcttgagtgattctccgagtgtctgttttgagatattagtttaattaatagttttcaccgatattatttcattcctaatacacgttcctacgttatatacattcgtaaagagtttgtcgcatgtattgtttgggaaaatcacgaatttccgtgttattgtcaacgtgtcgaaatccttagttgtgatacgacattatagtcgtatgtacagatctggaaactccagtagtaggagta…
246	XLOC_007054 none gi|313878486|gb|AELG01003704.1|-209-117736	117528	XM_003394954	PREDICTED: Bombus terrestris hypothetical protein LOC100642241 (LOC100642241), mRNA	5123	4.1e-18			XLOC_007054	gi|313878486|gb|AELG01003704.1|	209	117736	7	1	attataattagtaataagtgttaaatgaacgacgtgaaaatgaaattatttttaacgaacgatcgatcgatttttcgttcaataaagcaagatgtaggtatcaaaggatgttacatttcgtgttccttttcttttttatatacaaactaatcgttttatttattctgagaagattacgaataaatatttcgtccgttaagatgtatatcttttctttaacaatcgtcacctaattttaacaagactacgattatgaccgagtctagcaaaatttcaacttgcatacgttcagttacaaaatatcgttaagtacaccgttaactatacatccttttcttttctggcgtaatgctgtgggaacaactgtgtcttggtattacaatcaacgagtaggaacga…
248	XLOC_007084 XLOC_007089 none gi|313878489|gb|AELG01003701.1|-101125-110313	9189	XM_003394942	PREDICTED: Bombus terrestris NAD-dependent deacetylase sirtuin-1-like, transcript variant 1 (LOC100650920), mRNA	6591	1.28889e-65			XLOC_007084 XLOC_007089	gi|313878489|gb|AELG01003701.1|	101125	110313	12	1	gtttaatttagaagataagcttacacgttaataataccaaagaaacagaaaacttataacgtttgaaatatagagaacatttctataacatccattatattaaataacaaattataaaaaaattcaaagcttttgcacctctcgttctttcgtaccggctaaacgatgaataatttccaaaaaattggctaacattttttagtttgtatcaacctgacatatgtataaacagaatagatgcaaaaacaacaagagtagcagcaatgattgtagatgatttgatttcatattttaatttgaaaggaaaaaaagcatattgcagaattcattgttcagccgaaacgattgtggttcactattctcatcatatagtaaaaataataaatatttacacgtgac…
250	XLOC_007102 none gi|313878495|gb|AELG01003695.1|-61281-67508	6228	XM_003394923	PREDICTED: Bombus terrestris protein mothers against dpp-like (LOC100648431), mRNA	5957	0			XLOC_007102	gi|313878495|gb|AELG01003695.1|	61281	67508	3	2	taataaagagtttttaatactttatagcatatcatctttttcatatgagtcatctacgatcagcccttatcgttgaatacattgtcgttgcgtagtgcgatgagtgcatattattgctgtacgtaaacgtatacataaattatgtttatatgttggaaatgaagtgtgcaaaaagagttagcttcggatgaaagattataataaatagagcaacttaacaaattgtaggtgacgtgcataacatttttaaaacacaattctcatagaattgccttcgtaaacaaggcgccatgatgttcttgcaacgccataatactgttatacgacgtttcgttctttctatgataaatatttataattaaaactgcatgtaagatacgaacgaaatcagttactttt…
251	XLOC_007103 none gi|313878495|gb|AELG01003695.1|-72576-92994	20419	XM_003394925	PREDICTED: Bombus terrestris hypothetical protein LOC100648551, transcript variant 2 (LOC100648551), mRNA	5996	4.03637e-43			XLOC_007103	gi|313878495|gb|AELG01003695.1|	72576	92994	16	1	gctaattacgacagtatgtaggaaaaaacgtggagtcaagctcgcaagttaaacgtagccttgttcttcggttgatgacgttcactgtacagtcttcgtgtacatcggcaccgtgtgtgctcgtatacggattcacgggccggtgaatgcagaaaccgtgtgtttctgaagaatagtaatcgttgttgcggagtgtcagtccacatcgttcgcgtggtgaaggtgtatatgaggagggcacgcgtgtatagcgtatatctatctgtttggttgtatggttgtgtatcggtgtgcggatgctcgcggtggtggcataggtagtaccaggggatcaccgagcgaatccggaacgtttcattgtcgtacacgcggcgggcgcatcgcgatcgtgctgtcgct…
252	XLOC_007113 XLOC_007105 none gi|313878495|gb|AELG01003695.1|-96767-112917	16151	XM_003394930	PREDICTED: Bombus terrestris malate dehydrogenase, cytoplasmic-like (LOC100649206), mRNA	3063	1.396e-99			XLOC_007113 XLOC_007105	gi|313878495|gb|AELG01003695.1|	96767	112917	35	6	aggttgtacaacgtacacgtatatatataaccgtaattgtgcgagaactcatgagaatctgccagtaatcgctcgtcgacgtacgtacttgtgaaaacgcgactcttagagaattgccagttactatatactaactatactgaacgtcgtgtaaatggcgaaatatatactacgacattagtgtaaagtgagacttttttgtgcggtggagtgttttattggtccgttagtgcgataaacttttcgtgtcactgacggaccaagcgcgacgatattgttacgttgtttttcgcagtgaagaacgacacgtctttggaaggatggcgacctgaccccttccgaataatggaatactgtgcacaacggtacgtttccccgtgtaagcaggtcgtatttacc…
253	XLOC_007149 none gi|313878504|gb|AELG01003686.1|-49069-202353	153285	XM_003394894	PREDICTED: Bombus terrestris polypeptide N-acetylgalactosaminyltransferase 2-like (LOC100644715), mRNA	2418	8.4e-58			XLOC_007149	gi|313878504|gb|AELG01003686.1|	49069	202353	5	1	ggaataggcgatttttaaaaatgcgaaacgtcgatgtttctcgattaaaacctctcggttcctttcgacgaatccctcatctttaattcatgcgtatcccatgatacgtgggaagcccgaaaacggccgtatttaatcgaaagagtcaatcgtttcgtcagagctcagagtaatagaacctagagcgcttccacgaaggcagaagttaaaaacgtgcgcgacgaataacaggaatgttgtcaatatggagattcgatatatatacggtacatgattcacggcacatggcttgatagatacaacaaaatatcaagggaaatacaaggtacaatgcaatcgtacgttgatgtatgctcgtccttctctaatcgatgattcctctatgattattgccgattt…
255	XLOC_007205 none gi|313878518|gb|AELG01003673.1|-53011-60830	7820	XR_131907	PREDICTED: Bombus terrestris SAFB-like transcription modulator-like (LOC100649254), miscRNA	4005	9.78571e-15			XLOC_007205	gi|313878518|gb|AELG01003673.1|	53011	60830	16	1	cgagaattacttccggtcatttccgttaaatggcgacgacgatggatagttcgtatcgcagtgtgtggtcgtaacatcttcttcgtgattttgagaaaccaattaattattctttttgtctatcataattttattgcttcagttagttcatgtatgataattcgtttataaacttatacgtgcaagaacgataaaatcgaaagcataagcgtaccttttgtcggatccttttgtataagaataatggccgaagttgaaggaaaaaagcttactgaactgcgagttatagatctaaaaacagaacttgaacgacgcgggctagacaaaactggcaataaagcagcacttctcgagcgtctttccaaagtaaatttttttacttctcatactgcttattaa…
256	XLOC_007211 XLOC_007202 none gi|313878518|gb|AELG01003673.1|-26119-32896	6778	XR_131931	PREDICTED: Bombus terrestris probable phospholipid-transporting ATPase IIB-like (LOC100649877), miscRNA	6703	3.9e-73			XLOC_007211 XLOC_007202	gi|313878518|gb|AELG01003673.1|	26119	32896	24	1	gaaaaattaaggatatgtttacattattatgatattctgcataaacataatattaataatgataacagtaacgagttatttatgatatttatcattaatttagaatttgaagaaatattaaatttgatctattctacatagtaaagcatttagtataatatatttagaacaaaagcaattgtaattttcgttaacaattacattttgatgtcaagttgtaacgttctatcgcttcgatatttccagaatatttagaagaatattcaagagctttataaaatgcagacgcacttagcaaagagcgtaaatcagagactaatgataattaatcttaaaaacagttttttcatagcactttttcaatacagatcagaattttctcaattctccgtgtaagtt…
257	XLOC_007227 none gi|313878520|gb|AELG01003671.1|-24928-30197	5270	XM_003395148	PREDICTED: Bombus terrestris tubulin beta-1 chain-like (LOC100646175), mRNA	1743	7.6e-22			XLOC_007227	gi|313878520|gb|AELG01003671.1|	24928	30197	8	1	attgcgatgccataaagaatatctattaaacgttcaacaaagataatacaacgttttctaaattacttacaaaatatgtatacgcgtgtattcgtgtatatgctgtatgtgtgggtgtacgtgtacgtatttatataatattataagggtatcatgcgagcatttctggtggcatgtgtgtgtacatatacataggtaaaaattcatcgaaaataagaaacgtaaaaaggttgatgtacaaatgaaaaatcagctgatcgaaaaatacggtacaaaggtaagaaactgggtatttcgcggtggtggcgttcgatcgaacgaacggatggatcgacgagaaatttgcgcagcggcttcgatcggctggcttccgaaaggtatagaaaggtgtcgtcttgt…
259	XLOC_007246 none gi|313878527|gb|AELG01003664.1|-176775-189311	12537	XM_003394908	PREDICTED: Bombus terrestris multidrug resistance-associated protein 1-like (LOC100646583), mRNA	6109	3.46818e-39			XLOC_007246	gi|313878527|gb|AELG01003664.1|	176775	189311	29	3	tttgcacattatgtagtatcgtacacgtacattgttatacaatttagagtgatcttatgaaatacatggtaagaaacttctggtatacaattatcgtttaaaatcaaaattaaaaatcttgtatacaatcaatcattatctcaataaatattgttaaatattgatagaatattaaataatctttggtatcgtatagtttaagtagatatcacaccttcggaaaagctttatatcacggagactttttcgtatatggaaataaaagcataaataatctttattttgttctttcgtaatagtaaaatgtaaagtacaatttttcatttaatttttttttagttgctctgttagataaagaactgggatatgaaacataaaaattgacgtaatttatatttg…
260	XLOC_007252 none gi|313878527|gb|AELG01003664.1|-161102-166773	5672	XM_003394855	PREDICTED: Bombus terrestris protein wings apart-like (LOC100649921), mRNA	4380	6.72727e-41			XLOC_007252	gi|313878527|gb|AELG01003664.1|	161102	166773	11	1	ttacaaaataatgctatatcaaatcttaaacgggttgtaataaaacccaacaccgccaatcttgtaacaaaacttaaaatgtaaaataaattgaaatttcaaaataatggaaaaatttaaaatttatgcattattatacagcaaacgaattatactctgacaagaagtttacgaatcatcgttcttcttgtcagtcacaaaatttaaaaaaatgattgtttggcaaagcaactaaagtaataatattacatacgtgccattaaaaaacttaagtgagctgcatgcgtaattacaaggcgcgttctttatcatattagtttctagtaattaattaacttatgcttaatacctaacttgttactgtgattgggaaaataagtcaatttaatgaaaggtaca…
261	XLOC_007354 XLOC_007364 XLOC_007365 none gi|313878638|gb|AELG01003556.1|-63114-76812	13699	XM_003400901	PREDICTED: Bombus terrestris testis-expressed sequence 2 protein-like (LOC100647707), mRNA	4434	3.5e-31			XLOC_007354 XLOC_007364 XLOC_007365	gi|313878638|gb|AELG01003556.1|	63114	76812	29	1	taaattagtaaaaacattgccagacttgacataattaatctatatttttgaattgactaatatgctaacctctaattttctcgaaacaaccaaaaaatggactacaccactttcaaaataaacgatccatatttaacacgatgaattctttctgtctttttttattttcctcttttttttacaaatattctttactaatatcgcattatttacaaatattttcaattttttgcactgcttagtgagttagttgatcttttttaaaaaaatctattgataatagcagtgtcgttacttgagcgcgtttctgaaaatgtacgttcatctcttcgctaatgaagtacatatatacatcatattgataaaataaaataaaaccacaactcattgattctctaa…
262	XLOC_007358 none gi|313878638|gb|AELG01003556.1|-107853-129284	21432	XR_132271	PREDICTED: Bombus terrestris hypothetical LOC100648535 (LOC100648535), miscRNA	7738	1.15e-104			XLOC_007358	gi|313878638|gb|AELG01003556.1|	107853	129284	9	1	gacaaagcttctgtacagcgtcatgtagcagacgcgcgcgtgtggtgttgaggaactgattgggaatggttaaagtgagcgcaaagcaagcgacggccatagtgaaggtaggatatggaatagtagtagggagaaagagataggatgatatcatacagatgtataaatatctattaggtgtagatattgggctattttgaatattccgtcatttttattcatcatactttatacaccttgtactcccgcgcttgaaaagcttttattcgagatgtagatcccatggggtacgatgtagatatacaaaagtgatgcgcatgtgtgcgcgcgcggtagaaaacggacgaaaagcgacgcacgtgtgaccggtaatgagagtgtcgagtcaaagtggacggt…
264	XLOC_007434 none gi|313878671|gb|AELG01003523.1|-61986-81960	19975	XM_003394670	PREDICTED: Bombus terrestris e3 ubiquitin-protein ligase UBR3-like (LOC100647292), mRNA	7895	3.13333e-40			XLOC_007434	gi|313878671|gb|AELG01003523.1|	61986	81960	32	2	ttgatcagaaagaagaagatgtaccgtagaagaatataagctgtggtcaattgatcgaacgattggtgatcgagtgcttttgctgttcggtaagtgtgaatgtgtgttgtatcaacgacaattattgtgcaagtaccgagtacttgtcgaaacacgaaagctgaaagtcgatagtaatccacggttcaggagagtggtataaggtaacggtcccttgctgctttcgtcatgttgtcaaaattgatgaggaagacaaagttgacgggagatgctcactgatatggaggttgttgagaattccctggtccgcgggccgcctctacttgaaaggtttcccggaagttttcacacgagaaacacgcaaaaaggtgtaagtcgtcaggcaactatcggctgtcc…
265	XLOC_007476 none gi|313878693|gb|AELG01003502.1|-6146-18308	12163	XM_003400467	PREDICTED: Bombus terrestris hypothetical protein LOC100644267 (LOC100644267), mRNA	8150	3.16923e-91			XLOC_007476	gi|313878693|gb|AELG01003502.1|	6146	18308	17	1	aaaaaattagaatctacaaaatctattaaagaagagcaatataaggaattatgtaaactggttatagatgcatttgcaaatggaaataatgacatacagaatgaagcatacgaaacattaaacgtagttattcaggacttcaaagatcatactttaaatttatttgaagctatgtggcagataagtccaaaaaataggtttgtttatataaaatatttaaattttaataatttttgttattggtaaactataattttattggtttatgtaagcattaataatttcaacttcttaacttaacttaataacttcttttaatcattgcaatttcagattaaaaattcttaagttattagaggtagttgaagacagtgctatatcaacatttgcttatgaccc…
266	XLOC_007520 none gi|313878701|gb|AELG01003494.1|-24713-75666	50954	XM_003400474	PREDICTED: Bombus terrestris filamin-C-like (LOC100645301), mRNA	8491	1.84286e-62			XLOC_007520	gi|313878701|gb|AELG01003494.1|	24713	75666	26	6	atttttaataaacatattatttatttaatttttatataatatataatcatcgatacttttagtttgcatttttaatccaatcatatcgatgtaacgttacgcagtggagaaggatgcatctatagaacgcattttcatagaacaaatatctgaatctaagatatataaggcacaattgttgtatcttattattctcgaataaaaataattgacttatttcatcgccgtagtttaacacgtacgtatcattatctttttttttgttgaatgaataatatctatcatatatcattcaaagacgaaacgaggctgtatataataagtacacactacatctcgtaccaacccccatctaacaaagaaactgtttaaacgattagaaacactttttccctattt…
267	XLOC_007532 none gi|313878739|gb|AELG01003457.1|-40-10250	10211	XM_003402749	PREDICTED: Bombus terrestris protein SZT2-like (LOC100650586), mRNA	10553	1.14004e-44			XLOC_007532	gi|313878739|gb|AELG01003457.1|	40	10250	15	2	gatttaaatgatccttttagatatacttagtgttatgtaacttgaaacatatgtaattcgaaaacaaaaaataaaaagtttgtagtatggacacaaatacaaataagcatgcaaagaaacaaacacaaacaattgtagaccatagtatttatgaatatcgaaaatttacttttagaaaatttcaaatggactattttgatcggatcggtgcatctagtgttaatttcacatattatttcgaagtatattgatgtaatacgaaaatatgacataattctagaaatttcggaattttatgaaatttacaggttgaaaatcgttttctttttttctaataatgttatatttcgttattagattgctcggatagatgaggaatgcatcaatgcattattaact…
268	XLOC_007551 XLOC_007543 XLOC_007554 none gi|313878749|gb|AELG01003447.1|-46-47490	47445	XM_003396060	PREDICTED: Bombus terrestris alpha,alpha-trehalose-phosphate synthase [UDP-forming] A-like (LOC100647847), mRNA	3597	5.76364e-25			XLOC_007551 XLOC_007543 XLOC_007554	gi|313878749|gb|AELG01003447.1|	46	47490	50	1	tttctttttttttttttttgtaagcgaatcttcgtgtacgtttatatagcattttctgcattttctgaactctatgcgataaagggaatatattaacagtacaatatatgcgtgtgaagttgaacacacgtgagatttaaatatactgctggtggaagggatatagtgaagtcataaagtaatgcttaaatagggacgcaccatagccatattttctggacgctcattctaagatggagccatcttaaattccagattgcaaacattatttatatatttgtatttaaaagctctgcttacaatcgttcattagacctacatgattcgtttattaactcttgttggtttctatttcataataattattgtattgataaaaattaagctacaactacttac…
269	XLOC_007604 none gi|313878768|gb|AELG01003429.1|-14440-53162	38723	XM_003396033	PREDICTED: Bombus terrestris hypothetical protein LOC100644484 (LOC100644484), mRNA	6980	9.12e-115			XLOC_007604	gi|313878768|gb|AELG01003429.1|	14440	53162	6	1	ttgtaatttataattaatgttttcttgtttcacagtaattaaacagttattaatagtctaattaaatttcgattaatttttatacaaacaaaaaagaggatgagttacactcaactcggcgtagcagaaacccctgccaccctgttcgcgttcggagaaaaagaaaaataaaaagaaaaatgtatcgtaacgccatacttcgcgttttcattcgtcatttcatttcacttttatttcccctccacgcttgcctatccaaagtaatttaccataacacgtaatgaatcatgattataatcatcatcatttcaacccagttcctgtccgggatcgttggagatggcagagtttcgactcgttcttcgtttattattccatttccatgcctcttctctctct…
271	XLOC_007670 none gi|313878788|gb|AELG01003409.1|-12354-24617	12264	XM_003395987	PREDICTED: Bombus terrestris hypothetical protein LOC100648747 (LOC100648747), mRNA	6027	6.42e-92			XLOC_007670	gi|313878788|gb|AELG01003409.1|	12354	24617	5	1	atattcacctatatcgtagggctcttaaattttaatcggctaaagtttgcgaacttatcgtcctgaattttcttctaactcgtatgtgtacgtgtatgtgtatgtgtgtgtgtgtttatgtaatcgtgtatttttatgtacagtcaagattgtaacttatcccgtagcaacactaacactgcgttcttaggaagggtttcttcattctctcccactcttactcgctccgtctctttctctcctcatcatcaaacgcgacgcgaaccctgcgagacgtggaccgatcgatcgggccgaaacactggcccgtcgtcgcaggccacgatgtaattcatcgggaatcgaataatatatctcataattgactttctgttaattgtagaatacgcgatcgttcgc…
273	XLOC_007682 none gi|313878794|gb|AELG01003403.1|-129299-144018	14720	XM_003395982	PREDICTED: Bombus terrestris extracellular domains-containing protein CG31004-like (LOC100648133), mRNA	4795	6.80644e-74			XLOC_007682	gi|313878794|gb|AELG01003403.1|	129299	144018	36	1	ctttttttatatctttttattgagaaaatagctataatatttgcgttttcgtaatctctgttatcattacaaatataactgattactttttggtttcaacagactttaatattctctcttctttggtcattttctttaacttcaataacgtctgcatgccatatttcttcaccaattcatcaacgaattcgtccttcaactttttcaggcatctaaaatgcaaaataacgatgacaacaaataacagtgcgacgttatataccataatttatttactcgttaaatatacacagtgcttaaagtaaatagagaatatagaatcttaaagtacaaataaccttactattgaataaattcgtacaaacgagggatacgacatcttaaattgttatcattaat…
274	XLOC_007739 XLOC_007725 none gi|313878833|gb|AELG01003364.1|-95509-117293	21785	XM_003396129	PREDICTED: Bombus terrestris v-type proton ATPase 16 kDa proteolipid subunit-like (LOC100646343), mRNA	6081	4.06667e-98			XLOC_007739 XLOC_007725	gi|313878833|gb|AELG01003364.1|	95509	117293	18	1	ggattcgcttggaacggtgcagtccgcagtcgcgaaccaataggaagggaatagacattaccgagtttcggcaggctcttcttctctcactcgtcactcgtcacatgacccgcactcctgtacggtaggccatatttgacagtggcactagtttagcgaagtgagtgcgtgaagatcgctcttcatcccacgttcgcgttttcgacaacctgtaaatactcgtgatcgatttgacctacgagtcctaaacgcatcaaaatgagcagtgaatattcagaaggatctcctgtttatgctccctttttcggagtaatgggtgccgcctcagccattatattttctggtgagtttcagttgtttgaaattgctctagagacacttgatttgaagagagcgcga…
275	XLOC_007771 none gi|313878840|gb|AELG01003357.1|-67427-85420	17994	XM_003396012	PREDICTED: Bombus terrestris hypothetical protein LOC100651995 (LOC100651995), mRNA	5528	5.65e-16			XLOC_007771	gi|313878840|gb|AELG01003357.1|	67427	85420	18	1	cgaaaacgtaacgtaattcgctaacacgttttctcctagaacagcatatttctttaggcttggcgccttcgtcaaatgcagtgagcgtcggtgtacgtaaaatggcggacggtgacattgatttgtacgccgacgatctcgagcaagatttcgcgcaggtaattcgtttttatcattgctaataagtaacgagttgtcctataggcgttgttgtcaattggctactttagtaaaaaacattggaaactgtgagaaaaatgcgatagcagagcggggttgttcggcgtcatggaggagaaacggtaacgattgcctcgacaagcggtgtccgattctcgttcagccgggatttcgattttaacatacatcttattcgtgacgagtagacgttgcattcga…
276	XLOC_007811 none gi|313878854|gb|AELG01003343.1|-2644-23728	21085	XM_003400418	PREDICTED: Bombus terrestris CLIP-associating protein 1-A-like, transcript variant 1 (LOC100648690), mRNA	6388	1.55e-09			XLOC_007811	gi|313878854|gb|AELG01003343.1|	2644	23728	36	1	gcaggtcgtgcagaatggtttagaaatcctcacgtttctcgcggatcgaatggatcacgacttcaagccttacatttccactattattcagccaacgatagacagactaggtaggtgtctctaactttcttctagccatttgtcgttaaacgcgtaaattatcgttgataacggaaactgaactcatcgctatcggacattgtttcgctgcttaccgaaatcccactcgagttagctgcgcttggttccgtggactagagagacgcgattaagaatatggacgatatgcgtattgcgacaggtgacagcaaggatgcgacacgggaaaaggcgcaaatggtgcttctcaaaataatggagaaagggtgtatgtctcctcaacaacttttggacagactg…
277	XLOC_007875 none gi|313878898|gb|AELG01003300.1|-30970-46549	15580	XM_003402680	PREDICTED: Bombus terrestris hypothetical protein LOC100651824 (LOC100651824), mRNA	4987	3.48e-150			XLOC_007875	gi|313878898|gb|AELG01003300.1|	30970	46549	9	1	agagggacgacacgagcctgctcgctcagtttttctacgcggacgagtctttgaacgcggtcgcttgcgagttggactcgttcgatggtcgtcaggagccagaaagatgcaccacgttggtcaaccagctgcgccactgtcaggacaaagtgttaacgatatgcagtcaaataatggacgatctgattccggagagcagggcgaaccgagacttcagggtgaaatttcctgacgacgtgatgcaggagaatctcgctggacagctgtggttcggagctgaatgtttggcagctggatcctcgatcatgaacagggaggctgaaagttcagccatgagaccgctggcaagggctttgactaagtcgttggacatcgtcaggaatttgctcagagagcacg…
278	XLOC_007924 none gi|313878907|gb|AELG01003291.1|-3675-22563	18889	XM_003402735	PREDICTED: Bombus terrestris hypothetical protein LOC100648614 (LOC100648614), mRNA	7549	6.82e-46			XLOC_007924	gi|313878907|gb|AELG01003291.1|	3675	22563	22	1	gtgtcacgaatcatccatagtaagccggtgaagaattctcatctgtttttataaatattgtactttgtttcgtgtatcacaatgcagtgcaaactataaatatcatcgaagtgagacgtttttgttcatgttattaagcgtaattggtgaaagtttcatttcaaaaggtttaacgacaagaagaaattcgcacaaattttctgaactttccaacatgcgcgaatgtttgaagtgttaacatggcgccgaaacatgactgatcatgacgggggaatgagaacgaaatttttgaggttagttgatcattttgtcatttaagtaatgccgtataatcataaattggtagcacaattagccacattaagttaatgaacatcacaatagatatgtatattgcgt…
280	XLOC_007968 XLOC_007964 none gi|313878919|gb|AELG01003280.1|-28527-42397	13871	XM_003402656	PREDICTED: Bombus terrestris vitellogenin receptor-like, transcript variant 2 (LOC100649042), mRNA	5151	1.36667e-07			XLOC_007968 XLOC_007964	gi|313878919|gb|AELG01003280.1|	28527	42397	40	2	gtgtattattagaaaaacgacctcaactacacaactttggtacggtctctgtaacggcctttagttttcgtttaacagtcgtaatggtaagaacacctctcgtaagtatatcgaaacgaaatattttatcttagaaaccttttatacctattccattttgtagttatgttataaaatgttaattccgccaattttattataaagagtacctaattcaaatcatattccgtaatttttattaggagttggtgtagttaaaacaaagtttacttaatttaatgaaaataagttccacctgtgatatcatttttgcagatctaagtttgtataatatacttaaaatctacatttgtcagtgtatcggatatactgattagtattttatttattattcatatt…
281	XLOC_008053 XLOC_008061 none gi|313879012|gb|AELG01003189.1|-35270-73274	38005	XM_003399342	PREDICTED: Bombus terrestris acetylcholinesterase-like (LOC100644218), mRNA	9904	5.33444e-80			XLOC_008053 XLOC_008061	gi|313879012|gb|AELG01003189.1|	35270	73274	14	1	aataatcaatgtaataaataatcaataatcaataatagtatttaatgaataatcattatgttttatatttatatatttatacgtatagattatactaggtagtcggtttgccgtatggtaaattgttagatgtttttagtttgcactatctttgcgcgtgcgatgtccgatgcatttttcgattcgacatcgatttctatatttacgaaatgctatcgaaaatattgtcatcaatttgatattaattccgatcaatgaaggtttaaagctagtttattgtaaacgtaatgctttcgaaatcgaaatttatgaaagtttcgtcgatcagagaaaatccatttgcgtctaaaattgttgttaatttggatcgaatcaaagaatttcgttggtaaaatcaaa…
282	XLOC_008068 none gi|313879013|gb|AELG01003188.1|-13-6289	6277	XM_003399326	PREDICTED: Bombus terrestris alpha-actinin, sarcomeric-like, transcript variant 2 (LOC100652204), mRNA	5213	3.81e-39			XLOC_008068	gi|313879013|gb|AELG01003188.1|	13	6289	10	1	cctctcactcactcactctctctctctctctctctctctctctctctctgtcgttctctttcgctctctctttctctctttaaagaccattttttattttctcatagtttgattttacaatgctttttgttattaaactagctgaggaagatggaactgataaaagaaaaataggtagaatagttgacaagtgtaatatgcaatacgatacgattgtccaactgatgtgtagatcgaattaagattgtaaaagttacattaaatgatttaaaattataagaattataattatgcatatatgtgattattaatgagaatgtatacgtatacataatacgatatgaacgcatcgaaaaatttgattttcaaaactatttctttcggctatacatacattga…
283	XLOC_008080 XLOC_008069 none gi|313879014|gb|AELG01003187.1|-1-7254	7254	XM_003399374	PREDICTED: Bombus terrestris hypothetical protein LOC100648951 (LOC100648951), mRNA	4827	1.31875e-08			XLOC_008080 XLOC_008069	gi|313879014|gb|AELG01003187.1|	1	7254	13	1	agcaggtgccggaggtggagctggcggatttggtggcgcaggcgccggtggtggagctggcggatatggtggatcaggtgccggaggcggagctggcggatttggtggagctggtgctggaggtggagctagtggacacggcggcgcaggtgccggtggatctggtggctatggtggagcaggtggtctaggcggaagcggtggttatggcggtcacagaggggcaggcgccagttccagtgccagtgccaacgccaacgctaacgcgaatgcttatgcagctgcaagtgccagcgctaatgcacatgctcttgccaattcaaatgcgcatgcatccgctactgcgaacgcaaacgctggtgccggtctcggaggaggatacggcggttacgatggtta…
284	XLOC_008083 XLOC_008072 none gi|313879014|gb|AELG01003187.1|-41677-56149	14473	XM_003399318	PREDICTED: Bombus terrestris sarcoplasmic calcium-binding protein 1-like (LOC100651217), mRNA	3141	4.82e-49			XLOC_008083 XLOC_008072	gi|313879014|gb|AELG01003187.1|	41677	56149	36	1	ggaaactcgactcgaattcagtgcaaaaccaccatcctctcgaatcagtttcttcatagctatctcgcggttaccccttgtgtcttccctcgcattcggacgacagcaagataatcttgcgttctaattgcctttatacatccgatcgattcgtttccaataaatatattgcgaggaagaaagtaacgcgcgatcaaaaagggaaaaaaggtggcgaaaaaagagaaataagattgctactgacagaaagacttatcggataatggcctacagctggaacaatcgagtagatttcattgtaagatttctttacggttagtacgtggttattttcgatagagtgtgcgtgatcgtaccttggctattgcacaaataatgttattattgtctttaagttga…
286	XLOC_008100 none gi|313879017|gb|AELG01003184.1|-24346-38837	14492	XM_003399301	PREDICTED: Bombus terrestris katanin p80 WD40-containing subunit B1-like, transcript variant 1 (LOC100649344), mRNA	3307	3.61333e-21			XLOC_008100	gi|313879017|gb|AELG01003184.1|	24346	38837	16	1	gcgctacccacggacaggcagattcaagaaatgagatacgacgaagaggtggaacgaacggtttgtgaaaacggtcagaagtttcaaggaaaggattgccttcaggaccagaacgcggcgagatgctgccgccccgttgaataatcgttcctgcactgaataataacactaagtaaaaatgttacctacgaattcgagcaaaaaaaaattgtgcatctgcaagctgaaatctcaaattgttgtcgttgccaaataagtcgtgcacaacgcaatcctgtggtcccggaatatggcttcgtccacgaagaggtcatggaaactccgtaagtgattgtctcattcgcagttgtatattctttatttaatacatcagtcggttcggtgtgcatctaacggatt…
287	XLOC_008186 none gi|313879038|gb|AELG01003163.1|-36559-82374	45816	XM_003399238	PREDICTED: Bombus terrestris catenin delta-2-like (LOC100651340), mRNA	2825	1.85833e-14			XLOC_008186	gi|313879038|gb|AELG01003163.1|	36559	82374	22	1	cttcgtactcgattagtgtatttaaaaagcactataattgtcattacagttacgaaataaaatttaaaacacgttaataatgaggcttataatctagggaagaaccgatttctaagatcgaacgaatgcaattccgtcgcgcaacctatcggcaagcggtggcgaacgatgcgacggtttgagaaccactgtcatcggcgtgtaggggcgtcgttgctgcgtgcaatgtgtatcgtgtaggcgttggcgaggaggagacaagtcggggatgtgtccgtaaaaaacttgcggtttctgcgtactctgccgcacgtgcacgctcgaaatcgtgttccgtgaacgatcgaatcccgacaaaattatactgcatgcctgcattgttcgaaagcgtattgcgaa…
288	XLOC_008205 none gi|313879041|gb|AELG01003160.1|-33-7699	7667	XM_003399402	PREDICTED: Bombus terrestris transitional endoplasmic reticulum ATPase TER94-like (LOC100642465), mRNA	2547	4.76923e-18			XLOC_008205	gi|313879041|gb|AELG01003160.1|	33	7699	13	1	tatatatatgaatatatgaataatgaagttaacactttattctaaaatggaaggttttaagagattctttggtaatttgtaaataaatttactactacaagcagactgtaaattcaccaatacacatcaccagttccaacaatttcactgacattgcttaaactctcacattactgtaatctcagagtgtgaacaatgaaatgtaattaaatacagcgacaacgtagcaaaagagtctatctctaagtcaagttgaaaaaatatataacactgttatagaatcagaattatgtttttatgtgaataacccaaatataaaattacatagaaaaacttatgaacaacggaaaattcgtatatttctatgcaatatatatacaaaataacgtatgagactag…
290	XLOC_008237 none gi|313879045|gb|AELG01003156.1|-7902-15163	7262	XM_003399373	PREDICTED: Bombus terrestris two pore calcium channel protein 1-like (LOC100648835), mRNA	4744	8.24001e-50			XLOC_008237	gi|313879045|gb|AELG01003156.1|	7902	15163	21	1	attttctttttattttatgttgttagtaaaaaatttaatcgctgcatcattactttgtaaatttgtatattacaaccattaaatacttctatattgtaaatagatacaataaaatttaatttattattacaattatacaacatttgatgtattacgatgtgtttgtcgcaaattatctgttaatcctacatgatctgtttcagaaattgcttcctctctataattttcttctgaactatgagtagcatttgataaaaactgcctttctgcttgtttagcctctataatccattcggtaatttcattagtatacatttttctttgcaaaacttctctggttcgaggacgcgagccaataaaaacagtagttccctacaacattattatataattgcagaa…
291	XLOC_008403 none gi|313879147|gb|AELG01003055.1|-28373-35712	7340	XR_132099	PREDICTED: Bombus terrestris glycogen phosphorylase-like (LOC100642931), miscRNA	5138	1.86364e-47			XLOC_008403	gi|313879147|gb|AELG01003055.1|	28373	35712	16	1	aactaatataatattctaaaatagtaagtagccattttattatataatatttttgacgataagataaagcagctatatctcgtttattagtacgtgaaatataggatagatctttcttttttgtcgtagaatttagactgataacataataggatcacgttaactgatcgtggatttggatgttacgtcaccaattaccgaagggaacagctctaggacctaggaactaggaaatcttcagtacatatgtatctcttagtttcaaaaagtagtggggatagcaataaccagttaacaaagccatggtcagttaatgcgacgctactgaatttttcaaaccagtgtcggaagatcatcatagatggcaggaatgcatgtttaatttttcgtaacctggtc…
292	XLOC_008451 none gi|313879163|gb|AELG01003039.1|-5420-44862	39443	XM_003397815	PREDICTED: Bombus terrestris probable beta-hexosaminidase fdl-like, transcript variant 1 (LOC100645012), mRNA	5712	6.38333e-71			XLOC_008451	gi|313879163|gb|AELG01003039.1|	5420	44862	19	2	atttatttgcagaaatatagatacaaaataaagaataaaataaagatcatactagaaaaatacgataagttcatttttgtcgatcttctgctctttatatcacttggtaactatgaataagtaatttaatacgaaatagtcgaagaagggaataacttctaaaactgattaattctacgatacaagtcccctgaaaataggcaataaattcacctgtgaccttcaaatggtggttacaaataatttagctgaacttatacgtctgatcgataataatataccttgttaaaaaactaattgtatttattaaggggcgatggcacaaatgtcgctacttactgcaaattgtgttgtacaatttagaagataaatgcaataaagcaaatcgattggccatca…
293	XLOC_008469 XLOC_008465 none gi|313879166|gb|AELG01003037.1|-3924-14617	10694	XM_003397793	PREDICTED: Bombus terrestris fatty acid synthase-like (LOC100652317), mRNA	8570	6.54286e-105			XLOC_008469 XLOC_008465	gi|313879166|gb|AELG01003037.1|	3924	14617	17	3	tcagcttacagtccactaggctccatacgtctgcgaaattctgcaaaaataaagaatacacgaaggagaagttgatcatatcatatttatcaaaatgccagctcaatttgaaagtgcaaacactcccattgtgagagaaccgactatgttgaacagcaatactaacgcatacgatgtaaataacgaaattgtcattagcggtttttcaggtgagtaattatatcaccatatatataaatacatctcgggttatataattttacttacgatttaatatttataatttttttcacatttctctaggccgtttcccggaatcctcagacattgaagaatttaagaaaaacttattcgaaggtatcgacatgatcacagatgatgaacgtcgttggcctgccg…
295	XLOC_008478 none gi|313879167|gb|AELG01003036.1|-11413-51500	40088	XM_003397905	PREDICTED: Bombus terrestris spectrin beta chain-like (LOC100646301), mRNA	9579	7.43308e-23			XLOC_008478	gi|313879167|gb|AELG01003036.1|	11413	51500	20	3	gttttacaattattatatattttctattataatcatttttatttcttataatttactgttcttcgttatctcgtatttatatttatatatatatatatatttatatataaaacacatagctatgaaatattaagttgtgtgtagtgtagcaatgcgactccaaatagtttaaaaaatatccactaaatgcacatgcattaaactagaaaaaagcgaacggtgtcatcgatttcattgtatgtttctttcttcttttgattaagatcgttaattactgcgtttcgttcttcttgcctaggcgtatactgcgttactcatgatcgtatgtacaaattagtgaagcgcacagtacaatatatagtaaaaaagatgagacgttttacaaacgtattcccaaca…
296	XLOC_008513 none gi|313879176|gb|AELG01003027.1|-21687-46153	24467	XM_003397882	PREDICTED: Bombus terrestris eukaryotic translation initiation factor 5-like (LOC100643369), mRNA	2989	2.14e-94			XLOC_008513	gi|313879176|gb|AELG01003027.1|	21687	46153	6	1	ttgatacattgcggtaaaccatatttatttgaataattattatttgaatagtaaatagatacaatagagaacgtttttagcaggccaacttcccaataacggcagagaactatcaatattttttttcttctaaaagagatgcatatcaatgtatggaagcatcgttcgttttcatttctttttaaaacctctcaataattaagaataatgatatagattaattcgtaatcgccttattaaaaacaattaaaagtattaccgtacagataaatattgctaacttgagaacagttaaaatttctcatacgtgtaatggcatttataatcactccttggcctaaaataacaaaatgctatattataataagagattgcattgcgactctttgtatcgtgtga…
297	XLOC_008569 XLOC_008574 none gi|313879212|gb|AELG01002991.1|-24112-57992	33881	XM_003402585	PREDICTED: Bombus terrestris hypothetical protein LOC100649280 (LOC100649280), mRNA	7483	2.5275e-58			XLOC_008569 XLOC_008574	gi|313879212|gb|AELG01002991.1|	24112	57992	58	2	ttatgtgagtgggccccacttatcgagtatagtagaaggggggacataagcactgctttaatgtggcatagtgatgagtcacacgtttgtgcaagtgtcaactgggtgtaacaaatataatttcaatttttataataaaagataagaaattaattagaaatgaataatacagatgtaaatgatcgtccgaaatggttgctagaattggaaaatcggaaaagaaaagtgagaatttaaagaagcgattttagagtatacttagagatatattttttcgttttcctttgtaatataatatctgtttacatttattattcattttattattatttatatataattcaaaataatttaatcattaagtatatttagtaaactaaaagtaatatacaaccgtag…
298	XLOC_008571 none gi|313879212|gb|AELG01002991.1|-59639-64484	4846	XM_003402586	PREDICTED: Bombus terrestris hypothetical protein LOC100649400 (LOC100649400), mRNA	3534	1.65333e-83			XLOC_008571	gi|313879212|gb|AELG01002991.1|	59639	64484	6	1	cgcatctccgttactattctgatttccagttcgcgtttgttgcccgtgaaggatgccttctgccaaccctaaactagaaaaacaggcctctacggagaccgtagaacctatacgccaagcaattatcgttatcgagcataagatacggaatcttgaaaagcgtaaggtaagtacttgtataatatatacgtaaataacgacaagaaaattatctgtcagttgatagcttttacggtgcaatccgccatgattggatacgccatgtgctcacgcttgaaatttcataggtatctgatgattatattgtgatgaattaacccttgttattacattttcgtattgaatctttttcatttaagttgaattaaagcaaaattaatttttttcctacgatcgaac…
299	XLOC_008588 none gi|313879215|gb|AELG01002988.1|-105139-113780	8642	XM_003402623	PREDICTED: Bombus terrestris hypothetical protein LOC100644080 (LOC100644080), mRNA	7573	2.02222e-63			XLOC_008588	gi|313879215|gb|AELG01002988.1|	105139	113780	9	1	acgcgacagtctgtagttccaaaacatgggttttctcagttatattttcaattaaatgattatcgttttttggtttgttttaataaaggaagcattgggtttgatctgtgttgtaaagaaatcgtaaaattcaatacgatgattgtcttctttgcattacgaaaatagggaaagtgtatgtgctatagtagatctgccatgatagatccgaacgcgtcttcatcttataccaaaaaagtcagagattgttagcaaaatgtgtgatttttgttatcaggagagctccttaaaggtacgcatattgtctgacgaaaatttaacgattctgcccattctttagtagcttaataaggagataaattctcttattaaattggagcgcagcgtgcctctaggagc…
300	XLOC_008591 none gi|313879215|gb|AELG01002988.1|-36835-75721	38887	XM_003402619	PREDICTED: Bombus terrestris bestrophin-2-like, transcript variant 1 (LOC100643636), mRNA	6909	7.55875e-114			XLOC_008591	gi|313879215|gb|AELG01002988.1|	36835	75721	34	1	tttgaaatgaagaaaatgcatttgatgcttgttatttacttttatttattcagaagaaaatcaactctttctgtgagaatccaagaacatacgtcttcgataccgtaatactgttgaacgaaacgcttagccatgagcaccatcagatttatttgcgttctggaatgtaattccaaaatgaaagacacattctctagcgtgaacttacgtataagcttttgtacatgcatatgtacacgatatacaggatattcacaaatcgtactttaacttcttgttaattcttctaaatacatacaaaatttattgctatactggctagactcgaaatttcgcttaatggatagttacagaaagtttcatttttcctattttttatacatacatatatatatatat…
301	XLOC_008600 none gi|313879217|gb|AELG01002986.1|-21901-34676	12776	XM_003402598	PREDICTED: Bombus terrestris hypothetical protein LOC100651060 (LOC100651060), mRNA	4000	3.5375e-28			XLOC_008600	gi|313879217|gb|AELG01002986.1|	21901	34676	8	1	agcacggattgggtaaatagtaaaagaaatacaccgtgttacgatatcgtaaccgtcaaattattattactctcttacaatatctgtctctttaatgttttccttgagctataaaccgtcattcgtgtttgtacatgaaagtatccaaaaagtcaaaagcactgttcaacgcttagtttcttctctgttcttgcgcttaatacgggtttaaaaaatcttcgcgtgcgctttatctaagtatattacctcctacacgtattatttctcatttttttttttttattttattctcttggggtaccactatgtggattacaatgaacaccgcggtgctttcgacgatcgctcgacaggatcggtcaacgcaacgaacgcgagacgttgagctcccatttttct…
302	XLOC_008604 XLOC_008607 none gi|313879218|gb|AELG01002985.1|-13306-163479	150174	XM_003402617	PREDICTED: Bombus terrestris WD repeat-containing protein 19-like (LOC100643225), mRNA	8276	1.34737e-33			XLOC_008604 XLOC_008607	gi|313879218|gb|AELG01002985.1|	13306	163479	47	1	acaattgcttggagactagtttattggcaataatatctacatactgttgatacttccatgcatggtcattatttgatttgtgcacaaattttataaataatctatgaatttatataagctacttgtacttgtctatgttgtactcatattggacggcaccgtttgataggaataataatatttgtatttttttcaacttctattaaattataactaaaactgtttaagttctcactggtaattttccttcttgaaaatcgagataggaacggatgttaagagtagatgaaatcatgttaacatctactttttccgagcacattggacacgtattttcagattcaataatcctagtataacagcgaataattatatgtattatctttaaaataagatgtc…
303	XLOC_008609 none gi|313879219|gb|AELG01002984.1|-5304-21589	16286	XR_132380	PREDICTED: Bombus terrestris hypothetical LOC100650829 (LOC100650829), miscRNA	8258	7.90476e-37			XLOC_008609	gi|313879219|gb|AELG01002984.1|	5304	21589	27	1	gtaatacatatatagtatatatagtacatatataatatatatatagtgttgtatcgttcatttttcgttacaataataaattgtccacgaacgctgacgtgccaacaaatccgacgtgcaaaccgcttccgtttcattcgtttctttctttttattttttatcatctacggaagtaatctttcgcgaatctacaatccatctctttctcgatgttcgaacacactaagacccatttttacactcgcaattatgtgctcgaactatcttcagaaagagaaaactcatttttctttatatctgttgcacacacacacacccatcacatatcgtatttttacgattcgttcgcaaatgaacgccgattcttagcaattgtgtcatcttcgttagtaattaat…
304	XLOC_008620 none gi|313879222|gb|AELG01002981.1|-31837-57533	25697	XM_003402606	PREDICTED: Bombus terrestris hypothetical protein LOC100652098 (LOC100652098), mRNA	8172	2.08e-17			XLOC_008620	gi|313879222|gb|AELG01002981.1|	31837	57533	14	1	cgcaaaaatgcttcttcgagtggcaagataatgtgattgtcgagataaatgcttaaataatgttttcgcgtttatagacagcgctcagcaatttggaggagatgcagcacaattctatggtgtatcgtaacaacgagaggggtaggagcatgggagttggaccgatgcgacctcgtccgatggaaaaaaggcacgatacctcaccgtacagcggtgttccgtatctttcaccaccaccaccggacacatggaggagaacgaattcagactcggctctgcatcaaagcgccaacgaagcctgccagtcaaacaccaccatcccccatcgacgaggtacagatacgttcaatcttgctttttctgcttttcttcgtcatccatagagggcgatcgttactg…
305	XLOC_008640 XLOC_008641 none gi|313879243|gb|AELG01002961.1|-8-11329	11322	XM_003396432	PREDICTED: Bombus terrestris nuclear pore complex protein Nup153-like (LOC100644254), mRNA	9605	3.0125e-58			XLOC_008640 XLOC_008641	gi|313879243|gb|AELG01002961.1|	8	11329	17	2	tatcaggatgttaaaaccacgaatattagagtaagttatagtatggatttcttagtttgtatattttctttgaggaactgttaaggagtgagcttgatacttatagaaataaaaagcaacgtgaaatgtaatcatgaaacaaatacatttgatctaagaattcaagattgcgattgaattctaacattcgtttttcgattactttctttatgtgaaccaaagggtttttacgaagtactacgcgcatttttttgtcctcgcatattttatttgctaaaaagaaaattaaagtttatagtgtaattacattatacgttaattgtacatagttaaaaactccttggttcgcatcattatctaaatgccctcctaaaatctttattttactagctacaaaat…
306	XLOC_008728 none gi|313879301|gb|AELG01002904.1|-1152-25379	24228	XM_003402564	PREDICTED: Bombus terrestris uridine phosphorylase 1-like (LOC100646810), mRNA	5310	3.96667e-61			XLOC_008728	gi|313879301|gb|AELG01002904.1|	1152	25379	11	1	tgtcagagtaattgatctctaaaaaaagaagacagattagttatatcataaatagtgttgcatataaataaatacgttcacagtgaaaggacagcgatagctgaataatattaatgaacttacgctaaacacctttctcgtcgatgttgcatcgattaagtagtaatttgataatgttaaaagataccgatataacagtgaagaatttctcacgaaatggtagtactatttttcatgaaatagtaggatattaataaatagacaataagtatcgacaatacgtcataggcatgtgtatacgactgagaaaagtcattttttaagttgaatacgtgtatgtataataacatttggtactcctcgtaatacttctcattaatttcttaatacgcatcacag…
307	XLOC_008778 none gi|313879362|gb|AELG01002845.1|-355-8974	8620	XM_003393381	PREDICTED: Bombus terrestris hypothetical protein LOC100644086, transcript variant 1 (LOC100644086), mRNA	4829	6.56667e-60			XLOC_008778	gi|313879362|gb|AELG01002845.1|	355	8974	9	1	gccgcgtggaacgataggaaaggatgaaaactcaagggggtgaaagtgattcacacacaggagcgatatcaacgcgtttgtaagcgttctcgccagcttgcttcacttttctttattttctctctttttttactttttctgtttcattatttttttttgtttagtcctctcagcaatgtgttacaccttgaaaaagagggttacgataggtagacataagtagcgttaaattggtagattaaagtttaattagacaaatatgtactgcatttcgcgtacccgcgatacgcgacgagttttaggcactttagaacgttacgtacgcggtgctaaataccgtaacatgcttagcccgtactttgcgccaccaataagacttatctgcgacattcttctttc…
308	XLOC_008782 none gi|313879365|gb|AELG01002842.1|-55622-75339	19718	XM_003393355	PREDICTED: Bombus terrestris protein quiver-like (LOC100650755), mRNA	671	3.2e-17			XLOC_008782	gi|313879365|gb|AELG01002842.1|	55622	75339	10	1	tccaatgacataaaaattttattgcgaatttgaatacaacgatgacagatctgaccaatctaggccacggttatgttttgttttccaatctctggaaaaacatatctcaaacacaattcggcctattgtgaatcataattctttttaacagttccgtactttataattctctcatcgttaataatgatttagatgacgaaaatatcgcttcgatattatatattaacacggtttcccttttttttcaaacgacataaagagaagaggaagagtatatgtacacataaatgtatattttcattgagatatgtcaagaaagtatcgttcatttgcacctgatactctgttacatatcgcgctaacaattaaatctcaagggcataacgtactcgtaaaatc…
309	XLOC_008786 none gi|313879367|gb|AELG01002840.1|-5697-56983	51287	XM_003393367	PREDICTED: Bombus terrestris hypothetical protein LOC100652305 (LOC100652305), mRNA	7182	9.1286e-75			XLOC_008786	gi|313879367|gb|AELG01002840.1|	5697	56983	8	1	agaactaagtgatttctatgaattctcatcaaatacttgttatatgtcgtgcatatacccaccaagctattacttttctttttattcgttgaaagcaaacaatcgaaaggtacgcacttgaattgtacaattcgtgtttcgattgttcaatgtggagaaaaagactccacattgtattattggatcaatcaatagaagaaatcgttcgacgaatgatcgtgggtcaccgtaccggtaaacccgcgaaacacttatgcctacgtgaacaagtgcgatcgatcgtgacgctaggaaagtggtgggagcattcgaagacggaatgcgatcgagtagcgcggagcttatgcaaggttccccagctgatcgataaaaacgacgcgcgacgctggtcgaacaatt…
310	XLOC_008808 none gi|313879377|gb|AELG01002830.1|-30649-105029	74381	XM_003393388	PREDICTED: Bombus terrestris hypothetical protein LOC100644874 (LOC100644874), mRNA	4742	1.44667e-16			XLOC_008808	gi|313879377|gb|AELG01002830.1|	30649	105029	28	1	cgaagatattgttaagtgaatgcacgcagctcgtagtcaccacgagaatcgccactgcgcagccgtgagcatagaagtgggagatacctgaaatatgaaataattaaatcctcctcagtcatcttccgtcctttgtcggtgatgtagtattgtggcgttcgtcctctgttcagttaccttcgcgtgacattgacgattgcatcatatgatcgaagaagtatctatcagtgttgtcttatcgttgactcgatttcgtatcagaagttttcgtttgacgagtttgataagtctttcataaaaacagaaacgcgtataaatttttaattcgtttttgacgagaacgcaataaaaaattttgggaacttttgttttggtggaagtgtggtttattttgaagtg…
313	XLOC_008885 none gi|313879432|gb|AELG01002777.1|-7414-11847	4434	XM_003394738	PREDICTED: Bombus terrestris transmembrane and coiled-coil domain-containing protein 7-like, transcript variant 2 (LOC100645438), mRNA	3110	9.6125e-20			XLOC_008885	gi|313879432|gb|AELG01002777.1|	7414	11847	16	1	tcgcaattcaattttcgaacggtttcttctgtactttcgatatatgtgtgtcgagatcagtttatctgaccgtgattgcaattcctagtctttgatatgtacctattatatttatattttgaggtaatagtttagttttttgattaaataaacaaaaacatggattatcatgaaatactgcttcatttaacaacatttaataaaactgaaagtggtatgatgacattttttatatattaaaacgagtaaattttataatcattaaaaattgttaatgggagttttataattttataagttttaggaaaggctgactttgatgaaagattacagaaggctttggaaaaagtacaactggttttagtgaaaaatgatgaaaaccttgtaattaacagtatt…
314	XLOC_008920 none gi|313879440|gb|AELG01002769.1|-29409-38425	9017	XM_003394712	PREDICTED: Bombus terrestris hypothetical protein LOC100642320 (LOC100642320), mRNA	4685	2.9875e-82			XLOC_008920	gi|313879440|gb|AELG01002769.1|	29409	38425	15	1	agggactagaattttaaactctacactctacaatagtcgattgttttcggaacgccatattcgccattgcccgtcgcgcgattaaattttacttggcattgggtagtacgatgaaataaagaagggattatgtaaaacttttgcaactaacggaatataatataataagaatatttgaagaaataatattacattacagtggtatacacatacacatgtatatctttgtacatggtaagaaatttatctttgtgaaattatagtgtatgtaaaatgttcatgatatatcgtaaagatgcaataacattacagtatttgataaaagattgatataattccatttgtgcgttgattttatatatgcatttgttgaatcataaaatcagttatcaatatcaa…
316	XLOC_009070 none gi|313879509|gb|AELG01002702.1|-34566-43507	8942	XM_003397442	PREDICTED: Bombus terrestris hypothetical protein LOC100648983, transcript variant 2 (LOC100648983), mRNA	5082	4.16667e-174			XLOC_009070	gi|313879509|gb|AELG01002702.1|	34566	43507	6	1	tctcgataaaaaagataaaagaggagagatgttaggaatattcaagagaacacagactttaatctcactatagtatatttagtattaggacattctattgacagcttaaaatattacgcatgtatcacatattatatatgtaacgaataacatcctctttgcttttatgtatacgcatgcatatgcgtgtatacgcatacataccttcgtacgcgtaaatgcagttacatttaacgaaacgatcatatatttaaatacatatggcaaatgttctcaatgcaacagctcccttcacgcacattatatgtatatttgcgcacttgtgtacacatcgcattgtgtcaactgaatttcattttacagtgaaaacttgtaattcatatcggcctcgattaatat…
317	XLOC_009074 none gi|313879510|gb|AELG01002701.1|-854-4192	3339	XM_003397429	PREDICTED: Bombus terrestris myosin heavy chain, muscle-like, transcript variant 2 (LOC100647343), mRNA	8591	0			XLOC_009074	gi|313879510|gb|AELG01002701.1|	854	4192	2	2	tgctggatcaatttaaagcgaagaaaggtgaaaaatatgagagatgtaaaattaaaaggtgaaaggtaaattacctcgccgccaggtaacgcgacggaaacgatatcacccttggttgctttgatttcaccaagaacatagccttccttctcatccggcacccagcacgcctttttcgcatcgtatggtttcgtctggtcgattctcttctgctcgagggagacaaagaggtacggggttggatcaggatcctctccttcttgtggcttcggcttcggcatcttcgattatttcctttctatttggataatttacttctctacttctatcctcctctcgctcccaggaaggtctacgtgccttttacgtcgttgttttcccacgtatcgcacggtggga…
318	XLOC_009128 none gi|313879529|gb|AELG01002683.1|-11018-19587	8570	XM_003397390	PREDICTED: Bombus terrestris protein Daple-like (LOC100642456), mRNA	5647	1.38261e-26			XLOC_009128	gi|313879529|gb|AELG01002683.1|	11018	19587	24	1	tctatgtccattttatatatataatatgtgtcatagaactgatcgtccaaatatacatccattttgttcgttcatgtacagccgaagtatgtatatgaacgaggagctagtcattcgaatacgatcagtgtaaccgtaacctaatatcagctaatacataaatacttgattgttttaatttagtgtttgtaaaaatcacacgatgtttcataaggtaaatgtcgataatatactaaataactctgttgtaaaattgaaacgatatattttatattgaatgtgtatatagaattgtgtgattatattcccttttaagttgcatctatagtaaaatatacataaagagtgactactgaataaacatcaaggaatagataaagttttgtatggtaaagttat…
319	XLOC_009151 none gi|313879531|gb|AELG01002681.1|-66062-71777	5716	XM_003397380	PREDICTED: Bombus terrestris leukocyte receptor cluster member 8 homolog (LOC100651207), mRNA	4074	6.76667e-108			XLOC_009151	gi|313879531|gb|AELG01002681.1|	66062	71777	10	1	cgcctgagtaccactttaatttgtcgaagcgaatagtcaaacctaaatcgcgacttttcgataaaagtcactcgagaatattttaacttttttccctggtcaatagaaaccgtggtaatgcaaacgtgtttacggtagtggaacgtaaagtgtacaattgtttaagcaattctgattttgttcttcggtatgtcagaaggcgaggctacagcatcgcagaagaaacagcagccatttcagcaacagccacaacttggaataggctcaatggcgaatatggcatggcaatatccctcgccaaacaatatccacaacatgtttcccccatattcagggtaattgtctacatcgatttaagcacaaaattattgttctactaatgaaaataacgcgatattt…
320	XLOC_009165 none gi|313879532|gb|AELG01002680.1|-9915-17429	7515	XM_003397378	PREDICTED: Bombus terrestris hypothetical protein LOC100650814 (LOC100650814), mRNA	1239	0			XLOC_009165	gi|313879532|gb|AELG01002680.1|	9915	17429	5	1	cagactaccgcatcgaccggacgcgcgtgatcgagaacgttgttgaaaaggcagcacgccgaactaccataaaaaacgaccagctatccgtgaaagcgtacgacgtgtatgcagttttccagtcgaaacagtagcaacagcgattgggaggatcagttggcagcggtaccagcaaccacaacaacctcagtgacgagtcattgttgtcgtcgacgacggcgtctatttgctctatcgaagtcagagaatctgatcgaaacgaacactgcgcgaatttcgcatcgactcgatttccagacgaaaaacctaaacgaaaaagcggattcgaatcgcgacaaacgtttcgtgaacagaacgaacaaatttgcacacgcgttccgaaaactgactcgtcaattc…
321	XLOC_009255 XLOC_009257 none gi|313879545|gb|AELG01002667.1|-30539-44485	13947	XR_132069	PREDICTED: Bombus terrestris hypothetical LOC100647029 (LOC100647029), miscRNA	3958	1.45714e-92			XLOC_009255 XLOC_009257	gi|313879545|gb|AELG01002667.1|	30539	44485	61	3	atcaaacttgagaagatttcacgatataaacctaatatattcttccagctttatggcatacccttgccatatattatatgtcacatgtgtacatatccatcaatcctgttatactgcataataatacatcaatagatcagtggacatttagtacatttgtttttcatttagttacattagtggccaatgtgcaggtatatcaaatataatatttttatttcataagaaaatacgttgcaccatacggtaaataagttctctatgatttccaatttttagatactattgcgtagttgctattggacgctacccctcgtattatcagtaacattatcagaactaacattccttgtatttgcgattctttattcattcgtgcacgtgtaagtaacaatatta…
322	XLOC_009307 XLOC_009305 XLOC_009308 none gi|313879559|gb|AELG01002654.1|-16472-62951	46480	XM_003397391	PREDICTED: Bombus terrestris mediator of RNA polymerase II transcription subunit 13-like, transcript variant 1 (LOC100642571), mRNA	8287	2.04706e-72			XLOC_009307 XLOC_009305 XLOC_009308	gi|313879559|gb|AELG01002654.1|	16472	62951	70	1	aacaaaaacacaaaagttataagaaaataagaataagaggagcaatgataaaaatatgtaatgcatattaataaggaaaaaagatagtcaagcataagaaagaaacatcatgagaaataaagagagacggaaagagaaagcaattcaatgaataagtaagaacaagtgcctgtgtaacaaagagaggaagaatatttaaccttctttgttatattattggtacgtaattttattaacattttactaaagatttatacattcttttatcatatttttgtcacaattatagctgtatcatattgatggcagctgttttttagttatagacatcttgcaatctgtaaccatatcttatgtacatacatgtttaaattctttactgcaataagtttagttcat…
323	XLOC_009349 none gi|313879572|gb|AELG01002642.1|-12646-70813	58168	XM_003397063	PREDICTED: Bombus terrestris spectrin beta chain, brain 4-like, transcript variant 2 (LOC100651603), mRNA	14185	5.1e-14			XLOC_009349	gi|313879572|gb|AELG01002642.1|	12646	70813	24	8	gaattgccgaagaaccgcttggagttcgaagccgcaaacgcattggcgcagacgtcggtacggttcgcgcgacacgctaccgctagtacaaagttgaagcgtgcgtttctcagtttgtatcgtgtgcgcgtgtgtttatcagatctcttgtaacaacttcacggactaaaaacctaagtgtgcacattttagtgaatacagtgtgcttaggaagtgtatttaacagagtgttctcacggattcagcacacaggtgcttttgcgttttggataagcttcgtacacacgtcgaaaaggtatgtctacagttaagggacctgtcacctttccacgaaacgatcgatcgtaccgtgtgtcttatcgaacgatctagtccaatgtacattcgatttacattggt…
324	XLOC_009353 none gi|313879572|gb|AELG01002642.1|-94921-107388	12468	XM_003397069	PREDICTED: Bombus terrestris hypothetical protein LOC100642211 (LOC100642211), mRNA	6206	3.18712e-42			XLOC_009353	gi|313879572|gb|AELG01002642.1|	94921	107388	17	1	atattttagtattttagtattattatcgcaaaatacaatactatttatattgaatataatttggccaggtatgctaataaaataatgtaatgaggtcattaagaatcgattatatgataaaatgaaatattttaaaatacttaaattcaacaatgtcttttaaatgccatttagtagattttgcgagtatctggcacttttccatccatgtcgatagcttgcaaaccaaagtaattgatttgcagtggcaagaatgaaatgtaaattgagctaggaaggattgacagagtaaaattatcttggaaatgttgaaatattttggtattttatatgaagattcgctgtgtaaatagaaagtaggattactaaagaaagtattatgctatgaaaaatttacta…
325	XLOC_009381 none gi|313879575|gb|AELG01002639.1|-28846-34053	5208	XM_003397047	PREDICTED: Bombus terrestris elongator complex protein 1-like (LOC100649658), mRNA	3904	4.46667e-27			XLOC_009381	gi|313879575|gb|AELG01002639.1|	28846	34053	11	1	tgtcacaatattttattgatattttttaggttaggtaaagatatttcactctagatgtcactttatttttttgttgttgtataatatataatttgaacagtttcatctttccttattcaatataattcctgttttaaacttatttaatttattctatttatataaaatagaaaagctacagaactgttttcattattgtcctatatatgtatctctcacattaacctatatactttgaattgtgtagaggttagtttttaaagttctcacttctgtacctccagtgaaccggaaacaaaaattcctcgattattttttatatgcttttatcacattattattaaataatgaagaatttggtagtaaaacaacacactagtcgtcttttaaatatcctag…
326	XLOC_009401 none gi|313879577|gb|AELG01002637.1|-14878-31299	16422	XM_003397031	PREDICTED: Bombus terrestris EF-hand domain-containing protein KIAA0494-like, transcript variant 1 (LOC100647777), mRNA	3640	1.81111e-56			XLOC_009401	gi|313879577|gb|AELG01002637.1|	14878	31299	22	1	tgacagaatttcataataaaaatgctataaacttctcgagcaatctgatataaactagcaacaggaaatagagaaaagaacagcataattgaatctgaataatcaattctttattcacacatcgacgtattgtcgtttatacgcgttgtttttctctttatgcattcataaaaatttcatacaactttttcacgcgattcgtcattattattccttttttaccttccatttccacctgtgaataggttgtttcattcttcgctaaactggacgaacactcatttagatacgctatattcacaattgctacagtccaccaaaaatggctacgcgcggaaaatcattatacaacattcaaacgcagagaaaagtcgaaacttagtgtgtattacctcttat…
327	XLOC_009425 none gi|313879583|gb|AELG01002631.1|-111174-143041	31868	XM_003397024	PREDICTED: Bombus terrestris S phase cyclin A-associated protein in the endoplasmic reticulum-like (LOC100646950), mRNA	7297	3.67333e-24			XLOC_009425	gi|313879583|gb|AELG01002631.1|	111174	143041	15	1	tcttcgtcgaaatttattagtttcagtttcgttcctacttctagcgaaccttacaaagcgtacacgttcgacctctgtttcttcgatcgatcagcgagttaatcgcaacacgtcgtggcgaacgaggtgaacaggcatggaatcgcgaacgatcgatcgtgaaattttcgtacagccgcgcagcgtcggccaagtacgcgcttcgtattacgcgcaatctgttcctgctttctctttttcagtttgtatcgtaacgccgaaccatagttttacattgattgcttacaagaaagagtattattacgtgggacgatcgagctaaattacttcgaaaatataaacggtacacgagtactctgattagaataatcttcccttaaacgttagttttcagcgatg…
329	XLOC_009539 XLOC_009540 XLOC_009538 none gi|313879602|gb|AELG01002613.1|-1331-11960	10630	XM_003397106	PREDICTED: Bombus terrestris zinc finger protein DPF3-like (LOC100646981), mRNA	4662	1.63e-54			XLOC_009539 XLOC_009540 XLOC_009538	gi|313879602|gb|AELG01002613.1|	1331	11960	12	1	aattgtacagctgattcctcgtcaaatttctatattttttttttcacctaaaaaatagtaatttccaccactctgacaaaatatccaaaagtcactgagtataaatagattctgttccacaatttccttattctggattgtcataattatttcagtatcggcaatcgctcgccaagcaaagccacgaatcctcaatgcttatcaaatgtgatattgctgtcgacccgacatccgacaaccggaaggcttgtaaccgaatcgattatcgctgttcgtcatcacagaaattgactctaaatcattgtttctaagccagtgtgcatggtcattagcttgagacgcaaagcgcaactgggtatgtggtcggtttgtgatcaggtggtacacgtcggggtcgtc…
330	XLOC_009553 XLOC_009549 none gi|313879604|gb|AELG01002611.1|-103777-177409	73633	XM_003397100	PREDICTED: Bombus terrestris hypothetical protein LOC100646149 (LOC100646149), mRNA	5805	0			XLOC_009553 XLOC_009549	gi|313879604|gb|AELG01002611.1|	103777	177409	14	1	gcgtacatggttctatcgagttaggtaaccaattttccttcagggggctatttgatatttgtctacggatatctatcttaccgacggctgttttactcgccaaaatctttatccgatgtagaaaattttatacccttctctttcgttaaccaagagcggaatagacgcgacattaaacggaacgtcttcgtgtctcagattacgaaataccgacctgctggaaaatcacactgtttcgtacgccctcttccatttcctacggcttactatcgatcgttactatgcaataggtcggtaacgtcgataaatgctctcttcgtaacctactacagatttttcgtttgaaattgtgcactgtacgcatctttagtgacctgaattgcacataattcaaaatta…
331	XLOC_009612 XLOC_009613 none gi|313879629|gb|AELG01002587.1|-258-52210	51953	XM_003393085	PREDICTED: Bombus terrestris hypothetical protein LOC100646281 (LOC100646281), mRNA	3110	1.662e-78			XLOC_009612 XLOC_009613	gi|313879629|gb|AELG01002587.1|	258	52210	7	1	agtatcctgggcgaaacacggaccgcgacacaccgagcctcgcgagttggcgtatgtgttccccgtggatgtggtagaggctggttcgaagggagctggtggggactagaagggagaaggtaggaggacgagttgggaggacgaaggcagcgctatcgagtggcggtaccaagaagcaacggcgtcgtccgtcgtcaccgccgtgtatcgtcgccgctgagagagagagaagtccaccgctgagggactatccgagatttagtcgcttttaaacgaaatacacgggctcgtgagcccaagtgagtttcacgaaacgatcgtgcttctcgatctatcaatgttagcaacaatttggtttcttgattttaacgacagttaacgagctcccacaagccaaca…
332	XLOC_009665 none gi|313879637|gb|AELG01002580.1|-17061-19898	2838	XM_003393044	PREDICTED: Bombus terrestris uncharacterized protein C1orf198 homolog, transcript variant 1 (LOC100651272), mRNA	2333	1.32333e-169			XLOC_009665	gi|313879637|gb|AELG01002580.1|	17061	19898	3	1	ttcattgaagaacgcaaccatattacatgaatgaatgtatttaaatattacaataaatgcttctaaaatactgtataatatacatagatgtatgtatatttcaataaaaaatgacttgatatttttcagttactaaacatgcaagcacaacccgtttcacgcagacacatacacgtgatttattctgttcgttaattcatctctcacgacacagaagaacaagaagagagcaagtaacatcaattattctaaattatcgttattactatagaggactacatatttaaccattgaatagtctgaatagtctatataaaatgtatcatcgtacggttgagaaaccagttaatggcgaatcttatcgaatatgaacatagtaaaaatgaaatgagatagcct…
333	XLOC_009667 none gi|313879637|gb|AELG01002580.1|-35146-42525	7380	XM_003393047	PREDICTED: Bombus terrestris hypothetical protein LOC100651592 (LOC100651592), mRNA	5769	6.69286e-61			XLOC_009667	gi|313879637|gb|AELG01002580.1|	35146	42525	19	1	taaaatttgtatattaaataaacattttgtttaatatttacacgtatgtaagtcgagtgcacatgagacatttacatagtaaaacatagtcaaagatgttatcgcattatttcaaatactttgtacctcaattcaaaattgttatgtacggaaattgctattcatcacaaagcttaaccggtttaaaagtgccagatatttttcgagattattgtaagtcttacagaaggcaatagtttttatacagcttccaaaaggaattttcgagtacaaaatacatcgcacatacgccggatactttatatacaacgttttatcttctttttgtgtaatagacataatttgtactcagtttcttgatcatatcagttaaacagcaatattttagaaaaattttcc…
334	XLOC_009679 none gi|313879640|gb|AELG01002577.1|-35089-48447	13359	XM_003393030	PREDICTED: Bombus terrestris FCH domain only protein 2-like, transcript variant 1 (LOC100649794), mRNA	3688	2.56364e-63			XLOC_009679	gi|313879640|gb|AELG01002577.1|	35089	48447	21	1	gtgcaacggagatagttgaaataagttgacctgtgtctccgcggtcgagcgcgctcgttctgctcgaaacgttcgagcacgaaacgttacgttagtttgtcgtaaattgagttacgtctcgtcgtatctgttgtacggttcggatattgcatcgtgtagtcctcagtgtgtgcatgtgtgtgtgtcaatgattcgttattaacggtgcagttcggcctgatatatcagaagataaattatgatggtctgatcgcggttccaacatgactgtggatttcgccgactacttttgggtgagtgtcttttcgcttgttatcccagaatgtcatcctcgttagatttaggttaggtacggagaaaaaccctctttctttccctttttgtcttatcctgcgtaag…
335	XLOC_009713 none gi|313879644|gb|AELG01002573.1|-450-15373	14924	XM_003393008	PREDICTED: Bombus terrestris dynein heavy chain, cytoplasmic-like (LOC100647009), mRNA	15038	3.4625e-26			XLOC_009713	gi|313879644|gb|AELG01002573.1|	450	15373	18	5	aaagccagtataattcccttggttgctggaatgcgtaacgatgtattatcccttatttctgaagtaagtcttagttatgttattacattataaaattttactattaagtacaatcatttttatttttgaatttagggaattgctctaatttgggaaagctataaattagatcaatatgtgcaacgtctttccgatgccgttgtttcattccaagaaaaagtggaagatcttgtggtagttgaagagcaattggatgttgatgtccgatctcttgaaacatgtccatattcagcaaatacatttgccgatatactttccaaaattcaaaaagctgtagatgaattatctttaaaaaattattcaaatctaactatttgggtatctagacttgatgaggaa…
336	XLOC_009730 none gi|313879650|gb|AELG01002567.1|-6993-12568	5576	XM_003392998	PREDICTED: Bombus terrestris cysteine-rich motor neuron 1 protein-like (LOC100645818), mRNA	3658	8.74783e-92			XLOC_009730	gi|313879650|gb|AELG01002567.1|	6993	12568	7	1	atcacatatcaacaattttatttagtctcgttttatttaacatacaagagctatcttttaaacatgacgcacgatttcaatatgcatacgagtttgcatatattaaataaagtctaggttacattgatatgacatttcgttacggtgaaactgtacacaaaaagggcgcgcaagcacgagactattcgtttctcggtgtcctcctcggttggctgcttttcaccgcgtcttcaccgctccgtgctgaattttactactttcgcgaacgtttcgcgacaaatccgaccatcgtactgcgatgtacgcatcgatgtctcaggcttctccgcgttaggagaagcgtttcgtcctccgtagaaaatgttcgggccagcagttggagaatggcgagcagtgtac…
338	XLOC_009748 none gi|313879653|gb|AELG01002564.1|-4434-16332	11899	XM_003392976	PREDICTED: Bombus terrestris hypothetical protein LOC100642832 (LOC100642832), mRNA	4529	7.31318e-37			XLOC_009748	gi|313879653|gb|AELG01002564.1|	4434	16332	18	2	tggttacgcgtctaccgttagaatataatacgcaagagagttataggaggaaggcaacagtcaatagcgataaaagaatttctacaataccgacgtagataggtatttgcggcgaaactagcattcgaggctcgttgctgattggcgctgctgttcgagcaacgtttctccgcatgctactcgttgtggtacggttattcgtttaacgaatattaactgatgtgacggttttctttccctagtcgatgtaattcgttatcagcgttttatagtccattacctttttgtgtgaaagtgtagaaattttagttaataacttgacaatttttctcttcttaggaggttgtatcgtattggcaggtgttccattgtcataacggatgaaatgaatatttatct…
339	XLOC_009766 none gi|313879659|gb|AELG01002558.1|-28580-39672	11093	XR_131777	PREDICTED: Bombus terrestris COP9 signalosome complex subunit 2-like (LOC100652149), miscRNA	3655	7.95e-154			XLOC_009766	gi|313879659|gb|AELG01002558.1|	28580	39672	9	1	tgccactcttcgtaacttatttgtatcattccgtttttgcaccgctaagttgtagctttaaaattatcgtggctgcccattgtcaactgatcctttttcaactcaacgttcatacggtagactacctgtgtagttcgtagtcacgcagatcctcgcaccaatcgctattattgtcatggaactgtgtatcattccgcgaagcgtaatttcgtaatccaattgtgtacagtgtcttcgtatccgcgtcatggtagtaccgatgtcgtattccgaacttttattttgaacagagctacctgatatcctattcaggaatacagctagacactatccttcggtaatcattgagttcctcgattaatgctgcagaggtgagacaatttcatacgaaacatatac…
340	XLOC_009777 XLOC_009783 none gi|313879662|gb|AELG01002555.1|-120970-148272	27303	XM_003392968	PREDICTED: Bombus terrestris 3-hydroxy-3-methylglutaryl-coenzyme A reductase-like (LOC100651787), mRNA	3861	1.10333e-40			XLOC_009777 XLOC_009783	gi|313879662|gb|AELG01002555.1|	120970	148272	44	1	ataaataatatttattataaaattagatgtacagaaagagacgacagtcgaatttcttatatttgtatagaaaaaagtctgttgaatgacttaggataagtatatgattaatgtttttttgtagttttaagtaatttttcatatttgcttttactagaataccataatgcaaaaggaatagctaatgaaggtaatgtcatcacagcaaatgcagcccagtcaacctaaaatgttacgtaagtattttatattttattacaatcagtacaatgcttatattgacttacataatattcaatagttacttacaacatgtgaagaaaattgtttatcataatctctaaatgatacaattattgctgtaccaggttcactacttgcggcaaattgtaagttagg…
341	XLOC_009804 none gi|313879675|gb|AELG01002543.1|-11-24344	24334	XM_003392932	PREDICTED: Bombus terrestris heterogeneous nuclear ribonucleoprotein L-like (LOC100647365), mRNA	2343	1.058e-42			XLOC_009804	gi|313879675|gb|AELG01002543.1|	11	24344	6	1	ctctcctcctctctctctctctctctctctctctcgctttacaacctcgtaaatttcatattgttctttttttcaatttttttttcttccttttttttcccttaaactttcgagtgtatattttaattttgctttatctcttatcgtcggtgtgtgtatgtgtgtatttgtgtgtatgttttacacagtgctatttagacgctatctgaaatactgtatcgttacagactctctacaagctacaattataatttgatttttttgtacatacagaagaatctctctctgttccaacgggaatattcatcgtcggaggacgaacacacacatgtacgcacgcacacacacagatatatatatatgtatgtatatatatatatatatatatatatatatatt…
342	XLOC_009842 XLOC_009845 none gi|313879694|gb|AELG01002525.1|-52393-136375	83983	XM_003393100	PREDICTED: Bombus terrestris hypothetical protein LOC100648310 (LOC100648310), mRNA	52592	1.13506e-21			XLOC_009842 XLOC_009845	gi|313879694|gb|AELG01002525.1|	52393	136375	59	4	caggaaagcagctgcgcgctgacatcataagcctcgagaagagcatcgaaactcttcaaaagagtatcgtagcccaacgtcaaaccgctgtgcagaacttggaaacttggaaagagtacgagaaaggaatcaaagaattgaaaccttggatcgaagaagctgagtcaaaagcagccaccataggcagcaaacctacgactctgccgcaagctgcacaaatgttagaaaccgccagagcattcgaaacacgatgtcaacagcacttccctcaaattcaagatttatccttggtcagccagcgaatatcagggaaaacatcagcctccgacgaagtggatgctgttcacactcgttggaacgcagtacacgatatagcagtccaaacaaccacgaagttag…
343	XLOC_009846 none gi|313879694|gb|AELG01002525.1|-158694-165165	6472	XM_003393121	PREDICTED: Bombus terrestris rab3 GTPase-activating protein non-catalytic subunit-like (LOC100651150), mRNA	5733	1.24737e-36			XLOC_009846	gi|313879694|gb|AELG01002525.1|	158694	165165	20	1	ctttaattcatcatatgtgacatataaacatacatgcatatttatgtcacagttcgttgtaatcaaatatctctgtgttatatctcaatgttttcaagcacctctgatgtaatgggatgttaatgatacatgtcaaatatattttatatttacttaaaacatcaaattcaatacaacggattaaaaacagaaagcacagataaatttattatgctcattccctacaacaaattaatttacttaaatatctgagtatcatgtcgttccctcgtaaataaacaccgcatctaacattaattgcgcaagatgataattagagtgtgtttcgggtaaatgtcttgagacccgtcgtatcaattcaatagtgtcatcgttcgaacaattcgtgtaaattacgtc…
344	XLOC_009944 none gi|313879780|gb|AELG01002442.1|-32-7216	7185	XM_003402522	PREDICTED: Bombus terrestris f-box only protein 11-like (LOC100651469), partial mRNA	6404	1.1e-85			XLOC_009944	gi|313879780|gb|AELG01002442.1|	32	7216	9	1	tgggaggggaggaggaggaggtggaggtgggggtggaagtggtggaagaggatcgtcacccagtgtctctggtgttgcagcaccatcaccttccccgtcacactctcactcatctccatatgatctaagacgtaaaagtccaccacatccagatcctgctcctggtaccagttctgccctacctccttcaggtggcagtagtataggagccactcttggttcttcctctctaccagcaagaaaacgacctaggcggacttgttcattatccacagatggtatgttttctaataattaaatgtcatcttagatgttactttaatgaaagaatcttttaaaatctttcattattttacaggtacaaatacaaatactgcagcacattatcttcagtatgag…
345	XLOC_009952 XLOC_009945 XLOC_009949 none gi|313879781|gb|AELG01002441.1|-5395-25145	19751	XR_132300	PREDICTED: Bombus terrestris hypothetical LOC100652059 (LOC100652059), miscRNA	9643	6.1e-29			XLOC_009952 XLOC_009945 XLOC_009949	gi|313879781|gb|AELG01002441.1|	5395	25145	35	1	tagaaactgtatagtttgtaattgtcaaatttggatcataatgttaaccgttgtattacgttttaaaatcaaggaaatgactaaacaatactagtttgatcatcgaatgaaaatctgataaataaagatttattcattttgtgtgtatgatgtaacaaagtaaaaaaataatagtaacttgtagcgaattgaaagttgatttaataaacgcgcaagatatgtgaatcttatcgtacaagtgtagtgtttactaaaacctatcatcgtgaaggttatttatcatatcgaataatcaaatttttttatattgcaaaaatgtggttttatcttttgcttgttatttttacgacatttaattttgcgatggcctcgtccagctttgattttggagatacctta…
346	XLOC_010003 XLOC_009995 none gi|313879784|gb|AELG01002438.1|-51215-92245	41031	XM_003401454	PREDICTED: Bombus terrestris arginine kinase (Argk), mRNA	4006	0			XLOC_010003 XLOC_009995	gi|313879784|gb|AELG01002438.1|	51215	92245	19	1	ggctggaccgcggaccgtccctaggagaggatcgggaggcggggaggggatatgtacaaaggagggatgtgattggccgaagcagagaggagaggttctcggctgtcgcgaggcgagttgattccgcgccacttcgtttccgactcgtgtacgcgtacgacgtgctccgaggactaactctcagaacaaattcttcgattttcttttgtctgctaaaggtaagcaatatgtattaccatatttttgtattttcacatgaatatgtgtacttacacatctataggacgttgttctcaaagcacgctatgaaacttagacggattaggataagaaataaaaatatattctcgccggtcatacacgatattatttcctgtgaccatttgaatattatttcat…
347	XLOC_010006 none gi|313879784|gb|AELG01002438.1|-133400-139506	6107	XM_003401463	PREDICTED: Bombus terrestris cullin-associated NEDD8-dissociated protein 1-like, transcript variant 2 (LOC100646927), mRNA	3901	4.80625e-66			XLOC_010006	gi|313879784|gb|AELG01002438.1|	133400	139506	19	1	gttaaaggaaagatcattattgtaagatgcttacaattggcaaatttattttataatttatacatgacgtattacatgaaatcacattcatctcaaactacagttcagatcgaagataataatgaaaaaataacgtatagaaataaactatgaataatatgaccgtggatgcttagctaacagcgatctatgtaaaatacaaaaagtaaatcatagacattttagctctgatccatcacattggtttcattcatattactaccagtacaatctttttggattatctcgaaaagtggttgtaagtcgggtgtcgatttgatctgcgttacaaattcgctcaacgatggatttttgtctgaaaaaagagaaaaagattagggatcaaacaacaaaattaat…
348	XLOC_010021 none gi|313879786|gb|AELG01002436.1|-19874-29883	10010	XM_003401443	PREDICTED: Bombus terrestris syndecan-2-like (LOC100644380), mRNA	4255	1.5e-48			XLOC_010021	gi|313879786|gb|AELG01002436.1|	19874	29883	4	1	gcagaaggatcaaaacgaaaaagagaggacagcgggaggaagttcgacgtacaacacgtcggacgacatctatttggacgaccaggaatttttagagggatctggtcgaggaggcagcgaaggtcgcgatactgaagcatccggaagtggccttggaccggacgacgaggacggcgacgacgatcacggtaaatatattttttatttatttatttcttactttatcagtcgactgtgaacatttacgcaaatttataattttattaatgcagctaaaagaataagacttaaagagaaatttgtatactttggatattttgtatttacaaataatataatttattatatgcattttttaattttccataggcgcataaaaatctgtagtctatttattag…
349	XLOC_010038 none gi|313879795|gb|AELG01002427.1|-20932-31373	10442	XR_132297	PREDICTED: Bombus terrestris hypothetical LOC100643467 (LOC100643467), miscRNA	7245	4.59444e-33			XLOC_010038	gi|313879795|gb|AELG01002427.1|	20932	31373	23	1	caaaagtaaacgacaaggaaggacataaaaacacaagatctttggtaaaaatgcatatctgcttttattgaaaaaaaaaagattcaaagagaaaaggtgtctccgtgtgtaatatagtatcgcgtatcagacaataagatcgtcgatcaagaactgtgctcttaagctggcgatgacgatcgtggcgacgcgatgcgacgagaaacgtctcgcgtcattatcgatttttgcctgggtcgcacagagaaaacgattcggtagatcgatccatgattcgggcaggtatttgcgtcgggcactatgtgcgtcacagccgccatgatcgttctcgcgattacgtgtcggtgggccgtagtttttacaataccgacctcttcgacgggaaaattcgttcctact…
350	XLOC_010049 none gi|313879798|gb|AELG01002424.1|-223675-239526	15852	XM_003401409	PREDICTED: Bombus terrestris hypothetical protein LOC100650461 (LOC100650461), mRNA	4950	2.03e-55			XLOC_010049	gi|313879798|gb|AELG01002424.1|	223675	239526	14	1	cacccgtactgtagtccaacaaacatggcgtcgtagagaatatcgaattgtgtttaatgactgaatgtctgagattgtgtagtgtggcgatttttcaattactatagtattttgtcatcacgttgacatgttcctgaggatgttacccgactacggttaagatttcactgagaattccacaccaaaaggtaagtcatttgacaaagtgcatgtctttcgaaataacattgctgttttgtcaaagcgatagtagcttatttagaaaaatgataattaattttatattattataaataaataaaaatctgatatttttagtttaatatgtgttctgtcgttatgttgcaatgacaggttgtaattgtttctaacacagtatggtagttaccgcatgcggca…
351	XLOC_010064 XLOC_010048 XLOC_010050 none gi|313879798|gb|AELG01002424.1|-212383-227990	15608	XM_003401408	PREDICTED: Bombus terrestris zinc finger protein 347-like (LOC100650344), mRNA	2286	3.51e-18			XLOC_010064 XLOC_010048 XLOC_010050	gi|313879798|gb|AELG01002424.1|	212383	227990	25	1	tggagcgtcaccgggagctgaccttggcggcgcttggctgcggctgcattcacggaaggcgcccgaaaacgcttcggaaaaaggcatcgggggcagcgcgcgttcgtgtcgcccattgttatcctcgtcgcgtgtaatggctaccgtagagtttgttgacggtgctcggtctgcttgttcgcgcatcggcctatcctgagccacggtacgcggcgacgtggcccaacctgacgggaataaaatcaaagattgctttaacgctgaggtaccgccaattttatgcaaccgagaaacccgcgcttcgtataccagtcgccgcaaccgccaccgcgcttggacgacatgatctgcgcgggtcaacgctgctcattgacaagcgtgtaactcaaaactgatttc…
352	XLOC_010082 none gi|313879799|gb|AELG01002423.1|-27730-35080	7351	XM_003401399	PREDICTED: Bombus terrestris f-box only protein 28-like (LOC100649191), mRNA	4405	1.47e-100			XLOC_010082	gi|313879799|gb|AELG01002423.1|	27730	35080	11	1	ctttaccgctcagagtgattcttacctgcgcagattgtggagcagccattacaatactgttggaatagtgtgcgttgcgaactagcctgtcagtcgaccaatcgagaatcgtcgtgtgtcggtgggtaagttttcacggaatgtgagtaaccgttgaacgaagtgacgatactacgggatacacatgtacatttggtcgccgtcgtcgtcgcgatagtcgtcatcgtcgacgtcggcgttgattgtgcgctgatcttgattgtagccatgcgaaactaagctgattcgcaccaatagaaccaaaccatatacacattaaaaaaaaagagagaaagtaaataataaaaatttgtctagtttaaccgaaccttgtttgcgagtaagacagcttcgtaagat…
353	XLOC_010128 XLOC_010123 none gi|313879818|gb|AELG01002409.1|-5270-20143	14874	XM_003401371	PREDICTED: Bombus terrestris hypothetical protein LOC100645350 (LOC100645350), mRNA	4093	8.3e-47			XLOC_010128 XLOC_010123	gi|313879818|gb|AELG01002409.1|	5270	20143	16	1	gacgatcatgttgaaaacaatatctcaattgactcctgtagtagcaccgtctcaaatatggctgaaacatcagccagtgtgcagtccgtacagtgtggttgcatgttacggtgtctcgcgtaacaatttacgtcgtactattattcaatctaaatgttccgtgttctgcttatacaaaactacaagaagcgagttccagcagtcaagtaaacgtgctgtcatcacatgctgcgggacaaaagaagaaaaaatggcaccaacgcgtgttattcttatgtcgtgtggcagttataaccctccaaccaatatgcatttaagaatgtttggtacatatatatcactccttataatcaatatcgagccttcatataaacacaaaattcttcaattcatgtacaa…
354	XLOC_010144 none gi|313879821|gb|AELG01002406.1|-191-8429	8239	XR_132293	PREDICTED: Bombus terrestris hypothetical LOC100642505 (LOC100642505), miscRNA	4914	1.14375e-28			XLOC_010144	gi|313879821|gb|AELG01002406.1|	191	8429	17	1	tacagacggtgggccctaccgcaagtttttcgtcgtcgttctcaacctcacgtacaaacttgtcatttctacgtccaccatagggcatacgcgattaacctaattctctgaaatctaaggcgttatttgttcgtttaacgtttctctgacagctcctgtcaaacggacccttcctttccaactgttcgtcaaatctgtcagctaaacagtcaccgtcttctattatattttctccgagaaaatattctgttttaattccttctggtatatgattcatttcaacgcttccacggtgaaatatttccaaaaaagaaattccgttacgatgtacgttgcaaaggattttcttacgaattgacgtggaattccacgaaaacggctgctaatactcgatgacac…
355	XLOC_010201 XLOC_010198 none gi|313879840|gb|AELG01002388.1|-112767-123495	10729	XM_003401300	PREDICTED: Bombus terrestris dedicator of cytokinesis protein 1-like (LOC100647000), mRNA	6583	1.10014e-48			XLOC_010201 XLOC_010198	gi|313879840|gb|AELG01002388.1|	112767	123495	33	1	gaataaaggtaaaaatataaaattaaatctaattctcaatacttttgtcatgttactgaaaatatgttgaactactactattctgttatctttaacagtgatagatagttttttactttacaaaaagaaaaggtacataataaaatgtaaatggtaactttttaatttcctactgtaactagagcctatatgtataaacattatatgtaattttcagtatactggcaagacacatgatcatcaaataatttgaatcaagttacggacgggtcttgactaaaattatctatatctgaagaaagaataagtttgtttaagctataaggcggcctttttggcttcggaggtggagtgggtggctttgtttgaatgtcaagatcgtctgtaggagttggaagt…
356	XLOC_010228 none gi|313879849|gb|AELG01002379.1|-19403-27470	8068	XM_003401270	PREDICTED: Bombus terrestris anaphase-promoting complex subunit 1-like, transcript variant 2 (LOC100643302), mRNA	6164	2.35238e-34			XLOC_010228	gi|313879849|gb|AELG01002379.1|	19403	27470	21	1	atccaatatattatagcatgaaatatatgcagttatgtacttatatatattcgaatatggcgacgtccatagtgacgcaacgtttagcaacattgtatttgcacaaatattttcaaataattctaagaaacaatctaaaataaatactatcatattatttacctaattcttaataattagattctgcaaatctggatgaaactaaggaaaagatgattgccgcctcagaaccggtggtaagtcaaatgttttttaggttatgatataattaataaacataattaaattctgtaaggtattgttttctattaatattgaacattttttttaatctaaactgatatattaatatattgaaaaattataattctaactctgtaacacaaaggaatatattcc…
357	XLOC_010240 none gi|313879849|gb|AELG01002379.1|-63315-73917	10603	XR_132290	PREDICTED: Bombus terrestris hypothetical LOC100644698 (LOC100644698), miscRNA	5652	3.4e-22			XLOC_010240	gi|313879849|gb|AELG01002379.1|	63315	73917	13	1	tttttatgttaagtacaaaacacatgttcatgttcaatatgttttttattattttacaagagaatagaatgaatcaagaaaacatgattgtagtaacatcttatagactatatatgttcattctgtgcaaaacatcatgttacatatttttaaaatctgtgtaatgtttcctttgatgaattaaaaatattattttataattaatggtcaggttttagctgctaattgatgaactgctaattgaacacgaagttctatacaggcatccttttcttctatgatactgcgaattaaagtagtcatctttttctaaaatacgaatagattactaatttaaaaccgagagagtaaattacaaatttctcataattacctcgagtaactgattttctttaacta…
358	XLOC_010244 none gi|313879849|gb|AELG01002379.1|-87844-100157	12314	XM_003401287	PREDICTED: Bombus terrestris protein phosphatase 1 regulatory subunit 3C-B-like (LOC100645503), mRNA	1083	8.4e-62			XLOC_010244	gi|313879849|gb|AELG01002379.1|	87844	100157	6	1	acagtatattttaatccaatacaaatcattaaataacaatttttcatggctatctatttagcttatagtaccttccatttcgaggatataattattattacatttctctttcagctgaaatatacaaataataaatttcacggtacgcagcgatgtcggcttaaaaatattttatttctaaatatcgtgtattcatatacataataacgcggtagcatatttacaattcagtatttgatatatgtatatataaagcatcttacgctatacaataaaaaatctactatgtccattttttcatatagtcaatttgcgcagtcgcggcatcaatcatttataataaaactaatattgacgaataatcgataaccataacaataaaaatctaatctcgagtta…
359	XLOC_010253 XLOC_010255 none gi|313879850|gb|AELG01002378.1|-24082-34586	10505	XM_003401261	PREDICTED: Bombus terrestris cytosolic purine 5'-nucleotidase-like, transcript variant 1 (LOC100642349), mRNA	5446	8.32e-33			XLOC_010253 XLOC_010255	gi|313879850|gb|AELG01002378.1|	24082	34586	17	1	gaaatacatgtttatgtactatatatctaagtaatttcgaatatctttgatatcaacgtattttctgaaaagaaaatgtgaattatatatttatgtttggtgaaataatatttgttcttcttatcatttattttttttgattgatgtgtgtcgtgtagtgtcgtgtacattttaactaatacttcatcgttacacatcgaactagaaataaaaccagtctgtgctaagaagaaacatgtttccagcttatgcctatttgtcagcttatgacagacacaaaaaacttataaatgattatttcacattgtacggaggttcagtgtcatctttgaaacgggatacgtatgttaaattttttaattggttttcatatgttataacttgatatcataaccatat…
361	XLOC_010294 none gi|313879857|gb|AELG01002371.1|-18055-25394	7340	XM_003401227	PREDICTED: Bombus terrestris exportin-7-like (LOC100648229), mRNA	4747	6.43333e-36			XLOC_010294	gi|313879857|gb|AELG01002371.1|	18055	25394	15	1	ttccatctttgtaaggtaggcgggtatgaattttatttcttttgttaataaaggtggcgttgttgatgcttccgatgtaggaaaacgtcgcttctacataacatgttgtggcagtcgagtttaaagcatgtgatcctgccttcattgtagataatacaaagctgcgaaaatggcggacgaacaggtgagttacccatcaaaataacgtgcaaacctcaaccaaaaaagtggagttatttatgatgaagtgatttcaaaaatcgtgtggtaagccagccggtggtaaatctgttgcaagttatgtggtgtcgacgtgtgtcccaaacattttgctgctgggaaacttaagtatttcttggaagctacgttgtttgttgccggaccatagtgataatttta…
362	XLOC_010358 none gi|313879869|gb|AELG01002360.1|-1707-9022	7316	XM_003401185	PREDICTED: Bombus terrestris e3 ubiquitin-protein ligase KCMF1-like (LOC100642976), mRNA	4749	4.1125e-70			XLOC_010358	gi|313879869|gb|AELG01002360.1|	1707	9022	8	1	agtatgttatgttttccagaatgtttcttgcgcgaataattaaatgaaatcgatttagtttgtacaaaatgaagtgatcagatttgtgatatttgaatttcccacgtatgtttattggaaatgtggcaacgccgcaatgacggagaccctgcccgcaacgttctccgggagcgtaggtctagtgtgacgtcacggtagcctagttgggttaggttttacgctggaaattctaacgaaaaattttttgtttgacgattaatgttttcctcattgtatctgctgcattgagggacgtgaagagttaacgcagtggcgagcagcaatcgtatttcgtaaaccgttcgatcgcgagacttcgcgctatcggcgtatatgagattttaaacggaaaatgaatcg…
363	XLOC_010403 none gi|313879875|gb|AELG01002354.1|-66695-71509	4815	XM_003401429	PREDICTED: Bombus terrestris DNA-directed RNA polymerase II subunit RPB2-like (LOC100642622), mRNA	4396	1.098e-135			XLOC_010403	gi|313879875|gb|AELG01002354.1|	66695	71509	8	1	aatggttaaatcatatcttttatgattcattgtgatatgtgatataaggaatattagttttatttattaaagtttttattaagtccatatattgatatcttaaacataatattatattaggaaatcaataattacataatcttatacattttagtaaaatatataaaattactgacagtaaaagatacgtttgatatttattagaaataatttgaaattaagtatgtcgtatattattacatcttgattatgatgttaaagtgtatggctaataggggtgtgcaagattcggcaactaaaacttcagaatgggttagaaaaattcaagtatgatcagttcgagaattggagatcaaactattaagcgaggacggaagcgtctgtttactgccaatctga…
364	XLOC_010470 none gi|313879933|gb|AELG01002298.1|-21132-29281	8150	XM_003400803	PREDICTED: Bombus terrestris aconitate hydratase, mitochondrial-like (LOC100645849), mRNA	3460	1.86667e-78			XLOC_010470	gi|313879933|gb|AELG01002298.1|	21132	29281	9	1	catcaattttctaccgcgcaattaccagaactgattaatcaaactgtacagcggtagcgataactacgccacaagaggttgaatgaacagctgttaaaatttcctccgtcaaaactcttattggctcgtcaatggtatcaacggctactcggaaagttgtcgaaacagtgagggcgcctgtctttcattctcacgaaattcgtatctaaataggccgaagaaagggggcgcatgcgtgactcctctgcattgacacgaggaagctaagctgaatttcactcagttctctagtggccggtttgagaagggctgccacaagagaagacgcggtttgttggtgttcctcgtctcgcgcctgcgctttttctttacctacgaatccacttcacgagtcgcgac…
365	XLOC_010495 none gi|313879937|gb|AELG01002294.1|-435-11654	11220	XM_003400795	PREDICTED: Bombus terrestris hypothetical protein LOC100644781 (LOC100644781), mRNA	3975	4.03333e-48			XLOC_010495	gi|313879937|gb|AELG01002294.1|	435	11654	5	1	cgcagaggttccagaaactccaccaaggccgaggtccatggcgcctccggcatcacgcaacagcggcagtggaggtgggggtggtagtggcacaggggtgagctccggtggctggggagatgcacccctcgcgagggctctcttcgcctatttgagctccggggaaaatcagctgagtttcctggagggcgatctcattgcgttgatgggtgagtactggatgtctgaacgcttacattgccacttttcagatacgcgtctgtttcctcgtgaaattatatcccccgtctgaccacaacgcagttttccgtcagattagtcggatgtgtttggaattcgtttacacaataaatcctaataacgatgctctcgccattatcaaacgccgtttgaatacga…
366	XLOC_010537 XLOC_010536 XLOC_010526 XLOC_010530 none gi|313879946|gb|AELG01002285.1|-9853-31411	21559	XM_003400783	PREDICTED: Bombus terrestris hypothetical protein LOC100643058 (LOC100643058), mRNA	8186	2.5e-17			XLOC_010537 XLOC_010536 XLOC_010526 XLOC_010530	gi|313879946|gb|AELG01002285.1|	9853	31411	33	1	taccataagacgtattctttcgattatttgcacatcgaaaattaaaagaattcgtcttatacttctacaagatagtataaaaaagaaggggaaaaaggaaagaataaaaggcgatattatacagatcgcaagtaaaatgaaaatcgcgtaatccaatgatcaaggacgaagtgaaattccctttctccttaacttactgcgtatttaatttgacctgagtaagattaattattttcttttctttttcatttttcgttcttttctctagtcgaaagcataaatcgctgatcgatttacgttaaactttggctaaggttaaggcgtcaagcttgcgtctttttgtgaattctcatcttcgatgcagccatgtatgaagaattgttataagaattattccct…
367	XLOC_010560 XLOC_010558 none gi|313879954|gb|AELG01002278.1|-8304-17584	9281	XM_003400768	PREDICTED: Bombus terrestris hepatic leukemia factor-like (LOC100651344), mRNA	2169	4e-48			XLOC_010560 XLOC_010558	gi|313879954|gb|AELG01002278.1|	8304	17584	13	1	tgtaggaaaacaaggcaaagatggaccggaagagaagaaggacgccgatggagaactatggggcaacgtggaagcgcaggccgccttcctcggcccaaacctctgggacaaaactctgccctatgatgccgacctgaaggtattgaaccatgtatgtacaaaaacgcgatacggtaagctcacaactcggctgaatacgggtcctcaatgcttggatctggaattattttaaacaatctggatttttgcatttcttctttttccttttttattacatcttccttcttcgtactaattgtgaatggcaattaattggatctcattctttcccggcagtaggaaaaattatcctttgtagtatcgttttatggagttctacacaattgttgctaatatatg…
368	XLOC_010608 none gi|313879960|gb|AELG01002272.1|-13344-19139	5796	XM_003400841	PREDICTED: Bombus terrestris folliculin-interacting protein 2-like (LOC100650662), mRNA	3879	2.3e-30			XLOC_010608	gi|313879960|gb|AELG01002272.1|	13344	19139	15	1	tttaaatgcaaaaattagatgattttacatattgcacaataaattaaaacattttaaaacatatacaaacatttgatcttaatgtaattaaaaaagttgcttgaacattcatatatctttttcacttagagaacggacgatggtttattgggacatattacccaatacaacaataacaatctacaaccatattttgtaaagaaataatgaaatactttatagctttcgctatattggacagaaaaggattttataccctaaagtaaaaatcatgataaaaataagatacagtcaagtaagtgtaagaccaaacctctggcctatttcaggagagtgggaagttgcaactgcgagcaaaagtggtatatctgctgcatcgagatcgagagcgtgtgtcaa…
369	XLOC_010620 XLOC_010616 XLOC_010619 none gi|313879961|gb|AELG01002271.1|-52-10860	10809	XM_003400820	PREDICTED: Bombus terrestris limkain-b1-like (LOC100648226), mRNA	4592	6.45455e-36			XLOC_010620 XLOC_010616 XLOC_010619	gi|313879961|gb|AELG01002271.1|	52	10860	53	1	taatacatgttgctagagagtgtaaaaatgctgctgatgaaaaacttaaacaatctattagaagatttgctgatattcatggaagtccagcagctgtgattttaatatctggtgatattaattttgctcccgatctcagtgatttgcgttataggaagaaaattcatgtgatacttttacacatgaaacatacatctgaagcattgatactgtgtgctaatgagcactatgatttctcagaacttatagaatcactgccatctacaacaatacaggtaaatattagttaatttctaatttcatataacatttttctaatgttttcttaataacaaatgaaacacaagtagcatttgtaattgaagctttgtacaataaactatttcatcataattgttt…
370	XLOC_010700 none gi|313879969|gb|AELG01002264.1|-3167-17266	14100	XM_003400786	PREDICTED: Bombus terrestris hypothetical protein LOC100643422, transcript variant 1 (LOC100643422), mRNA	4928	2.325e-35			XLOC_010700	gi|313879969|gb|AELG01002264.1|	3167	17266	20	1	tatttatgtatatcttaatctttatacattgcttaagtcgatagatgttgatttctcaaaaacagtatacatatgttctcctttcaataatttgaaattgctcctgaagtaatatttaaattctgaaatttacaaaaatcataggttactataatccttttgacaagatcgacattttatttttatgaaaataaaaaattatatatatataactttctaaatatataattttcttcatctacgaaataatatagtaaattatcacaaagaatgaattttataatatatacatatatatatagttttgttaagtaaataaaaattaactcgataattaataatattactgttatatcaccatttatcattaacttacatattttttgtgcatagcaaggc…
371	XLOC_010708 none gi|313879970|gb|AELG01002263.1|-6011-14287	8277	XM_003400857	PREDICTED: Bombus terrestris hypothetical protein LOC100642467 (LOC100642467), mRNA	3631	3.85e-47			XLOC_010708	gi|313879970|gb|AELG01002263.1|	6011	14287	8	1	taaatacacaaatacaatatatatgtattggagcattgtatatttcatatttttaatgagattttattattatatatttgcaggagagactcacacttattttagtctataccttttctttgctatggctcttccatctatataatgttcatgcacagatgtctttattttgtttttaaatatatgcatctcttatacgtaatatatttttttattatcatcgagtacttagtttttttttctgttgtacaacctacatatcatttatgtataatttatgttttttatttttcttaatacatcaatttctgtgttttaggaggcatgctttatagattgtggaatacggtttgatcactttacaaaaaaatgaactcaaatgaattccatatacataat…
372	XLOC_010713 XLOC_010710 none gi|313879971|gb|AELG01002262.1|-14089-17821	3733	XM_003400663	PREDICTED: Bombus terrestris prostatic acid phosphatase-like (LOC100648456), mRNA	1700	6.9e-46			XLOC_010713 XLOC_010710	gi|313879971|gb|AELG01002262.1|	14089	17821	16	1	aattttcatcgttatgtcattagaattttatttcatgttttacatatcaaaaatttaaaattttaatggatatcggtatcttaaatgagtaaaatgaaatagaataagtttaaacattctctaatatgagtaccactgtataaataaccttgttcttatttcaatacaatgcgaacaaagaatggttgggttaggaaccgatattggtagcaacgatgaatcatttgatttgcattttatatatgttttacattcatacaacttctgacgaaagtaacgtatgagtcgtaagacgttggaacatttaaagtttagagtattccacaggttgcagtaatcaatagattgttgtcttactcgattttctacgtgaagcctcttattagatgttcgaaagtg…
373	XLOC_010729 none gi|313879976|gb|AELG01002257.1|-21567-35200	13634	XM_003400773	PREDICTED: Bombus terrestris liprin-alpha-2-like (LOC100652138), mRNA	5353	1.4619e-18			XLOC_010729	gi|313879976|gb|AELG01002257.1|	21567	35200	30	1	caggatttctctcagttgacgaaggagctcgcagcagcgcgcgaaagtatcctagaaagagaagaagagatatcggaactaaaagcagaaaggaataatactcgtgtacgtagaacaggccactaatgcatcttatagattgaagccggtacttgtctctacgacattgctcaccaagacgattctattgccttccgcagcttctgctcgagcatctggaatgcctggtttcccgacatgaacgatcgcttaggatgactgtagtgaagaggcaagccgccgcgcaatctggagtatcgtccgaagttgaagtgctcaaagctctaaaaagtctgttcgagcaccacaaggctttagacgagaaagtaagaactttctgatccattgtttgacgacatt…
375	XLOC_010758 none gi|313879978|gb|AELG01002255.1|-32099-104474	72376	XM_003400651	PREDICTED: Bombus terrestris hypothetical protein LOC100647117, transcript variant 1 (LOC100647117), mRNA	5606	1.99e-56			XLOC_010758	gi|313879978|gb|AELG01002255.1|	32099	104474	23	1	taaatatatacattcaccgtttgataggcgcgctcgcgcctacctttccacacgtccacgtgacacattgaacaatgctcgtaaagtagcgtacacgttcgaccacaccgtcttaaaacacattctacttggctagtgtgggtgtgcaaacgcgcgcgctcgcgcgcgcgcgtgtgcgtggattattttcgcttataccgcggcgcacgcaatctcagaagtggttctcgcgttgacaggttccgagcgagttttcgccgaccacgagccaccgatcggtcagtgcttcgaacagaggatccacgatttctagatcctcctcgtacctcatttaactttcgcgcttcggacgattttccggttcgttcgaaacatcgtggaatccgacgcgcctctatt…
376	XLOC_010770 none gi|313879978|gb|AELG01002255.1|-140708-146080	5373	XM_003400680	PREDICTED: Bombus terrestris ubiquitin carboxyl-terminal hydrolase 22-like (LOC100650376), mRNA	3797	3.50001e-60			XLOC_010770	gi|313879978|gb|AELG01002255.1|	140708	146080	11	1	gttggaatgaataaaaaagaaataagttttcgacgaaatatatctttatttctgtatacatttaattcagccttatacaaaatgttagaactgcacgcgtaatatgaacttccaaatgtatagtactattggtcatgatacatcatgagagttgacgcccaagtgcagttattacgacgcatacaatgatgtaattttacatttttcttcatacattccccccgtactttattaaataaagttaagcattttgttgttttcgtacttaattacacattgaaacctcttttgcggacttaacaattcaacagaatatcgtatattcttgtcacgtacatacatataggtaaattgttcttgagtaaaacatcgttattagatcgacacaatacaatatgc…
377	XLOC_010789 none gi|313879982|gb|AELG01002251.1|-13549-46220	32672	XM_003400644	PREDICTED: Bombus terrestris hypothetical protein LOC100646318 (LOC100646318), mRNA	6920	4.31e-35			XLOC_010789	gi|313879982|gb|AELG01002251.1|	13549	46220	15	1	aggcaaatttgatcgtcacttaattagtcattttataaatgtagactgcgtaatgttcgtgtacaggtcgttaaagtgaattaacctagttagagaggtataaggtgtcgatctacaattgggatcgtcactgtgtcacaaagtgtacacaaatatcacgtgtcgcgagtgtaacatccgaaatacaggtaatctattacgctgacaggcgtatctggtatcgagacagtcatttttgccacgacgagtattggaatttaatatttatcgctagatcaatcgatacgtcagtcaaatattttttcctcgtacatattgtcgttcgatctaccttttcaattggaacgattaatatattattaaacttttctgtaagaaagaaaattatttttatcgtat…
378	XLOC_010815 none gi|313880007|gb|AELG01002227.1|-30601-35838	5238	XM_003393671	PREDICTED: Bombus terrestris ras GTPase-activating protein 1-like (LOC100651514), mRNA	3799	3.62e-22			XLOC_010815	gi|313880007|gb|AELG01002227.1|	30601	35838	16	1	attatttataaaagtgcttttaagagattcgtatcgtgtccaatatataaagttatcacccaattagacgataaacggataactgtaaaaacatgttgccggtatttaaaaatatttaaaaacttcatacggtaaaaagtactcgctgcatatctctatattccgcgatcaacgcgtgcagtagtaaaatggctgccgagaaacgtcaatacattttatatcaataacagcttacttttgtaaataatcgtggtaaggaggatcgcaataaaacggatgccgttcaattaatgctattagtttctttttcataatcgtgtgtatgaaggagtgcatgtgaaccgaaaatggcagaatttgtgcgaggaggtccaagcgtgtccaacagtgctaaggtac…
379	XLOC_010834 XLOC_010835 none gi|313880010|gb|AELG01002224.1|-18115-41375	23261	XR_131831	PREDICTED: Bombus terrestris hypothetical LOC100650069 (LOC100650069), miscRNA	9984	3.24444e-70			XLOC_010834 XLOC_010835	gi|313880010|gb|AELG01002224.1|	18115	41375	24	2	agatggtagtggtacagcaggcgctggaattcggttggtagtggcgcgtcccgactgtggagaccacctggtgagaggagcaagagaaaacccgggatagccgggtgaagcgagaaagaaaggaggtggaggtggtggcggtggaggaggaggaggaggatagaggaacaactttacggaggggactgacagtgaccaaacggaagaaagagaggaagaaagtaggcagcgggaaggggaagggaaaaggagaagaaagagatagaaggctcggtctcgtggaaggacatcgtccacggatcttccggtaattcaggatatcgaaccttgaagctgcgaaggtcgctgatgtccgctacgagccctgcccctacccctgccagctcagcgtcatcctca…
380	XLOC_010842 none gi|313880013|gb|AELG01002221.1|-4306-32366	28061	XM_003393647	PREDICTED: Bombus terrestris hypothetical protein LOC100648503 (LOC100648503), mRNA	3487	2.33e-28			XLOC_010842	gi|313880013|gb|AELG01002221.1|	4306	32366	8	1	atcgtatccgtcgcctgtgcaaaatggtggaccgaacggcaccccgatgaattgcgctggttctcaaggtaagaaaaattccaacaacaaagcgagaaattgaaatcgaattggtacgcgtgttactatagtcgaacaagaagagaatacgcgcgcgttccgaaagttcacagggaaattgtacattttggagattggaacggtatttcgcaataaaggaagaacgtcgctgattaatcagtgcagcgaaaaattcgggaaaacgttctacatattaaattagcgttgtattaaatttattggcggagttctcttttaaagattggcccggcgcggcgcatcggatacgctcgcaacctctatagtgtgcgaacaatttccaactatcaaacgtcggcg…
383	XLOC_010868 XLOC_010872 XLOC_010873 none gi|313880018|gb|AELG01002217.1|-12268-40659	28392	XM_003393636	PREDICTED: Bombus terrestris hypothetical protein LOC100647287 (LOC100647287), mRNA	14645	3.59565e-17			XLOC_010868 XLOC_010872 XLOC_010873	gi|313880018|gb|AELG01002217.1|	12268	40659	58	7	aaccgaccgaaatatttctcgaggagcaaaaaatttcggggtttcgagaaattcttggagttgcatgacatttacaaaaatcgctggaagtgtgtaattttttccgttatcatgttctcgtaatccgaaactacaaaaccgaccgagaagtttcttgttcgtatggtaaatttttcgctcccggatttcctaaaaaatgacatctccacgaattttcaaaattttcaaatacctcttactctcttgaaatcttattctcttgatactcagtaatacttaccaatatttttggaccctttcgtcgttttttgcaatataatctgttatctgtcaaattaaaattattatatgacaaccaggaaaaatatgttaaacaaaataatgcaaaaggcagaatta…
384	XLOC_010877 none gi|313880022|gb|AELG01002213.1|-35490-42277	6788	XR_131828	PREDICTED: Bombus terrestris RNA exonuclease 1 homolog (LOC100644511), miscRNA	3979	1.15e-39			XLOC_010877	gi|313880022|gb|AELG01002213.1|	35490	42277	14	2	aattgcaaatagggaaatgtactactcaattgtacataacctctgttttcgggattcgcttcgttttgagttttgtgttttcgatgtgtctaataaaaattcataaatctcttgatttataataatcacacatgtccattaattaaatataaagaagaataatatttgatatataaagcaagtttacaaaggttgattttgtttaaaagccaatgttctaatatgactttatacgataccatgtcaaagaatgaacgatcgaaagtataaagtacaatgaaatagttatgttgccttcgactggttactttaaagctataaactgtccattttatgaaaatggagcgtgcgatagaccttactgtcatttcaaacattcgaaacgaggtaagttccttt…
385	XLOC_010935 none gi|313880040|gb|AELG01002195.1|-30459-44339	13881	XM_003393596	PREDICTED: Bombus terrestris translational activator GCN1-like (LOC100651983), mRNA	12381	1.49167e-50			XLOC_010935	gi|313880040|gb|AELG01002195.1|	30459	44339	12	1	aacatacaacgttacagtactttattaatagtaaacatctatgttggtaatatcacattgcgcgtacagttcctaaagcaatagtatctttacattgaagcgtatgaatattttaatgatgcagacagggcagattcaaagctttcttcgactactgccgaagctgtggaaaattttccggatggaattaattctgtgacgataggcgaaaaagttagctacttactgaaacttgacgaaatcttttcgtcacccgattgtacgattaatatattaagaagatatgcaaataatttatgtagcagtgggtatagcacattccataaaaattatcgtacatgcttcgtttgcgttaaggacgtcattcgtattacagctaacggattgttggtctttaca…
386	XLOC_011018 none gi|313880061|gb|AELG01002175.1|-14221-32473	18253	XM_003393551	PREDICTED: Bombus terrestris hypothetical protein LOC100646252 (LOC100646252), mRNA	11955	3.8e-73			XLOC_011018	gi|313880061|gb|AELG01002175.1|	14221	32473	11	1	taataattccagcgttattatatatttcttcttcttttcctcttttttttcctttttctttaaatacgaaacaagcgaatgtattaataaaatttcatttgtcaagcgatacattatcgtatttacattgtatctacatcatctaacattttattacgctacattcatttaataatgtgattaagatagtttgtggaaggactgtgcagtaataatacacgcgaaaataacgataataatgtatgcctagcgttacaacatactctgtttctatgatttctgccgtatcttatcccgcaattgtattttattcaaatgagataaacgagatacgttactgtaatgccgattgattattactacaagagtcgtatgttccgaattaactacttattgctc…
387	XLOC_011022 none gi|313880063|gb|AELG01002173.1|-7473-25411	17939	XM_003393549	PREDICTED: Bombus terrestris hypothetical protein LOC100645977, transcript variant 1 (LOC100645977), mRNA	7196	3.31003e-31			XLOC_011022	gi|313880063|gb|AELG01002173.1|	7473	25411	34	1	taaataagaagagtaacattgtttaaaagatgtgatatgaacacggaatatatgatttctaataaagccgtctaataaatgtgtaaatatcatcgctaaattacattttttacacaataaatatacttttaaggagatagagatagagagatagagatagatagatagagagatagagagagagagagagagagagagaaagacagacagacagagacagacagacagagagaagaaacttcataattaaaaagaaatcaaaactttttcaaagtattgttcacaggagtgaccaatgcagatttcaagtgtctcttctcttcggtaatcgcttgccaccagtgtgtttaacactctataaaaaaacaataatcaagaaatggtaagagagtaatgtaa…
388	XLOC_011071 none gi|313880073|gb|AELG01002163.1|-31329-55341	24013	XM_003394693	PREDICTED: Bombus terrestris hypothetical protein LOC100649920 (LOC100649920), mRNA	11715	2.02857e-58			XLOC_011071	gi|313880073|gb|AELG01002163.1|	31329	55341	10	1	cttaccgaattttcattttcctctctgcagagactcacactgtggcgatgacagacccacagttagcaaacaacaacaacaataacaacaccagtaacaacaacaacaacaacaacaataacaacaataacaataacgatggcgagccgaaatacttgcacaagaagttcaagaagatggcgacgaccgaggttacgccgcaagtggagcccaaggaggacgccgtggtcagcaacggttctccagagacaactaaaaggaaggagtcggccaaggactccagagagtcgccgaaagatccgatcaagatcgagatctctgcggaacccgcggacggagaaccgaccgaatcgaggaaaaacggctacgtgtgtccttattgcaggctgtcgtgcgcga…
389	XLOC_011188 none gi|313880197|gb|AELG01002044.1|-3144-54057	50914	XM_003397657	PREDICTED: Bombus terrestris hypothetical protein LOC100645600 (LOC100645600), mRNA	6756	0			XLOC_011188	gi|313880197|gb|AELG01002044.1|	3144	54057	26	1	ttgacctgatcgggacgcgaaacaagtatggcggcactttgaagaacgagcgaggtcgcaggtgagagacacagccaaccaactagctttcccgagttgagtcacctttcgcagtcctaattactaccaaactgttcatactatcccccttcttgtatatgatgtacacctgaatcttcctacaatagccctctccttgtctccagcacgacgtcatgaaatttgccatatattttttgtccgtatgcacctggacatctaaagtacttaacacacgatcgcatttgcctcgatgtcagattacctacacgaccccttgatatgtttctattgtcacagatacacagaatagaatactatatcttttacatcgacaagcctgaaaaagaaattccttgg…
390	XLOC_011251 none gi|313880210|gb|AELG01002032.1|-147-12305	12159	XM_003397618	PREDICTED: Bombus terrestris cartilage oligomeric matrix protein-like (LOC100650650), mRNA	5509	3.00667e-26			XLOC_011251	gi|313880210|gb|AELG01002032.1|	147	12305	16	1	tatttttatacatacacaccagtttcttctcttacatacttttattttttgcactaataaattacaaaaagtttacattaatagatttacgcttccctcagctataatagaattatttgttgaataaatttattgcgtatatcgaaggaaggggtgtgtaataaaattttattcgtgatagaaaaaataataaattattatgtttttaatttgtaatgggcctaagtatcgtgtacatttatgtgttatttatttcgatatttgtcatatttctttttggtacctcgcaatatacaatacattattaataaacatacatacgcacctattcttcattcaaacaacgcgtagaaatatgtcgaaaattgttctctctgtcacgtacaaatgttcttccta…
392	XLOC_011372 XLOC_011373 none gi|313880275|gb|AELG01001969.1|-3086-16125	13040	XM_003397677	PREDICTED: Bombus terrestris RING finger protein 17-like (LOC100648099), mRNA	5079	2.72184e-25			XLOC_011372 XLOC_011373	gi|313880275|gb|AELG01001969.1|	3086	16125	34	3	gtttttctagtagcagcgaactagtgctgtgttcaaacttcgaataataaacaaaagcgaataaattgcaaaaatgagtaattcaactatttctgatcaatcgctcatggacaagtctatgcggagtgttttcggtaagaaacattgtttgatattagattattttttattaatgataccgcataacctttaaatatgtatgatctttttgaatagtcgggaatatcccgtacgaagccacagaggagaatttaaaggatatttttagcgaagttggaccagtgctttcatttaagtaagttcattttgaatttaaatattattagttaataataaaataatttttattttacttgtaaataataatttcgtaaatgacaatgttattgtagatcttta…
393	XLOC_011394 XLOC_011396 none gi|313880277|gb|AELG01001967.1|-94307-103382	9076	XM_003397542	PREDICTED: Bombus terrestris ras-related protein Rab-7a-like (LOC100651085), mRNA	3663	1.398e-52			XLOC_011394 XLOC_011396	gi|313880277|gb|AELG01001967.1|	94307	103382	18	1	aaagttaccacaaactgaatttcaacacggatagaaaaatacacgtggatgctaaataggataataatagaatagctaccttatcgaaaattgaatcatgtgcaatatatatatacgcccaattacagattgatagatacatgatcagatatacctgaacgcgttatcattcattctctttgccccgataatgcagttgaattcacatttagcaaataactgatttcctataaaaaggcaagtgtgctcatttatcattatcagtacgccaagacgtgatataccaagtggatcgatatttttgcttcttattcagaaacatgaagacgttcgtttttctttgcctactgttcgtgactgtctgttctgcacaggtaagagtctgtttaatagaatatg…
394	XLOC_011412 none gi|313880279|gb|AELG01001965.1|-28800-40954	12155	XM_003397536	PREDICTED: Bombus terrestris xanthine dehydrogenase-like (LOC100650366), mRNA	4657	3.02e-24			XLOC_011412	gi|313880279|gb|AELG01001965.1|	28800	40954	27	1	ggtagggacaaattgcttcattcgtgtattgtgactttgtaataaaacgcaacacatacacacgcaagacgtatcttacttgatgataacctactggccagtcgttcactgttgtttgagcagttctgtacgaattcctcaacaagctaaagttttaatttaaaagaaaggtaagttttctatatttataatcattacatacatatacatatataatcatttttaatttatttctattttataaaataatttagctatagtatctcagcaatattactttctaaaataatttaataataatgccttcctttgaatgcatatttgctgtatgtattgtgctgcgaacttttgatatgttaaactatatacaatagtaagtacaattttgcaattttctca…
395	XLOC_011436 none gi|313880289|gb|AELG01001955.1|-7505-25197	17693	XM_003397526	PREDICTED: Bombus terrestris hypothetical protein LOC100649216 (LOC100649216), mRNA	7711	2.01429e-27			XLOC_011436	gi|313880289|gb|AELG01001955.1|	7505	25197	10	2	ccaagataaaaaaaaaaagaaaaaacactttgcataagaaatgttcatactgtattacttactattctgacatcaaaaacgtaacaagaaacgttgccagcattctttacaaagttcctgaacaaccattaactgaacagttaactggaaactcttgaaatgctttcaaaaaatgtgaaacaaaatgttatatacaagggtgaaaaatctaaacaatatataaatctttattactcttaaaagttcacacaacacgtttaaacagataaaattaataatttcagtttgttcgataccgtaccgatgcgtcttaaacaaaattatgcacataggttctttttaccataaaaacagaagcttaaagactaaacttacaaaaagcacctcggcaaaatatta…
396	XLOC_011445 none gi|313880296|gb|AELG01001949.1|-134-30634	30501	XM_003397716	PREDICTED: Bombus terrestris sodium channel protein para-like (LOC100642930), mRNA	7488	9.8588e-23			XLOC_011445	gi|313880296|gb|AELG01001949.1|	134	30634	28	1	ggcatagatctaggcaaccttgccgctctcaggacatttcgagtcctccgagccttgaagactgtcgctattgtaccaggtatgcttagagaaatagatcaattgggtgtagtcgcagattattagagactatttcatttttatagacacacttttgccgcggctcgctgtttacacacacattctctcgcatcatcaccgacaacgcctattctttgttaataatatcaaatctctctatttcaaaatctatcctttatcaaaatgctgccctgtaccttcatataataccatttcgtgtgccacattcttttgctcgccagccccctccatcttttactcgattactcggttcagtgatcatttttaccaaattaaacgttcgtctaaagttcgaac…
397	XLOC_011524 none gi|313880322|gb|AELG01001924.1|-1-57381	57381	XM_003401809	PREDICTED: Bombus terrestris hypothetical protein LOC100650668 (LOC100650668), mRNA	8261	2.12985e-25			XLOC_011524	gi|313880322|gb|AELG01001924.1|	1	57381	25	1	gagagagagagagaaagaaagcgagggataggggtgagaactggaacgagaaaaagagtcgcaagatgtacaccaagataatataaatatataaatatgacattttcaagcgcgcgtggcatgcatacaaaacacgaacacgattgcgaaagttgaaaggtagaactatacacggaacaagaatacacatataattcgattttctataatttttatatcttcatttattcatttacatcttagttttagttttttcttttatgtaatcagtgttccctatctaatacaactgattataatcgaagatagtctcttacgttcgatacgtgggtctaataagaaatcaaatctatgaaagtaaaaatttggatttatattaaaacatactcggaagagcaa…
398	XLOC_011553 none gi|313880330|gb|AELG01001917.1|-3956-9259	5304	XM_003401799	PREDICTED: Bombus terrestris autophagy-related protein 9A-like, transcript variant 2 (LOC100649396), mRNA	3757	1.52857e-93			XLOC_011553	gi|313880330|gb|AELG01001917.1|	3956	9259	10	1	cttaaattaatattatctctatattaatattattattattcttcttgctttttataaaatttattcgtagaaccgtatctgtattatgatctttatctttaagtgataagattcctatttattttcgttacgcatcacttaattaaaaaatccttaaagtacataaatcatagttgtcttaattacaataagaatctgtattgtataagttcctatacattacacataacgaagaataaacacgagttaaagccgcttctaaatgtatacctcgtgataacctgccagtttgtgaaacgtaaacgttcgtattttagctgcgttctgtgacagtattaaggaaatgctcggatacgagtatatatacagtgtataagcgatttctcgcatgctgtagcc…
399	XLOC_011598 none gi|313880334|gb|AELG01001913.1|-32671-37960	5290	XM_003401777	PREDICTED: Bombus terrestris elongation of very long chain fatty acids protein 6-like (LOC100646637), mRNA	5322	0			XLOC_011598	gi|313880334|gb|AELG01001913.1|	32671	37960	2	2	ccaacaattaaaaaataaacatcttttccacaccttccatcataaattattattattattcatatacaatatttatgtatagtaaagaaaaagcatatataataacaaataaaattatacaaacattaatttagaaaaaaagaaatcgtacaatgatattttttttcgtatcacgctagttttattcctttctcacatacacacatacaactttttctctctttcgtcctcttttcttcaatgagttacttcagtttttatttctcattgcgcattaaattatatcattagaaggacatcgaatcgagtcaaaaaatatttttctccctagattgttcctatggatttactgatcttccattggtctcatcaaataggaagaggaaaaacaaggaatgt…
400	XLOC_011703 none gi|313880355|gb|AELG01001893.1|-4-7460	7457	XM_003401700	PREDICTED: Bombus terrestris neuralized-like protein 4-like (LOC100646565), mRNA	5919	5.68824e-46			XLOC_011703	gi|313880355|gb|AELG01001893.1|	4	7460	23	1	agagagagagagagagagagagagaaatttttacctgtatgttattaacatttaaagatttggtatttgttaggcgtaaagcttgagggttaaagtgcttctttaatgtagcgacaaacctttagaatttactcgacataatccttatcgctgtgaacctaggccagtagctacattaaacgtgtaacataatacatatgtactatgtattcgatatacaagctactgtatactttgctaaactgattattacaaatttgttcgttccatagtcgataaattacatcatgaatttttctttaatactgcatactgaattaagagcaaagtaacgaaagccttaacagatgtttacgaaatgattgctatcgtttttactgacaagtacttaacataaca…
401	XLOC_011704 none gi|313880355|gb|AELG01001893.1|-11702-21730	10029	XR_132312	PREDICTED: Bombus terrestris hypothetical LOC100646686 (LOC100646686), miscRNA	4677	5.06875e-18			XLOC_011704	gi|313880355|gb|AELG01001893.1|	11702	21730	24	1	ctgtacgttagatacaataataatattaatacaatatctcaattatctgcttttttctatttaattatccttgtattactgtacatttatctatttatacataaatctttcatgtaaggatctatgatcttctaaaaatactcttctcatattgaaagaagaccaatgagccttaattaacaaccattataatattaagagcggtcagatctgtcgcaacattttctgcttacttacagagtattcgtaccactttatgcaaagattagttcaattaagaaaaacgaaaaagaagaaatcaatattttttatataggtgctaaaagttttctcctttaacttcctgttagaggtgggacagttcacatgtatacttataattataattaaaactttaca…
402	XLOC_011721 none gi|313880357|gb|AELG01001891.1|-51315-83410	32096	XM_003401688	PREDICTED: Bombus terrestris hypothetical protein LOC100645102 (LOC100645102), mRNA	8800	2.36364e-17			XLOC_011721	gi|313880357|gb|AELG01001891.1|	51315	83410	18	4	ttgcttgcgagtccgtggatgtgaacctttgttttgtacagaagaatggctgccatctttagttttcgatggatgttttccgaagagatcgtgaattctcatatttattgtggtatttaataacgtaataaaatctcgaatagtgaaataacgtttcccgcgatgtaaagagtgttttttcgtttattatttaagctgccctggtgtgacttccattaaaaaatgcttgtgtttacatccaagtttaaagtgagcttctgtattcctgtcatattaaggtaagcaatacatttttatgaattcctattgttccaaatgagtagaaagttgcaattatcgtgacaaatgttcaaaattcaatcgaactgtcatatgaaagacaggtgtaatgctacattc…
403	XLOC_011723 none gi|313880357|gb|AELG01001891.1|-89454-120505	31052	XM_003401846	PREDICTED: Bombus terrestris hypothetical protein LOC100644984 (LOC100644984), mRNA	1795	8.125e-16			XLOC_011723	gi|313880357|gb|AELG01001891.1|	89454	120505	4	1	gagcctcccgtcaacgttacttcagttccgtaaagggggtcttgtgtcggtgtccgtttatacatggtcgctgccaaaaatcgcataattctcttgtaaatatatgtgtgaaagtggtgcttgcccgcgaggacgacgtgctttaaggattgtcaaacacacggtaggtctagttacgctttatttacgtgccgttcacgcaagcctcaacgaaaaattatgaaaaaatatttcgtcttagccggcccgccgagccattctagctttcgagtgtcaaggtacaagggggcagtcatgatgctttcaactctaattttttttctacctttcttcctgcacagagtttattgagtattacgatgcatatatgtttacgttcgtgtttgcacacgactgtta…
404	XLOC_011770 XLOC_011762 none gi|313880374|gb|AELG01001875.1|-78863-96721	17859	XM_003401644	PREDICTED: Bombus terrestris constitutive coactivator of PPAR-gamma-like protein 1 homolog (LOC100650098), mRNA	7594	1.09231e-32			XLOC_011770 XLOC_011762	gi|313880374|gb|AELG01001875.1|	78863	96721	31	2	tccgacgtcacctactctcaaagcccgtgtgttttgtgtttctttggggccacgatgattatcgctaatttaacgtaagtattgtcacgtttcagatcacgatcgtttaaatgatatcaacaagaattcgcatggtatcgttcgtataggaaaactggtcacgaaaccgcgcgaattccttgcgtaagttttgcacaacgaacgaagactctcgccatgccggtctataaagcccctctttcttgagcacgttcaattaagcgagaaatgatggtgaaaatcatagctggctatcgtttgttagtgtcgcaacgatcgtcttggaccaaatcgatcgacttgaccggggaaagaaaactggacgagacggatggtcacatataaacaaaataaatggcg…
406	XLOC_011794 XLOC_011790 none gi|313880377|gb|AELG01001872.1|-54162-77916	23755	XM_003401837	PREDICTED: Bombus terrestris calcium-binding mitochondrial carrier protein Aralar1-like (LOC100643914), mRNA	3697	1.255e-11			XLOC_011794 XLOC_011790	gi|313880377|gb|AELG01001872.1|	54162	77916	28	1	tgaatattaatgaaatctgaatagagcattgttttgcctattaaatattatagaacaaagaatactgtactttctctatttgatatatttttgcatattatacgcattctatgcaaatctgctcttttaaatttctcataaacacataaaaatccgtagtctacttatgagtgaattggatcactgaacgagcgtcttttaaataatatttattctgattttaaaatatatgcacaacagcttaggtgttattcacaattaggtgttttctttccttctttttttcctgctttttttgatttacaattgtatgtgtatatatatatatatgtatatatatatataatctttacaatttgcaatgaggtaaaactaagttatcaaagatattacgactga…
407	XLOC_011804 none gi|313880386|gb|AELG01001864.1|-24360-39029	14670	XM_003401861	PREDICTED: Bombus terrestris hypothetical protein LOC100647123 (LOC100647123), mRNA	9984	5.02778e-29			XLOC_011804	gi|313880386|gb|AELG01001864.1|	24360	39029	21	2	cgaatggatacaagctaatatggcgtcaaattaacgtgtaaaatacgctaaaaattcttggttttatatacgtataacttttgaaccaattgatttttaagcttaaaacttatatttttggattctatttatcgaatattatcagaatatataaaaaaagtcaataatttttggtttctcaaagtaaatttcaaccgacaactcaatgtagtgtctacaaaaagtatttgaacatacccttatttttcaataaaatatttttttatcatattttacattttattccgatagtatcaaattttggtagacgtaaatatactattaaatgatacaaaatttaatatacctgaatctaattaatatgtaaatgcaaaaataaatacttttagaggtgtagaa…
408	XLOC_011822 none gi|313880387|gb|AELG01001863.1|-77848-92185	14338	XM_003401797	PREDICTED: Bombus terrestris vacuolar protein sorting-associated protein 13D-like, transcript variant 2 (LOC100649192), mRNA	13568	3.47368e-55			XLOC_011822	gi|313880387|gb|AELG01001863.1|	77848	92185	27	3	agtcaaacaatatagtaaagaaccacatcttattacctgttaatgcaagagctcatatcaagagagataggtctgaacgaccgttgagatccacaaataaacctagaatggttgttgatcttttattagatgatgtcccattatgtctcacagatgtaagtttacgactatatatctgctttcactatttagagtccttatattgcaaatgactttctcttaggtacaatacgatcaaatagttaaatgtataagagaattgaaagatatagaacgtcgtaagcaacagagatgttgccgtccactgcttagtgtgtctgctgctccaagggagtggtggaagtatgcagcaagatgtcacctcggaaaagacgctctgaaacctaaaccatcatggaa…
410	XLOC_011836 none gi|313880388|gb|AELG01001862.1|-17705-23728	6024	XM_003401874	PREDICTED: Bombus terrestris sorting nexin-13-like (LOC100648917), mRNA	4713	2.19001e-41			XLOC_011836	gi|313880388|gb|AELG01001862.1|	17705	23728	11	1	tcactgtaacttgtaaagaattaagtaattacgtaggacgtataaagttggcgcgcggaagcgcccctaacatccacatatggaattaaccagacatgtcgtcggacgtatttgctggattaatgttcgcctgcaaagatgtaaataaactgttggttagctgaccagtttcgtgcgatgaatcgtacgaggaccgcaatatgtgcatagttgtatgtacacgaccgtttatccggcaatccaaaggtaggggctcaagaatggcgcccgcgcgtgtgcaatgatcgactttactgtagcagacggaacatattgcttcgtcgatgtttatttctgttttgatgtgcgcaaattctttactgggcacgcactggttcatcaaataattctgctccaaca…
411	XLOC_011875 none gi|313880424|gb|AELG01001827.1|-27086-35972	8887	XR_132225	PREDICTED: Bombus terrestris hypothetical LOC100643541 (LOC100643541), miscRNA	5229	1.21779e-59			XLOC_011875	gi|313880424|gb|AELG01001827.1|	27086	35972	13	1	tttatttcgtttatttatttgtatttgtactaatacatgtttcatagagaggatgcaatatatacaataaaatacattatcgagtgccacatattgtcaacaaataaataagatgaactatacagggtgtccctgaaattatagtacaagcggtcggatgacgataccacatgcagaaataggtagtaaaagaagaataacgactattcatttaaggctttattttcacacgaaaacgtgaatttgaaaatgtatcatgtgctcgtgtattaattgcaaatttcgaattatgaaacttctgtttctactcgtgtctgcgttgttaaacatgggcaatatcacgatttgttttttgattagttgaatgattcttaagaagtactaatcctatccttactt…
412	XLOC_011894 none gi|313880433|gb|AELG01001818.1|-28739-32434	3696	XM_003399887	PREDICTED: Bombus terrestris ATP-dependent DNA helicase Q5-like (LOC100642534), mRNA	5658	4.30964e-51			XLOC_011894	gi|313880433|gb|AELG01001818.1|	28739	32434	11	1	atcaagttgactttttaataagtaagaaagttaatgcaaactcattgaattcaactacatccactaaagaaagaactgcaataatgaaagatttggcatctaattctccaaaaatcaaattattatatgttactcctgaaatgggtgcacaacaacattttcaagtaaatgactaatttacaattgtgatagaatttccaatgactgtatgcatattaattgattattcaaattacctttctacaggccacaataacaagattgaacaaaataaaagcattatcttattttgttgttgatgaagctcactgtttgagtcagtggggtcatgattttagacctagttatagagaattaggaaaatttaaaaaattatgtcctaatattcccataattgca…
413	XLOC_011895 none gi|313880433|gb|AELG01001818.1|-1-23211	23211	XM_003399959	PREDICTED: Bombus terrestris uncharacterized protein KIAA1109-like (LOC100652208), mRNA	15971	1.82296e-31			XLOC_011895	gi|313880433|gb|AELG01001818.1|	1	23211	55	3	cgcttgaacgacgatacagcgattgtttgttctttgcataccctctacgttacatttctaatcgatttttacatttcatttaaaatacagtatatgtatacattgaaatccattatcctatagtaacaacttaagtctaatatgtaccatttttgttattttatcgttttaaagtgcacattgcaattacaacttggcatcaatatgtatatatgtatatatcaatatgtacttatacgaaaaaagtcgggcgatgtatacacaaaaatatattacattacattacattacagtaatagtttaatatgcacaaaagcagttcgtagatagtatagaattaaacaaagaccttattccgcagtacattaaaagataaattatcgttatgcataggattca…
414	XLOC_011915 XLOC_011921 none gi|313880436|gb|AELG01001815.1|-45376-80441	35066	XM_003399864	PREDICTED: Bombus terrestris phosphatidylinositol 4-kinase beta-like (LOC100649551), mRNA	7688	2.06154e-57			XLOC_011915 XLOC_011921	gi|313880436|gb|AELG01001815.1|	45376	80441	33	3	gtcgtttgcaatcgaagttaagaattaatgcgaattattttacatatctcaaaaataactaaaagttacattcttatcgtaaacgcagtccatgtccctttgattcgacctttgttcattatactgcagacctcgatcaccataaaagcaaaactgcttacgtatgtttacttagaaaaattgaatatcttaacatttaataatttataaaaaatatttttctgggaaaataaataaattttttatatctaaaggtctttttatttatataatgcggaaatttaacgttttcctccgacacggggagctgctttttgtgttatctttgcagctttatgttttggttgtacttttgccttagcaggtacaactgctttcttcgttgcttttgcagctttc…
415	XLOC_011916 XLOC_011924 XLOC_011931 none gi|313880436|gb|AELG01001815.1|-156696-210651	53956	XM_003399873	PREDICTED: Bombus terrestris innexin inx3-like (LOC100650858), mRNA	3856	3.64e-95			XLOC_011916 XLOC_011924 XLOC_011931	gi|313880436|gb|AELG01001815.1|	156696	210651	29	1	gccatgtggaagaatcgtacaactgtgcggcgcaatttccatagttttgtatatatttatatgaaaagaatgtgacaaaatacataatttatacatatccttcatcgggtgaccgcgaattttctacattccgttcatttattctgtttcttttattagttgcttagatattacggtgtttgcacggatctgcaccaatatcgttgataaaaattacctttattctcattgaaaatataaataaattacaaaatatatagttaggttaatattcggaagatcgtcatctctaacgcaaagtcaatacgatatcgcgtgaacgccaagcgctaccagacagcttctgttcaatcgaatttgaatacacttcggaacgtctattaccaaatcgtcatcgat…
416	XLOC_011935 XLOC_011933 none gi|313880437|gb|AELG01001814.1|-3400-33123	29724	XM_003399844	PREDICTED: Bombus terrestris acetyl-CoA carboxylase-like, transcript variant 2 (LOC100647039), mRNA	8504	3.43636e-60			XLOC_011935 XLOC_011933	gi|313880437|gb|AELG01001814.1|	3400	33123	50	6	tttattttccttcttatttctttttcttcgtatcgtttcaactccgcgtacgcacgagacaatctatatactccattggactcgtatttcgacgccaaccgatttcctcttctccgtgtaagtcgcgttacgttgacgaaggggcgcggtgttggtaggaacaacgtgtgcacgctagtgcgtcgtcgtatctcctttcgtgcttgccgtcgtgaaatacgaagtagtaatagaagcgcgacgatgacgagggcacgtcgtacgatcgcctgatcgcgttgctaggaatctacggaaacaggcgaaacgaagtcgcgagtgatcatctctcgaacgaaatttatctacgatataaacataagaaaggaattctttgatataaaacatagaaatagaaaa…
418	XLOC_011990 none gi|313880449|gb|AELG01001803.1|-26544-94048	67505	XM_003399813	PREDICTED: Bombus terrestris myelin gene regulatory factor-like (LOC100643133), mRNA	4704	2.3e-33			XLOC_011990	gi|313880449|gb|AELG01001803.1|	26544	94048	22	1	aaacgtagcacgcaaatcgagacgtatagttcattctgttttacgcagtgaaagatgaaagaaaggtttttggagcaatatctttattttcctgcgaatacagtttcgttacgtgtatgtatatatttatatatatatatatatatatatgtatatttggcttaacaatacgttcataaatacgtgaatataacatttacatgcgtttcccatcttttgctttttagtctgttcaaatatacataaatatcgctattcgatgctcgacgagcgacgatataaatcgtctgattgatcaaatgaaagatattaatgtctgatattaatagaaaagagaaacgttagaacagagtataatgagactagcgagtcaatcgttcaattgcatttattcattga…
420	XLOC_012079 none gi|313880466|gb|AELG01001787.1|-94553-103670	9118	XM_003399731	PREDICTED: Bombus terrestris DNA-directed RNA polymerase II subunit RPB1-like (LOC100643011), mRNA	5861	2.15556e-58			XLOC_012079	gi|313880466|gb|AELG01001787.1|	94553	103670	11	3	tgcttctatcggagaagaacggttagagagagctgtagcgcagaaggccgcggcagaagctgtacgtgctcgttgcaaaatggccacgtccgattccaaagcgcctctgcgaaccgtaaaaagagttcaattcggcattctttcacccgatgaaatagtaagttcgttagtagtaaacaaacggatttcgtggaatatattttttttgcggtacgcggaactatttcatcatgagtcgacattatgtgatacgttatcacacaaagcattcagtgttacttccaaacagtcgtttgtgtagatttttattatgtcctactatatttgtggaaaaacactacttaaaattataaaatatatgcaagaaaaatgatttattacgaaatgatcaaagcccat…
421	XLOC_012093 none gi|313880466|gb|AELG01001787.1|-45-36637	36593	XR_132214	PREDICTED: Bombus terrestris hypothetical LOC100651967 (LOC100651967), miscRNA	1357	0			XLOC_012093	gi|313880466|gb|AELG01001787.1|	45	36637	9	2	taatttctttctctctctctctctttctttctctctctctctctctcttctaactagatctgtttaaaaagtacgctgcaacgtttttgttccacttacatgtgaaacttcaattgtgctagcattaagttattactagagaaatcataagtgtcactatttctataaagagtttttatttaaattctacaattataatttgaaaatcgtgctcataaattgtgccttcgcaatgccccttgaacactatcaatttatgaatcaaagatttacattccggttaagaaaagttgctattggttggtaatttgtaaatagtaggctagaaaaaaagatctattaatacggatgtcattctaacacatgctcgtgtactttttcaagtgaaagaagaaatgt…
422	XLOC_012095 none gi|313880466|gb|AELG01001787.1|-46410-52883	6474	XM_003399722	PREDICTED: Bombus terrestris retinoblastoma-like protein 1-like, transcript variant 1 (LOC100652133), mRNA	4950	3.32857e-46			XLOC_012095	gi|313880466|gb|AELG01001787.1|	46410	52883	9	1	gtaacatataaaattttcgccttttatttttctaatttactttcgaattacaatactatgtacacgtaaactatttaataattattatatgccaataaaactctttacaatttcttttttatctaaaagaagtcattagaggaactgccgtatgtgtatgagaagcaagatctcttcctcgccgaactatattgttctagttcgaaaacttttcaagtacactatctgtgctgtaaactgtcatgcgtaataacgataccgaaaatattgttattacaatcgcgttacgacttctcttcgagataatcgactcgtttttttacttacaaattttttacaaaattcttttttgttccgcatttttgaaaaatttctgcgacaaatgagagctttccttta…
423	XLOC_012157 none gi|313880472|gb|AELG01001781.1|-3087-16609	13523	XM_003399710	PREDICTED: Bombus terrestris synaptic vesicle membrane protein VAT-1 homolog-like, transcript variant 1 (LOC100650297), mRNA	8016	0			XLOC_012157	gi|313880472|gb|AELG01001781.1|	3087	16609	6	1	agcgctaccggttcgaaggttatcgtaaacaacttgccagctcagatcagaatagaagatatagaggccctgttctcgaactgcggtcaagtgcagtcggtggagaaattgtcctcgcgcgatcctaatttacaaaccgtcctcatcagctatgagacgcaagaacaagcacagcagtaagtttcaactttgtttgccgcggagataaacccacatatcatccggtccataggcatttttcatagtcgacgtgcttaatcgtgattgttgtggtctgacaatcgtcttttcgccgttttacagggctgtgaaccagttaaatggtcacgagtacgagggtagcccgctaaaagtggaaatgtctacggtggagaaccgacgtagaggccgcagccagcg…
424	XLOC_012174 XLOC_012171 XLOC_012173 none gi|313880477|gb|AELG01001777.1|-40676-98149	57474	XM_003399686	PREDICTED: Bombus terrestris hypothetical protein LOC100647311 (LOC100647311), mRNA	7176	3.63333e-30			XLOC_012174 XLOC_012171 XLOC_012173	gi|313880477|gb|AELG01001777.1|	40676	98149	55	2	gtcaatttgtatatatgtatatgtaaccaaaaataatataatatcagcagttgcatcgggatgcatgtatgtactttgcgagtatgcacttgaatggggcatatttaggtacatatatatcgacaaaagaaattgacgaggttgatcataagccaaggacggtttcttcgagatatctcgtgccatctgttgttacgaaagaaacacgaggcaatgtggttatcagtgaatcgagcaaggttcgtcgtgtttaaagtagaccgatatactggggctgactcgagccccgttaagtccttgtgacctttcgtagtttgtggtgaccttcacgggaggttgaccgtggaactattcgtccgtccacaacttacttgttcttcatctttttccttttctgtt…
425	XLOC_012177 none gi|313880478|gb|AELG01001776.1|-14132-19845	5714	XM_003399673	PREDICTED: Bombus terrestris hypothetical protein LOC100645771 (LOC100645771), mRNA	4243	4.52e-33			XLOC_012177	gi|313880478|gb|AELG01001776.1|	14132	19845	10	1	tggcaatattgaaccacattttatacacaacttcattgagttagcactattgttttctgtacagatcggtacttcagtcgtatgtagtagattacatatatctggggttagcttttaaaaatatgtaaaaacgaattatatgtgtaaatattaagtaaatattattaccgttcataaaaagaattattatacaaaacgtaaagagctgcttatatttcttagcttttaaatgctttaccaatccttcgaaaaccgtgactgtattcgtgaaggcttaattgattaatggtgatttcatagcaaatgaatatttgcatgctgcagttatgtgcttccattgtgaaaacataattgttttatggtgataatatgtcaaaatcaaacataaggaagataacg…
426	XLOC_012179 XLOC_012180 XLOC_012185 none gi|313880478|gb|AELG01001776.1|-30450-52526	22077	XM_003399675	PREDICTED: Bombus terrestris integrin alpha-PS1-like, transcript variant 1 (LOC100646004), mRNA	5172	7.82354e-44			XLOC_012179 XLOC_012180 XLOC_012185	gi|313880478|gb|AELG01001776.1|	30450	52526	59	1	tctccattaaatattgccttctataaaattataaaatatagttgtcactgccatcgaaaaagcttgtgtatagattgcgtgggtggatctgctagatcctatgcgtgtttaaaaggtgtagatgaatgttatagtaataaagtctggaaaagtatataaaaatagttgtagcgataagagcttgtacgaggtcagatattatttatatctttttacctttatcatattacatgtgcaagaacggttgaagttaaccacaaaatgaaatgttatcaattggttctggtcgttttgaacgtatgcttagtgcatacatttaatttagaaccaagaatacctgttatcaaaaaaggattaaatggatcttatttcggttactctgtagccgaacatcaagaa…
427	XLOC_012214 none gi|313880492|gb|AELG01001763.1|-95897-123827	27931	XM_003399650	PREDICTED: Bombus terrestris hypothetical protein LOC100643056 (LOC100643056), mRNA	5619	3.5125e-46			XLOC_012214	gi|313880492|gb|AELG01001763.1|	95897	123827	9	1	tttcattcggtgtcaatatatcgaaaaacaatcggcgtcgagatagatcccttcaaactaatcgatattgtcgcttttctttgtttctttgttttcttttttttaaacgtcgcgatagtctaaaagagaaaaaagaacggaaagaaaagaaaaagaaaaacagaaaatagcgagaaacaactattaaacgggtctaacttctaaaagtatgcgtaagagaaacgtaaatcgataagatttgcaaaaacagtgtgtccaaaccagataaatcaaacgaaacgcagtggagccccgttcgcaagactggatttttccgttctatatttttcccttcctttttttcacgccctccggttatatttcgttcagcttcaccccttcgatacgattcgtacgtgc…
428	XLOC_012226 none gi|313880497|gb|AELG01001758.1|-6763-17325	10563	XR_132229	PREDICTED: Bombus terrestris hypothetical LOC100648878 (LOC100648878), miscRNA	4987	4.1e-123			XLOC_012226	gi|313880497|gb|AELG01001758.1|	6763	17325	5	1	gcgacgtttcagtatcgtcgaacgttcgggagtggctgcactcaccagcattcgatgcacggcaatgggaagacgaagagcttctattgatgctgcagacgatgttcgtcgagctggacctacctcaaaagtttaacattcctttaccaatcctgaggaacttcctctacgaagtttataacaactataacgaagtgccgtttcataactttaggcattgcttctgcgtggcgcaaatggcaagtgcacgatctacacgcctgccgcgttaaaacacaacgcgtgggtttttccatctatgtaatttctacgcgtttcgttttcacgaaatcttctcacagagcgaatatacgtaaacataataaatataggaaatattcgaatggcgtagatgttagt…
429	XLOC_012265 XLOC_012264 none gi|313880510|gb|AELG01001746.1|-382-78050	77669	XM_003399618	PREDICTED: Bombus terrestris collagen alpha-2(IV) chain-like (LOC100649307), mRNA	7549	3.01481e-16			XLOC_012265 XLOC_012264	gi|313880510|gb|AELG01001746.1|	382	78050	50	1	tacctgggtatccttgttctcccttttgtcccggcagacctggttctggtatacaatttacacctttttcaccttttggacctacttgacccgggagtcctctatgacctggagctccatcttggcctggtaaaccgggagcacccataagtcccatatcacctttctcgccctgtggcccgatagggccataaggtccctgatctcctttatgtcctggtaaaccaggtaatcctcgttctcccttctctcctggtcgtcctggtactccttctcgtccgtgctttcctggcagacctggtagacccttctcacccttgatagttaatccagcaattcccgtaggtccacgtggaccttcttcacctgaaataacacatttcacatagtcgatcaaag…
431	XLOC_012282 none gi|313880515|gb|AELG01001741.1|-34610-72025	37416	XM_003399607	PREDICTED: Bombus terrestris hypothetical protein LOC100648065, transcript variant 1 (LOC100648065), mRNA	6014	7.2e-22			XLOC_012282	gi|313880515|gb|AELG01001741.1|	34610	72025	20	1	gtgcgtgcaagttcttgttttttatttgtttgttgctaatgtgcatcgtgaaattaaataaaaaatgggggattttatggatgaaacggctgccacgacaaattattttgatacgtaagtaaatttatggctttgcatatcgcgctatgttatttttgtctttcaaagctggaggtctttattcacactactttataatacagcctataccgtaatagtattgtttacaacttgaagagagatcaatatattgttgatgtacttgaaataatttatacaggtctagtaaaacagtttataataactgtaaaattaaaaaaaagggattagaaataatttatgttaattttggttatttgtttgcattttatatttcatcataatatgtataataatatt…
432	XLOC_012306 XLOC_012313 none gi|313880525|gb|AELG01001731.1|-2931-27859	24929	XM_003399965	PREDICTED: Bombus terrestris hypothetical protein LOC100642972 (LOC100642972), mRNA	8317	8.18182e-46			XLOC_012306 XLOC_012313	gi|313880525|gb|AELG01001731.1|	2931	27859	41	1	tacagtagaaacgacaatgggaagacttctgtgagctgcacaccgtttacacaaaaatgacaatttttatttgtacgtgagtaacgagctagaataaacaaaacgttgtataataacgttgtataataccagataatatgttataaagtgtcgctattcgtacgtatttgtacaacttttgcatcaacttaacaatgaaatataaacgataaatataaacgttaaagcgtttatccctaatataatctgttaatcgatcgaacacgttttatagtatttactgcttgagatatacttcagatgtacaacaaatgtcgaacttgatcgagatatcgatcgatggatacatcacttttcaacgtttcactacatggtagtgtcgattcattcgactcgtaa…
433	XLOC_012319 XLOC_012312 none gi|313880525|gb|AELG01001731.1|-83188-92785	9598	XM_003399592	PREDICTED: Bombus terrestris transcription elongation factor B polypeptide 3-like (LOC100646238), mRNA	8222	9.48635e-45			XLOC_012319 XLOC_012312	gi|313880525|gb|AELG01001731.1|	83188	92785	29	1	caaatatagcaataccacgtattattcatgccctcgcatattacattaatttcaaacactacataaaataaataaaattgagtaaagtaccacatataaatcattaatttaattattagcattttaatgggctaatactattatgtttgacacgattatgtttgaatttgtgcataagtaaacgcaaataacttaagtacacaatataattttaacatgtctatatatgtatatattctcacacatgtatatacacaatatatattcacatatattataatattctaaatataaatgaaaagagttcatgtttaatttaaaattgggaatggcatataatacaggcttattgtttcataaatacttatataaacattctacaaataatgttaaattttc…
435	XLOC_012329 none gi|313880526|gb|AELG01001730.1|-988-7981	6994	XM_003399934	PREDICTED: Bombus terrestris hypothetical protein LOC100648412 (LOC100648412), mRNA	5343	0			XLOC_012329	gi|313880526|gb|AELG01001730.1|	988	7981	5	1	tggcaatacaatttcgcgtcggaacgctcttaatattagccgcgaataacattgctactaaattcttgtactagaattattatttgtttttgtaatacaaacgtagagcagttattgggatatcgtgacaagcattgacataccgttcgtacttataataattttgacgacattatcggatagattttatgtcatcttgttttgaaacacgtatcagaggcacaagatacaggtcataggcatatatcggcacgatttttaacgaacgaaccttttacagcgaaattcgaccaacgctataaactacgaaaccgaatcgtagcgaatacacagtggaattatgtagttgtattattagtatacatacatatgtacatataaacaaccaaggacaaaggt…
439	XLOC_012412 none gi|313880556|gb|AELG01001700.1|-1-9831	9831	XM_003397258	PREDICTED: Bombus terrestris bifunctional protein NCOAT-like, transcript variant 1 (LOC100645450), mRNA	4739	1.1e-20			XLOC_012412	gi|313880556|gb|AELG01001700.1|	1	9831	15	1	aaaatatgcagaacatttctgctttccagccttcccgtaaatacaattcttttttaatcgtttttatgttcaatcgtcacgaaaacacatggcgagtatatataaaaattctacaaagtgataatccgaattaaaatagatttcatagttacgtgaacgattttcgtaacgattgaatttttcctcttgtttcatacatggcaccgcatctcaaatcctagtatgatacttatacttcgctaagggtcggaaaatcacatcttagtccgtgatacagctgttttgtaatagtactatgatcaatagtaattataaggcaaatatctaagattttcatatttatttgaattttttttctcttatttagttcaccttatttagttaattactttctatctt…
440	XLOC_012418 none gi|313880566|gb|AELG01001690.1|-2970-15711	12742	XM_003397321	PREDICTED: Bombus terrestris hypothetical protein LOC100643532 (LOC100643532), mRNA	8697	6.33333e-75			XLOC_012418	gi|313880566|gb|AELG01001690.1|	2970	15711	13	1	acgcgaacatgcttcttcaatgacataccggtaatttactcttcgtcagatgcaaatatgtctttttgtcgcgatgcagcttcacatcctggcgataatcgacgtgctcgatacttttgagaaagcttcgactccctttcgtgtggaaatgcgtgtgtcgtgatagcaggtgaaagaaactttagagaagtcacgaaattgtgattaccacgaatgtacatagaaggcagaaatacgtgcaagtaaagatgacgcgaacaacgagcaaacagtccacgtgagttgacatttgctcacggctcgattagcatcgtaaaccttcttctaggatgaggccataattagattcgcggtctgctcgtgacaagctacttaaagccttcctctccttctctcttc…
442	XLOC_012427 none gi|313880566|gb|AELG01001690.1|-58999-66942	7944	XM_003397327	PREDICTED: Bombus terrestris huntingtin-like (LOC100644330), mRNA	13377	1.48889e-39			XLOC_012427	gi|313880566|gb|AELG01001690.1|	58999	66942	10	1	agaaataaaaggtttctgtaattgaacaaattcgttacagctggtgttggaggtgcggcgggattgtttctgggagtcagtgtactatccttcgttgaaatactctattatagcaccatacatttgtacttctacgtgaaacgaatgaaacagagacgcaagaaaatggcaatcagtatatctaactaagaacatctcctttattttcgaaggaaggagaattcgagatgcacaaacgcgaagtatttaaaaaatatcgtttattgtaaacattgttacctctttccgacaggacagatgtaaaataaatatcattacatacacatacaactgtacacgcaacgagtcgaggtcgtgcaatgattgtacatcaatttacaaagagactcaagagcagaa…
444	XLOC_012468 none gi|313880582|gb|AELG01001675.1|-19341-28271	8931	XM_003397309	PREDICTED: Bombus terrestris hypothetical protein LOC100652122 (LOC100652122), mRNA	4919	2.22e-75			XLOC_012468	gi|313880582|gb|AELG01001675.1|	19341	28271	6	1	gtttcaaattgttttattttaaacttcaaataaaaatttagacgttttaaataaaaaatgtcaaatattataacttttaaagggagaaacacgttcacttgcttgaatcctgtcaataacgaattcattcgtagtagatattttatttccaagttaggaactgaaatgcccatataataaaaaatatttgtatcgtaataataattattattaaattgggaaacgagggttacgctaaaaagtcactgctaagtatacaaaatgaagaaaaactcgcaaaagaaaaacaaaaaacgaatatagactttctttttttcctttttttttgaatattaatcgttctctaatttttgctctgtattcgcattcatacattcttatctcatcgcgcgtctttga…
445	XLOC_012470 none gi|313880585|gb|AELG01001672.1|-196307-226785	30479	XM_003397307	PREDICTED: Bombus terrestris LIM domain-binding protein 2-like (LOC100651883), mRNA	4985	6.40023e-44			XLOC_012470	gi|313880585|gb|AELG01001672.1|	196307	226785	9	1	atgtcgctataatacaaatgacgaggataaaaatttggagtgcgtaaaaatgtaattagatgacaatttttttctttttgtttctttctttcattcttgttttctcccttattatcccattggtcatggcgatgggccaactttgaatgtatattaatataatataccgagctggcccatgtccactaagggttaaagtttaattattttttacggtcacatcttttttttaaattcatccctaattcgctacttcgtttcacttttttttctttcctttatacagtataatcggtgcacatccgtcgcgcaagactggtccagtaattagcgattgaccgatgcgctgatcaagtgaaaatctcgaatattgtttacaccgaccacacaggcacggat…
446	XLOC_012522 XLOC_012520 XLOC_012519 none gi|313880620|gb|AELG01001637.1|-2721-25069	22349	XM_003393458	PREDICTED: Bombus terrestris bromodomain adjacent to zinc finger domain protein 2B-like (LOC100644320), mRNA	6792	2.28824e-19			XLOC_012522 XLOC_012520 XLOC_012519	gi|313880620|gb|AELG01001637.1|	2721	25069	40	1	gtcgtcccgtcgacgtcgcaaccgacgcagctctccacaccgccaatctccagcaccatgtccacaggcaccaccaccaccaccaacgccagcatggacaatactcagcaggcccagacccagacgcaaagtcaggagcttctggaggtaagatgtcgtatgacgcctcccgacccctcaccgaaataccctcagataactcgaaaaaatcgagttaccaaccccaaaattctctccgccctcgatcatccctttcaggggaaccttccatcgcgagtcgcgtcctcgaggtttttggtcatattcagatggaattcacgatggaattgtggttggtgaggaatccataagcagtgagtttttgatttggaacttgattcaaagttcttaaatcaaatg…
447	XLOC_012609 none gi|313880662|gb|AELG01001595.1|-5080-12483	7404	XM_003393454	PREDICTED: Bombus terrestris cancer susceptibility candidate protein 1 homolog (LOC100642747), mRNA	2448	1.50714e-32			XLOC_012609	gi|313880662|gb|AELG01001595.1|	5080	12483	22	1	gctcgatcgcgtttggtcgatcgtgatggaacgcctgttggcgcgattacgcgcgctcagatagaaaattagccccataatcggagaaaaagtgccaaaagtaaacgcgaacgacggatcgaaggtgtctctcagccctcgagcgtttcttctccctattttctttttcgattttctcgtttgctccaacgcgccgcgatcgttcggaatttcgagcgatcctggccgatggagctttcgcgaaactcgcgcgacagcaacaacgatcggcgaccggtgtcaatggaaaccgagttagccgaagcaacggacggattatctctaccgtatacgcttctcacgtggatgaagattattattcacgtgtggcgccagagattcgttgttcgagcgatcgat…
450	XLOC_012761 none gi|313880723|gb|AELG01001534.1|-16622-62004	45383	XM_003393514	PREDICTED: Bombus terrestris hypothetical protein LOC100651552 (LOC100651552), mRNA	5554	1.00001e-31			XLOC_012761	gi|313880723|gb|AELG01001534.1|	16622	62004	18	2	caataatgcaaatatattctatttactatttcgttcgttgtacaatttgagataaaaaattttgtgtcttaatatttttgatgaaacggtgtaattacggattattttgaattgaaaaaattttcgttttacattaattatgacatatctttaccaatttacatttcttaattattgtcaagaaacagaaaaattgaattctttaattcacattaaacacttctgttgcaagcaccatgaattaccacatatcatttttattagactttatcaagtaatactttttaaaaatatttagattatatttttacactaaaaaaatcgatgttttaaagaaatagtgcattatcgtaactaacaattaattgataaatctgttaaaaacaacgtttctctttt…
451	XLOC_012828 none gi|313880779|gb|AELG01001479.1|-6141-14521	8381	XM_003400364	PREDICTED: Bombus terrestris protein kibra-like (LOC100651971), mRNA	8557	3.37778e-41			XLOC_012828	gi|313880779|gb|AELG01001479.1|	6141	14521	10	1	tacaggcgaaaaaggagatttacgatgtgaagcaacagaggttatgtctggcccaggatgagtacaatcacctcaacaacgctttaacgacgctcggtgcttcacgtacaagttgtgagtacatattaatatttatatattttctgtaaatttttgatattcagagtattcctgaaattatagtttagcgtggaaagtaatgatttacttggaacttatgacgcgctaatcgttcgtcgtgttatccgtggtacacaatatcctcgaataaatttattttacaataaaagtatttttatctatatagatcgggtgtatcgagcatattttgtgcatattattcctgtacaattaaatcattcgtccaactagaatacggtaaaattttgataccatagt…
452	XLOC_012831 none gi|313880779|gb|AELG01001479.1|-30687-95918	65232	XM_003400368	PREDICTED: Bombus terrestris myosin-XVIIIa-like, transcript variant 1 (LOC100642299), mRNA	8221	1.03043e-40			XLOC_012831	gi|313880779|gb|AELG01001479.1|	30687	95918	31	4	ggcgcatgcgcagaattgtataacggaaagaagggtgcgggcctataggccatgattcggtttaggacgccagcagtcgccactggtccaactcgcaacttgagactcagtctgccatgacagtcgtcggtgtcacacgagtgcgccgttcaacttccgtctattattgactgtgtctttctgacaaaggggacgatccaatgggctaggctgttatacgctccgacggacacgtgtaccatcgttttcgattgactatcgtatcgaacggtttggatctggagaattatacgaattgcacgcgtctttggcctagtgaatggcggcgggtggtgtggtggcggtgttgtgacgtgtgtctcgtgctgcgttgactgtcagtttcgtcgcgtatcgaaa…
454	XLOC_012888 none gi|313880799|gb|AELG01001459.1|-62-4963	4902	XR_132247	PREDICTED: Bombus terrestris hypothetical LOC100648030 (LOC100648030), miscRNA	5327	3.18889e-64			XLOC_012888	gi|313880799|gb|AELG01001459.1|	62	4963	10	1	tactattccactcttgtgacatatatcctagtagattattgtttgtttgtagtctgcccgctacttgtcgtagtttgtccactctgttgctgctggccccaatactgattataatactgctgattccaactattccaatttccgttaccataaccttgttgattataattgctttgattgtaggatccttgtccatagcttttccagttaccccacggttgcgatccccaattattttgttgaccccaaccttcttgagattgaccacttggccagttgccttgttgactccacacggattgttgtgaaacttgataattccttattgagaaaatcgataattatgagaaaattcaataaaaaaatttataggaaatactgaaagaatagaaaatataa…
455	XLOC_012892 none gi|313880800|gb|AELG01001458.1|-8262-18958	10697	XM_003400330	PREDICTED: Bombus terrestris hypothetical protein LOC100647786 (LOC100647786), mRNA	8909	5.15e-53			XLOC_012892	gi|313880800|gb|AELG01001458.1|	8262	18958	16	1	attttagaacgcaagcgagtacatcttgaaagacgtaataatatcgtatctgttgtagatgattcgaaatggctcaaagttagagtttcgtataaaccgctaggtgagactaatggcagcattgaacatcagatggcgcggcaatttgagttctacttgaatacacgggagtttccacgggccctgtcgccgacgcacctggcgcatcgaccgagaaacagaaacagctgtctgttcgaagcaacttggaaaatatcgtccgttaatcgtcgatccagaaccttgtggatcttcgtcgcggtgtttgtggaatgcgaagtaacgaagtctcagggtattgtgcctgtcatcaaacgcgtactagcttgccccttgcttcaccactctttaccgctttag…
456	XLOC_012893 none gi|313880800|gb|AELG01001458.1|-44-7628	7585	XM_003400331	PREDICTED: Bombus terrestris hypothetical protein LOC100647911 (LOC100647911), mRNA	3195	9.775e-27			XLOC_012893	gi|313880800|gb|AELG01001458.1|	44	7628	12	2	tcctctctctctctctctcttttttctctctcctttacacgctacatcgccatttgacattcgcgtgcgcattcatggacacacacacgttcgatacgtacgcgcgcacacacaatgtcactcatacacgcacacatcctcatacctgctccacctgttgtttaatcgttcaaaatttagtcttgcatcttcgaacggaaagcttcgtcaaatcgttattttttccttatttttttttctcaagataacgcaacgttgactgcaagatcattaagtttaccgtggaaagcttaaaaagtagagtagaaacgtaaatcattgaaaaaatataaaccccgataagcgtaaaaaccttgaaaaattgtacatttccattagtggaatgcgatagacagagcg…
457	XLOC_012898 XLOC_012900 none gi|313880802|gb|AELG01001456.1|-10899-32806	21908	XM_003400321	PREDICTED: Bombus terrestris serine/threonine-protein kinase SMG1-like (LOC100646678), mRNA	11367	3.08667e-63			XLOC_012898 XLOC_012900	gi|313880802|gb|AELG01001456.1|	10899	32806	42	4	cggcttttctacgattacatatcaagaagtgtgaaaaattatacattatttcgtctatgtataaatgtgtatcctatcaatttcacatggtgtatttgcttatcagtggcatcattgatggttttcttggattaattctaatggcattggttgatccaaaccaattggatatcagaatcgattgagatattttttcaacaatattttacattggttcaagttttatttagttgcttcatcgtttcattgtacttagcttcatcccagtaggagacgtagaagcgtaacgtaattatacgtaaccatactaaaattcttaatttatgtatgcagatacaaaataattatatttactttaaataatttttctttatattaagtgcaagtgtctgtttgctt…
458	XLOC_012954 none gi|313880852|gb|AELG01001406.1|-151-12058	11908	XM_003397170	PREDICTED: Bombus terrestris oxysterol-binding protein 1-like, transcript variant 1 (LOC100645007), mRNA	5296	9.56667e-98			XLOC_012954	gi|313880852|gb|AELG01001406.1|	151	12058	14	1	attacacaatgtgaatagggtctatttgttttatggactgtttagggctgaaccaacaggggggccaaagatatcaacacgacgcaagcggaaggctggcagagcctccgagtaagtaaaattatcgaaaaaaccgaaatatcctgactattctttgaatcaaactttttaattaaaacagacaaagacgatgttcgagttttcattttcatttcattatacagtccttgccatattatatatatgtatatgtatatgtgtatatatatgtatatatatatatttgagctacgtattattaatacaacattgtcaatattcctaataattttacttgcttcctgtccatttcttacccttttatcatagatctaattttacagaccgattctcctcagt…
459	XLOC_012957 none gi|313880852|gb|AELG01001406.1|-36080-48082	12003	XM_003397173	PREDICTED: Bombus terrestris serine/threonine-protein phosphatase 2A 56 kDa regulatory subunit delta isoform-like, transcript variant 1 (LOC100645329), mRNA	2465	4.95556e-26			XLOC_012957	gi|313880852|gb|AELG01001406.1|	36080	48082	13	1	cgcgaatcgccggctgaaagtacaatggctaagcgtagccaatggccgccgcttctgagtgtctcgtgtcggctcggtttctgctgatcgatgtgttactacgtgttttcgaactttgctaactcgcatttgactcgatcacgcgtactcctaatttttgatcgataatatgtcgagtcggcagtcgaaaaaagaaaaggtgcgttcattatgctgcatgtcgctcctgtctcctctaatcgtcttttatgtgattggtactctcgcatacgtgaaaacagtgttccttggacgaggagagatcgcgggcacgcgcgcgcttcagagaaagaaggagtccgtagtccgtagtctctatgtgtctatgggcatgagagagatatagatagttagaagatg…
460	XLOC_012962 none gi|313880853|gb|AELG01001405.1|-40095-53315	13221	XM_003397177	PREDICTED: Bombus terrestris synaptic vesicle glycoprotein 2C-like (LOC100645837), mRNA	3954	2.3e-19			XLOC_012962	gi|313880853|gb|AELG01001405.1|	40095	53315	15	2	aagataaccgagaatatcgaaaagcctagctaaagcctatggaacggcggcagcaggtttattgtcgagaactgttgaggggggcggcgcagtcggtcggccgatctcgtggcgagcgaaactcggcgaccgcggacactcggtttaggtcggttcgacggtggttcgacgaaagcaaggacgcgttactaccgtgctattatacccgctagggagatcagcgacacagcacagcacagcgatgcgttagttgcgcgcgcgtacgatgtcgggcgatatcgctcgattcgagagcgagccggccgcctccgacccgctagtgtcggacgccgtttccacgttgcaaggtaactctttttcttcgcgtacgtcgcacgtttgttttgtgccctttctttt…
463	XLOC_013046 none gi|313880865|gb|AELG01001393.1|-9174-77608	68435	XM_003397242	PREDICTED: Bombus terrestris hypothetical protein LOC100643453 (LOC100643453), mRNA	7337	1.475e-23			XLOC_013046	gi|313880865|gb|AELG01001393.1|	9174	77608	8	1	tcaggtatcgaccaagcaatatgtcggtgctactggaggcgaggtcttacaggcccttcaaatcctcggaggagtatttggtcgcgatgaaagaggacctggccgagtggttgaacgcgctgtatccggagctgagaatcaacgttgacaattttatggacaggttggacaccggcgtcgctctttgcaaagtaagtggccgtagaacgatttatacgttcccagaagtacatataaactagctccaactgtctatcttcgcgcgtatgtatgaaactatatacagggtagacctaaatagaaccatgaaacggataaactaccacgacgatatacgacgatatatcaaaattatgatttatgaaaggaaaagtaaaagctggatgcatacgcatagtt…
464	XLOC_013056 none gi|313880868|gb|AELG01001390.1|-180114-192194	12081	XM_003397195	PREDICTED: Bombus terrestris aryl hydrocarbon receptor nuclear translocator homolog (LOC100647973), mRNA	3773	3.25012e-72			XLOC_013056	gi|313880868|gb|AELG01001390.1|	180114	192194	12	1	aatataaaaagaaggaaagataatttcaaataatagaggagaaaggatcatagaatgcttcagaaatatgtttcggagtttaatcaattatttgcgttatacatattgatgccttcgtcgacttcaatatgttaattattgtcagtaatcgtagctactttcgacaaaggatgattaaaaagaattatacgtgtaatgtaaatttttatatatattagtgacaaatgttcccaattcatcatgatatgctgcaactgttccttcgatctacttaagaatttgctagacatgtacatctacaatgcactaaatcacacatggttacttataaatgcaattatgttttcgtatgcgtaacattatctatatttttctttagaaatatctaaaaatggtgtt…
466	XLOC_013091 none gi|313880881|gb|AELG01001377.1|-1-13012	13012	XM_003397124	PREDICTED: Bombus terrestris hypothetical protein LOC100649260 (LOC100649260), mRNA	4301	3.2319e-31			XLOC_013091	gi|313880881|gb|AELG01001377.1|	1	13012	18	1	ctctctctctctctcttctctctctctctctctctctctctttctattcctttctctcgcattccctttccttttaataaattttgcaaacgctttttctatctacctgccaaggttgttgcatttgaaattggtttgttctaactttcgctttcgaacatgataataacactgtatcctcacgcttctacaaagtatatattatatatttatttccttaatatatgcaagatctgttgagtacttgctcttgttttattaacgcatgttcattctgttcatacgaccacactgttcgtaataatataagtagaatataatatatgacacttttctctgtatatataactgtattcgtgggtgctgcaatttaccactttcttaagatttcgaccataa…
467	XLOC_013096 XLOC_013098 none gi|313880882|gb|AELG01001376.1|-2449-17302	14854	XM_003397215	PREDICTED: Bombus terrestris puff-specific protein Bx42-like (LOC100650365), mRNA	5628	1.8125e-66			XLOC_013096 XLOC_013098	gi|313880882|gb|AELG01001376.1|	2449	17302	19	3	gttacagtttcccgcagaagatggagaggccatcgcagcatgcggcgaacgtgaaccaggtgcacgggagcggcatgcacggcgtatactcgtcaggcagtcaaacctccctgacgacgtcctacatcacgggtcagtcgtacgttcagaaccagaactacgcacacggcccatacaattcgacatcgaacgtgagagtatacactcacgccggctacagtcagccccaaagttatggtaccatggtgcagggctatggtggtcagccacaggccacagggtatcaacaaaaccatcttaaaaaaggacctgtacgtaacggagacgtgctgaagagatgccggctgcagactgcgtaagatcaacattgatttactcgctctttcaatctttttttta…
469	XLOC_013143 none gi|313880952|gb|AELG01001307.1|-52551-60436	7886	XM_003393161	PREDICTED: Bombus terrestris RNA-binding protein 10-like (LOC100646093), mRNA	3267	1.30218e-30			XLOC_013143	gi|313880952|gb|AELG01001307.1|	52551	60436	10	1	cttccacacgctacgccatattgtatgtgaatcaggaggtgctaccacgccattgcgcacattacattaatctccgactatttccataaataacgagtaaagtaagtaagaaaacgaagcttttataaattcacgcgactataaaactcattcgattcaaaattttgttttatttcaatagttcttctataacattgaataatgattattaatcaacaccacgatgtttcgttcacttttgcggatcgaaattctcatttcgatatttttgttttatattgtttcttatcttgtctcctaataggatattgctatttgatcctatttacgcttataatgataataaaatacatgcctcttttttttcattacgttttctgataaaaacgcgtacaaaat…
470	XLOC_013144 XLOC_013150 none gi|313880952|gb|AELG01001307.1|-66459-83660	17202	XM_003393165	PREDICTED: Bombus terrestris mothers against decapentaplegic homolog 3-like (LOC100646575), mRNA	3943	1.75714e-107			XLOC_013144 XLOC_013150	gi|313880952|gb|AELG01001307.1|	66459	83660	21	1	aaatggcggctgtggcaaagttttcgccgcccgtatgagaaattcgcattcatcaagattgaatagttcacggtaaacgttaatcgtctagcaaccgtgtctgggttatgtagctaagaccgcgagtgaaaattcgttggtgtcgtagtacgtcgagacagcccgatgcaggtcgcgcgcaattctcgtaactcaaatcatgacttcgatgctatccagctttaacccgcctatcgttaaacgattgttgggttggaaaaaagcagaaggagaagacaaatggagtgaaaaagctgttaaaagtctggttaaaaagttaaaaaatccaccggcctcgacgaactcgagaaggccattactacgcaaagttgcaacactaagtgcattactataccgagg…
471	XLOC_013162 none gi|313880953|gb|AELG01001306.1|-650-12321	11672	XM_003393148	PREDICTED: Bombus terrestris rho GTPase-activating protein 190-like (LOC100644547), mRNA	6857	2.64609e-20			XLOC_013162	gi|313880953|gb|AELG01001306.1|	650	12321	30	2	attgtcaaaggtataacgaacaggtgttcgaaaaatttagccagtttaaattcagcgacaatgacagaaatcatgtcattattatttcagacagcatttgatccatatcccagatctcacacgtaacatcgacgtctctgttcctattaataacattatacaattatgtacgtacgaatgtataaaattctgttttgtttgtttcattttacgactaatacgggaatgtacgatccgttgcttgtcgctaagcgtcctcgcggcgctggttaaatcatcgaaatatcgttacaacgattttcttatatatacgacaaaatttatcgagaacgaactcgtcgagatcggacaaccttatcgaaatggtttctttcttttcctttcttttcctcattattc…
473	XLOC_013176 none gi|313880957|gb|AELG01001302.1|-2112-10189	8078	XM_003393144	PREDICTED: Bombus terrestris hypothetical protein LOC100643962 (LOC100643962), mRNA	5032	1.88889e-63			XLOC_013176	gi|313880957|gb|AELG01001302.1|	2112	10189	9	1	ttacagtattcggtcttggcctgtgttcgcaattcgacatctcctcgcgctcggctccgctgttggtggaacgatgcactagtgtcttggaggagaaggcattcgaagacagcacgctggatctgtacaaagtctaccacagtagtcctcccaacgagcaaactttggaactgcggcaaaaattaaacgaaggtaaattctgtttatttccagctcccacggcggggattatgttgattctgagatgattgcgtattaatatcgttgatgtttgagtaatcacgttcgtcattgacttttcagatgtgtgtaacgctgatctaagttcgtatagtgctcaatgcgtagcgagcgtgttgaaaaaattcctacgagagttgccagatcctgtgattcctg…
474	XLOC_013210 none gi|313880963|gb|AELG01001296.1|-22940-36401	13462	XM_003393210	PREDICTED: Bombus terrestris clathrin interactor 1-like (LOC100642192), mRNA	4503	1.43e-06			XLOC_013210	gi|313880963|gb|AELG01001296.1|	22940	36401	13	1	cggtgacttatacatcttatttgtcaaggtaaacatgttttctgattcattggatcaaatagaaattaattcttttcgattgtttaaagtttaaacgattctccgtgatttctttggttaccgattgctagataatattttagaaagaataaaaatgttatatagaaaaacttgtgataacgaaaagcaaggttggcagacgtaaaacacctgtgacgattattagttgaatggaacgtggaagggataacatggccaccgcctggtgacgttcgttcgccgtcgccgttgcaatatcaaatgcttcgaaaaacagctggtaaacatttatcagtgtaagttacgtagttttcacgcggaaaacgcgtattatattcagtgaggagtataaagcacgat…
475	XLOC_013244 none gi|313880969|gb|AELG01001291.1|-3879-17202	13324	XM_003393188	PREDICTED: Bombus terrestris laminin subunit alpha-1-like (LOC100649561), mRNA	15153	1.60283e-51			XLOC_013244	gi|313880969|gb|AELG01001291.1|	3879	17202	32	1	agggtgtcgatgtaatcctattggttcgataaccactgcgtgcgacattgtaacaggacaatgccaatgcaagccccatgtgactggcagacaatgcgatcaatgtatggtgagtagatcgcaataaacataagcagaaatttatgtgtctcgttgcgcctcttaaaattgctttcactcccattttctcgcaatagataaaaattgatacgattgagaaaaataaataaaatgattttctattccacgcatatgttaagaatcgtttgaatcgctactcgtctctcaatttaagatcattaaattctatttgcgtattatacgaaaaacatgtgtgcgaaactctagagacatcgctttctgaaatttaatacgtcagaattactatagaattgctgc…
476	XLOC_013245 none gi|313880969|gb|AELG01001291.1|-17503-45859	28357	XM_003393188	PREDICTED: Bombus terrestris laminin subunit alpha-1-like (LOC100649561), mRNA	15153	0			XLOC_013245	gi|313880969|gb|AELG01001291.1|	17503	45859	31	3	aaaattgtgacatatatacttacaaaataataatacaaggtagaagcaattcgttacacttatattgccattccacaataagtattttaataataatattcatatcactcccctcttaaagatgcaattaacaaatgaatatcttcccgcacttttatacaaatctatatattaacgaatacaacgtacatcaaaacttcaattgaaaataaaaagttataaaatattaacttgacgaaaagatcatagttcataacataaattggaattaagttaattataaacatgaaaaattttagtttataatttaatgttagtatatttgatgatcaatgtgtgacgtagtaaaaattcaaacgattatccgccattgaaacgttttctagaacttatttcacg…
477	XLOC_013286 none gi|313880995|gb|AELG01001265.1|-19068-29248	10181	XM_003402395	PREDICTED: Bombus terrestris clathrin heavy chain-like (LOC100645104), mRNA	8280	1.33077e-34			XLOC_013286	gi|313880995|gb|AELG01001265.1|	19068	29248	14	2	gttggagagatttgctagaaaatccagttacgtgtattcttacgctaccgaacgtttaaattgacttaattaaaacgataatcgtgattatttgacattcggttacaggtctcgtataatgtaactatttggatgcgtttacaaacgtttggcaatatcagaatataggatcgatcgaaacacttttgtacttgagggactatttttagatagaggggcggtcattggcggccatgatgggtgtcagcggcaagtagtgacggcattcactttgcgtcagttggttttgtgcgctgatggttggaccgaggttttttggttgagaagagcgcactataagccaaaacagttgtacataggaacgatagacagccgcgatagatttttcattaggtaacc…
478	XLOC_013288 XLOC_013290 none gi|313880995|gb|AELG01001265.1|-46105-62596	16492	XR_132366	PREDICTED: Bombus terrestris hypothetical LOC100647711 (LOC100647711), miscRNA	2041	7.66667e-47			XLOC_013288 XLOC_013290	gi|313880995|gb|AELG01001265.1|	46105	62596	10	1	tgtagcggtagcgaatagcgtcactaacgaaaggggcgacaagtgccacggtcgaactatttacttgaatctgtgtgcgagttgatttagtgtgtgggtcaaagcgaaggggcaaaaaagaagtcatcctaggaatcgctgccatcacacgtaagtaatgaatatatattgaatacacgatgaaaaaaggtcattatcgtcggtacaaatattggtggttgcgaaacctctacattcaaattaattttccataacattgaatctggcggttgaacacgatacactataagttgtaatcatgtttcgcacaaagtggtaatagatactttactttgatctttctcactttattcctacgaaatgtggcatttaatagtgatctgtttaaatattctcttt…
479	XLOC_013299 XLOC_013297 none gi|313880996|gb|AELG01001264.1|-6589-28777	22189	XM_003402388	PREDICTED: Bombus terrestris TBC1 domain family member 15-like (LOC100644275), mRNA	3025	4.924e-43			XLOC_013299 XLOC_013297	gi|313880996|gb|AELG01001264.1|	6589	28777	17	1	atttaattctttacaaaatatatcttttaacatatgtaggtgatcctagtgtttatggttttaaggaaataattggccaatactgaggttttgctttgtctctgtgtctatcaaccgtagtttgaagagcagtttccattgctaatatcgtagggctagcttcaccatataataattttgcgttactatttcttgcatgcatccatgtggctcctccttggatagtctcttcctcttcttttctttttttaatacatgtttcagattctcttaattttttcaattcaaatttatgtctcatactttgctctaaaaaactcagcatttcttcatctatatgaaattccaaattttctgcttcttcgttaaatctggtttcttcacattttccttctccat…
480	XLOC_013324 XLOC_013330 XLOC_013329 none gi|313881005|gb|AELG01001255.1|-53651-75461	21811	XR_132365	PREDICTED: Bombus terrestris lysosomal-trafficking regulator-like (LOC100647244), miscRNA	13585	1.44833e-28			XLOC_013324 XLOC_013330 XLOC_013329	gi|313881005|gb|AELG01001255.1|	53651	75461	63	4	agtgatatattttattgtgctaattagtacaatggccattttatcacagttataataaatatataagtgatgtgcgcaataatagaataaaattaaaactataactgagatcaacgcttttacatcatgatatgtttttattaagtttaatattatgagcaatagcttaagagtattaagtacataccttgttatcataaagaaagaacaaggataagtattaaagtatattaaaatgcattgtgaaataaatattaaagtgtgtgttttcacatattgctatgcctgctgtttggcctcaattgtttcaatttttctaatatcttttacatagtacaaagtatcaccttccatacaaagtaagtttaatagtttagtctacatttaatatctaagttt…
481	XLOC_013325 XLOC_013331 none gi|313881005|gb|AELG01001255.1|-76570-139524	62955	XM_003402413	PREDICTED: Bombus terrestris hypothetical protein LOC100647483 (LOC100647483), mRNA	5235	1.54286e-28			XLOC_013325 XLOC_013331	gi|313881005|gb|AELG01001255.1|	76570	139524	29	1	aagaatttgaacgcacaagcgcagtgaccggcatactcgagtgaagtgttgttgtaagtgcttgggatccgtatttcgacaaatttcttcaggatatttcgctgctaacggtaagtgaaaacatttctacaacttctggtgtatcttatttgccgataaataagtttttgcccgttgattcactttactttgaccttgaatcaaaagtttggaacacggcgtgacgccgggtgacgccggttcgacgaaaacgtatttcgtagcacgtggattgtagtgttctctgaaagaacgtatcagagtttgttctattgaattttgaaacatcgtacatatatatctttgtgaattttttactttcggcatcggtgcgatttcagaacgcggtataaaatgttt…
482	XLOC_013357 none gi|313881007|gb|AELG01001253.1|-107123-129897	22775	XM_003402454	PREDICTED: Bombus terrestris guanine nucleotide-binding protein G(s) subunit alpha-like (LOC100642353), mRNA	6209	1.089e-20			XLOC_013357	gi|313881007|gb|AELG01001253.1|	107123	129897	11	1	cacagatagcgctacggtcaatgcattaacacttcacacgatagattgttggcagtgaatctactgaaaaattctagacaagagatcgaacgtgtgacggtgtgtgcatattagagaagatttttccaggataaaaaagaagatcgtggaaccgtggacagggtacttagaagtcaggatacgaacctgatccatcttaagcgcggtgagccgccgcgctggtgggcctagcagacgacatgttggctacagggagtacttcgtgtcggatgttttggtcacgaatttccttggggattgttgagtgaggagagtgagcgaacgcagtgaaagcgaggtggaaagagagtaagaccactcgagggtgtgtgcgagagagggcacacggttggattcctc…
483	XLOC_013389 none gi|313881021|gb|AELG01001239.1|-2581-24453	21873	XM_003402416	PREDICTED: Bombus terrestris microtubule-actin cross-linking factor 1-like (LOC100647948), mRNA	12830	3.46667e-32			XLOC_013389	gi|313881021|gb|AELG01001239.1|	2581	24453	23	10	ttgtgaacaaccaaccatgctgttcccccactgtaagttcagggcaggtgatattaacgaacgttgccaatgttagaaggaactttacgcatgctctaagaaacgcaatgtcttgttttgtcgagtgaattaattgttttcccaagtaacgtcctttcatatttccctctgcttccatttgtcacttaaagaaatcatcaatgaacaggctcgttgagaaaccgtggcaaaagtcgacgtgcaaaagctatgcaattatcgcgaattaaacgatctgcgtgtgatttctacgatacctgagattcgtgcttatcgcggccgacatttaaagtttaactgagagtttgagggccacgattcatgcgtttgcacgtgacgcaccgcggtcgtgtaatgtac…
484	XLOC_013401 none gi|313881023|gb|AELG01001237.1|-29648-39948	10301	XM_003402370	PREDICTED: Bombus terrestris sodium-dependent neutral amino acid transporter SLC6A17-like, transcript variant 1 (LOC100642270), mRNA	5601	1.54545e-54			XLOC_013401	gi|313881023|gb|AELG01001237.1|	29648	39948	13	2	tattttcttgctcaaattccgttaaaacagaatcagagagtaacaagcaaggaaaaaatcgatagatacataggtattcatagactcgtgtactcggcaataaataagcttttatttaaacgttttggatatttgtgtatacaatataccctatgtacgatctatatttaaatgtctacgaacgcagcaacgatcatgctccggtatgtcaagtggaaaaaacagaagaactgaaagaggagagaaaaggaacggggtaataccctatcacgaagttaatctgattgtgagcacacgcgctgccaaaaatataacatttcaagcatcgcgatgacaatgcaacgcgatgaacagtgtatctcgatattctcttttctgttagaattgctattgatgttt…
485	XLOC_013457 XLOC_013465 none gi|313881070|gb|AELG01001191.1|-38820-48231	9412	XM_003394558	PREDICTED: Bombus terrestris active breakpoint cluster region-related protein-like, transcript variant 1 (LOC100643237), mRNA	6599	5.53077e-58			XLOC_013457 XLOC_013465	gi|313881070|gb|AELG01001191.1|	38820	48231	23	2	ttgtaggaagcctttattttatcaggacattgtatacaagaatgtacaggtgttggtctcccacaacaaggaatacatattttcgcatcccaacttcatacacatttaacaggcgtaaaagttgttactcgtcatattagagacggagaggagttgcctctgttaaattatgacaatcactattccactcatttccaagaaattcgtcttttaccgaaacctgttaccattttgcctgtaagaattaaaatctaatactttatatatttcacgtgtactgcattatattatgtacatataatagattttaatgtaaattaatgatagggagattcgttaataacaacttgcacatataatacgatggatagggagaatattactcttggtggattcgcc…
486	XLOC_013493 XLOC_013502 none gi|313881075|gb|AELG01001186.1|-16409-45080	28672	XM_003394530	PREDICTED: Bombus terrestris WD repeat-containing protein 75-like (LOC100649764), mRNA	4426	5.66667e-57			XLOC_013493 XLOC_013502	gi|313881075|gb|AELG01001186.1|	16409	45080	58	1	gtttgtttaagtatttggatctttggatacgagaagacaccatgtgataggcatttagtttggttaatttatgttttacgtgtttatagttatcaaaatataatatttttactgtattttgtattttattgcgtcattaatatatggggtatacaataccgcgtttaattattaggaacattagtctcttaagacataattgacaaaatgcagatgaaattgaatacacgacgcgattcaacaaatattgaagtaattgatgtagacgatttagttgtaacaagaaaaggcggaggaagtataattgatcaacggccagttttttcacacgatggagagtaagttttaattcagcatatacaaaaattataatcttttttggcgtttatgaaatttctg…
487	XLOC_013506 none gi|313881080|gb|AELG01001181.1|-6733-15466	8734	XM_003394524	PREDICTED: Bombus terrestris zinc finger protein 836-like (LOC100649016), mRNA	4296	2.205e-41			XLOC_013506	gi|313881080|gb|AELG01001181.1|	6733	15466	4	1	tagttttataacttaaacaaacgactctaagctaatctatcacaaagaataaagtttaaaatgataaaagaagacgtaggattgcttgtaaaagatcgaatatgaaactgtgcttaaatgcttcaattctaaagatttctaagagacaacgactgtaaaggcaaaaataattaacaaaaatctttggtctaatctgcgttacgtatctaacacgtgtcttgcgccatcgtgagactattaaacaactcgtgtatgtttaggctcgaaacgtgtgcgtgattatgttgcaagactgaaatggagcagcccacgtgaccttctagtctgcttcgatgtcattcatttctacttagcgacctaatttctcattcagccgcaacgcaggaaatttcatcacaa…
488	XLOC_013512 none gi|313881082|gb|AELG01001179.1|-12761-24203	11443	XM_003394523	PREDICTED: Bombus terrestris hypothetical protein LOC100648816 (LOC100648816), mRNA	8611	0			XLOC_013512	gi|313881082|gb|AELG01001179.1|	12761	24203	2	2	tacagtctcgtgaatccgagagaatcgtcgaacgatcacccaacaccagatctaaatcttcaacgccactgtcgacgttgctgtcgtccagtggcgcatcatcaaggagtcgcgaggcgtcggcggcaaaacggccgatcgtgcggacgtgctgagtactattccgcggctgcgagtaccagcaacagcccgaagattctcccagcaaagggcaagatgcacatggaggtgcaggtggcgctcaacttcgtgatatcgtacctctacaataaactgccgcgaaggcgagtcaatatcttcggcgaggagctggagaaggcgctgaaggacaagttcaagggtcactggtacccggagaaaccgttcaagggatccgctttcagatgtctgaagactggc…
489	XLOC_013513 none gi|313881084|gb|AELG01001177.1|-154885-216983	62099	XR_131888	PREDICTED: Bombus terrestris hypothetical LOC100648740 (LOC100648740), miscRNA	1396	0			XLOC_013513	gi|313881084|gb|AELG01001177.1|	154885	216983	7	2	ggagcgtatacacacgctacgagtacgctatatatctttccactatagcggccagcacttggcgaaaccgtgggggacccggcagtctcctctggtacaccgagctgtgtgttaccgttcctcgcttgttgtatcacgttctcgccgtaatcagcgtcgacgcgcgtccgatctgacagacctgtagtcgcggcggcacgtcgtcgtctacacacgcgcgtaccctgtatacatatatatatacacacacacaaaacttacgtatatgtgtatatatacgtagaggcagagaaagagagggagagatatacacaggtgacccagcaacatacacgcacacgcgaacgtatacgaagtccgtgcacacatcatccgccggcacacgcacctttgcgcgca…
490	XLOC_013524 none gi|313881094|gb|AELG01001168.1|-1-32052	32052	XM_003394519	PREDICTED: Bombus terrestris hypothetical protein LOC100648315 (LOC100648315), mRNA	6682	2.04e-08			XLOC_013524	gi|313881094|gb|AELG01001168.1|	1	32052	13	1	gaagaagagagagagagagagagagagagagagagagagagagagagagagagagagagagaaattagaataaagttaatataaaacattgaaaaattgggatagggtttaatttttactgacaatgagatcgttgtttcaatgtgccagcgatcgttcgcgggacgcgtccgcgttttacaaaattcaaaccacacgcgaagctgacgaaacacgttgtcgccgtcttatttgtcgacgacaagcggcccttgaggaagcacggctcaatcgtcggctagacacgcttcgacttagtttacaaaattgaacgaaattcaataattacgtctaattttatataactgcttccactccgctgctcgcggagtcgttttggtaaaaatcctttgggccggc…
491	XLOC_013529 XLOC_013533 none gi|313881096|gb|AELG01001166.1|-119380-134776	15397	XR_131891	PREDICTED: Bombus terrestris hypothetical LOC100648741 (LOC100648741), miscRNA	5246	1.68571e-57			XLOC_013529 XLOC_013533	gi|313881096|gb|AELG01001166.1|	119380	134776	19	1	cggggaaccattatcaaacataacgttatatatattgttcagagaattgggtgaaaaattcctccaagtacacttacttccatataacgtcacaaatttgcaacattgtatatatttcatacaagcggcgtttaagcgtaatgagacacaatccttaaaggaaaatacaactgtaaaacgatagaccctataagtaatcctaaataaattatgtaacgtaaaaaaatacacattttgccattcctttgcatttcagtgtggtcgtggaaaacgtgacaaattgtgaccaattagagactagaagtcgcttcaagtggttagttatacatccccaccaaatcataagggtccaggtccaggatctcttcaagcagtcagtgtacaccgacagccgagaaa…
492	XLOC_013574 none gi|313881111|gb|AELG01001151.1|-67137-83700	16564	XM_003394613	PREDICTED: Bombus terrestris division abnormally delayed protein-like (LOC100650315), mRNA	4913	1.92333e-70			XLOC_013574	gi|313881111|gb|AELG01001151.1|	67137	83700	3	1	ttacgatttgaggcgctttaatattttcacaagaagacattttcattgtgacatttttacataaggtgaaaatctattttattatggtatttgttattatccattcgtacatatttggttatcttgcacgttaatttttcaaggaaatcgaaaccattactgacaattctcaatatgaacatcgccgtcaaaataagtaaatgtgtttgaagaagcagttttgtaaatcgcttctttttctttcagaaacataattattttcgggaagtgtatctgatttaaattaaacgttgcttcactgcttcgaaagatattgctcgttttcaaaatttttcaacgtgcctcgaataattgtatacttgtgcgtagattgtaattgcgttgctactttacgtattt…
493	XLOC_013675 XLOC_013674 none gi|313881151|gb|AELG01001111.1|-29812-57723	27912	XM_003396157	PREDICTED: Bombus terrestris hypothetical protein LOC100649926 (LOC100649926), mRNA	10829	5.2e-23			XLOC_013675 XLOC_013674	gi|313881151|gb|AELG01001111.1|	29812	57723	22	1	cttcaatttcataatttatttattcaccgacgcattcttctctctgtacaaaatttcgtggaaatagaaagttcgaatcatcgcatttaaaaagcaacaaatacggcacttctatttgcgatcgatatctagatttcgatgatcttgtgttttaccagcattttatttcaatttactatcaatttcattgataccattctctagaaacgtttacgtcaataaatggctggcaaatcacaaagaatttgcataaaacacattttgaacaaaacagtttgcaaaaattataaagagtaaccatcggaacaaatattcttccatcagatatcggaactcgatacccgagaaacatcttatactattaacaattttatagctaataaaataactgaaatatac…
494	XLOC_013792 none gi|313881201|gb|AELG01001062.1|-11739-18089	6351	XM_003395234	PREDICTED: Bombus terrestris trafficking protein particle complex subunit 8-like, transcript variant 3 (LOC100646499), mRNA	5132	1.68e-82			XLOC_013792	gi|313881201|gb|AELG01001062.1|	11739	18089	11	1	gtttaattacagtattattttatagacttattaagacatgttattatatgttctcgtacaaggacgatttattttttattgtaagaaaggtatcgtttatttataatataatcatttatccgttacagaattccgcggctacaagtctatacagttttctctttgttttgatttaaaaaatatgaaatgctggtgcaaaaaatatgttacaatattcctgtcacagtttcaacatttacgcgaagaattacaactgagcatatttttatatttaatgtgttcagtgtattaatttataagaatgtaatttacaaaattcttttcacagattattatttcatcaggattcagcgattattatgtattctgtaataagcaatttgtatacttaacaagatt…
496	XLOC_013819 none gi|313881210|gb|AELG01001054.1|-7384-15926	8543	XM_003395794	PREDICTED: Bombus terrestris autophagy-related protein 2 homolog A-like (LOC100644291), mRNA	7395	3.48421e-48			XLOC_013819	gi|313881210|gb|AELG01001054.1|	7384	15926	20	2	aaaacatacgcgttattagaacaaaaatacatacaagctatgaaaacgatgctcacgatggtatatatattttatttataaactataaatataacaaattggatcgatcttttcgtaatacgtaacaagagcaatgaaactgaaacatataattagttataaatgtgttatatcatttaaaaaatgactttccgttcttcaaaatttatgcgatttaggtccaaagaaagatttgataatgccatatgtaccatcgagccaatttactactcatcatcgagttcatcttttgtatacctcttatctcgataaaagaacttcaaccgcatttctctcctataacattattcattcattcacgtcatggattctcatgtgttacacgaaagtcgatcgaaa…
497	XLOC_013820 XLOC_013821 XLOC_013812 none gi|313881210|gb|AELG01001054.1|-16743-55761	39019	XM_003395797	PREDICTED: Bombus terrestris dimethyladenosine transferase 2, mitochondrial-like (LOC100644639), mRNA	4709	1.01833e-93			XLOC_013820 XLOC_013821 XLOC_013812	gi|313881210|gb|AELG01001054.1|	16743	55761	49	1	ttaattaaggattatattttctgttcctacagataacaaagaaattttcttttgtcatttgaaagatggcattaaccaatatcttacttcttagtcaaatatctggatatgtcgtagctcttgttttatcactttgtatcatcataccaatgagtttgcatgaagacgaatttaggtagttgtcattctaaataaaaccgagtctcgatataacaaatattattagaatgttatgcactgttatgttatgcactgattaacatttgtttacagaggacattgtctgttgttctcaacaggaacttggcaagaatcagacggtcagtttgtagtaaattgggcctcacaagcatactgtaattacacaatatttgttggtttgatgctgttgttaacatc…
498	XLOC_013845 XLOC_013855 none gi|313881218|gb|AELG01001046.1|-67291-76509	9219	XM_003395774	PREDICTED: Bombus terrestris bromodomain adjacent to zinc finger domain protein 1A-like, transcript variant 1 (LOC100652277), mRNA	6392	1.00046e-64			XLOC_013845 XLOC_013855	gi|313881218|gb|AELG01001046.1|	67291	76509	25	1	tttttattggtttccggctttgagatgccagatgtgaatgcgcgcttccacgagcaccgttaaatcgtgctttgtcatgagactcgaaatgtttcgtgaaacgatatcaaagttttatgttcaatgcgtataaataaacaaaatttcaaatcaagtaaatcgcaacaagttccaggggaaattaaaaagcagttgaaactttaaacgcgtttataagagttggcgtgtgttgcatgtgtctctcggtgtttcggaaaaagtatagcactatcttcgacgtagaattgattataacttgttagaaacgtgaacgaagacgtagatttaccaagtgtcgacatgccgcttcttcgtaaacagccgttccaacgtcttcacgtttcatcagattttaaagac…
499	XLOC_013848 none gi|313881218|gb|AELG01001046.1|-154-8076	7923	XM_003395763	PREDICTED: Bombus terrestris serine/threonine-protein phosphatase 4 regulatory subunit 3-like (LOC100650882), mRNA	3644	3.01667e-08			XLOC_013848	gi|313881218|gb|AELG01001046.1|	154	8076	7	2	gcgaagtttacgtaaaaaatgtaacacacagttcttaagaaatgctttcagaaaaaataggtataaatacgctggaaaatctgttttacatgtaattatctaacagcacaagttgtataaatcacaattggacaattagaactgaaaaatcaatgacaattacattcatacaaagaaatatccttccttcgttttattctttgcgattaaacattgattatgaggtaagtatgactccgttcatcgaccaattctttctatatcattttcagttttatttaattaaatattcttcgcacttctacaacatacttctattccatgtaacacacaattgtcattcttacttttttcctttttacctgcccgattataaaggtgaaaataatttcgtggcga…
500	XLOC_013853 none gi|313881218|gb|AELG01001046.1|-41431-57056	15626	XR_131964	PREDICTED: Bombus terrestris hypothetical LOC100650401 (LOC100650401), miscRNA	15216	2.28571e-31			XLOC_013853	gi|313881218|gb|AELG01001046.1|	41431	57056	9	1	gctagtttacataaaaaatttactctcaaataacaaatgttacgaactttgccaaagatacgagaacaatgttttattgttacatataacaaatactagataaacaataaattagtaaagtataatgtagtacgttcagtgatgtgcatataaatgatcagttttataagtacaatgcgaaatgaacgaaataatatatgttaaagataaatcaaaattgcatagaatttgtttgcacactatgcttttttaaaaaaattttacatttcatgtaatatataatatagacaggtttttttcttctttaacatatacatttcattataatcacattctaacattctttgttagtaacaccggtagaaacacatctttcttttactagttacttcataataa…
501	XLOC_013870 none gi|313881220|gb|AELG01001044.1|-5004-18611	13608	XM_003395752	PREDICTED: Bombus terrestris protein peanut-like (LOC100649291), mRNA	4065	2.64444e-14			XLOC_013870	gi|313881220|gb|AELG01001044.1|	5004	18611	11	1	aactctgtgttacatcgtaccgtaaataaagggcgtctccgtaatcaacttggctgtggatttttcctagaaatgatatcgtcgaggccacccagagtcgacgcgccaccttcgactcgaccttttagtcaaactagtttcaccacggcttatatgtacgtatatatttagcttccacggaaacgtaagagcgtctctgatactttttagcttcccttcgacgtacgccttttttgttctctacgcgcgctaagagacgccagcgtctcgcttaaagcgtttcgcttactccacttaccgtttaaagctcgcacgccgttagcctgtaaccgtgtcaagaaaaaacaaaaaaaaagaaaagaatagaaagcaggtaccttccaacgcttcgttatccac…
503	XLOC_013914 none gi|313881235|gb|AELG01001031.1|-52833-65052	12220	XM_003395707	PREDICTED: Bombus terrestris dnaJ homolog subfamily C member 13-like (LOC100643888), mRNA	8109	8.5e-71			XLOC_013914	gi|313881235|gb|AELG01001031.1|	52833	65052	18	1	tgttaacacccccgagcatcatggccgctcccagtccaatggagccgtcgaaaatgtcattagtcggctaaaatgcgatcaaatagtgcctaaatatcattcactaatacgtcaaacataaacattgcatacgcgattcagatttactttgtgtttctcgtatctgtcattttgaaaatgactctgctgtgattcattttcaattcgtatgcgaatgtccctcctacgctacgcatctttcacaaacagtaaccagtgttttgttaaagcattatttataataataaacacgctgcattgtcaggacatgttacaatgatgccgataaaggataaccaggatgtggcatgttttctggtcacaaaacattcatggaaaggaaagtaagttcgcgttttt…
505	XLOC_013973 none gi|313881247|gb|AELG01001019.1|-23578-34132	10555	XM_003395675	PREDICTED: Bombus terrestris transportin-1-like (LOC100650400), mRNA	3255	5.57591e-33			XLOC_013973	gi|313881247|gb|AELG01001019.1|	23578	34132	15	1	gtgaggtcagagaaggctggctgcgttcagtggtgctgttgaaaaacacgatgaaaatggcgtggcaaccgcaagaggaaggacttcgacaaatcttgacgctcctcaaggagtctcagagcccggatacggctactcaacgagctgtacaaggagtatcctttcatatttaatcaaaattcgtttagtgctttggaaaaaaaatttgtcccagagatttttgttcccggtgagtacacccgcgacgcggtaacgaagtgaagcggctaggtcaatcaaggggcgtgcttttcgtcgcgataaaattttctgctccttttaaatagcgtcggaaatttcattaaaaagacgtagaagagggtctcaacagatatcaaggctatcgaaatattctgtttg…
507	XLOC_013998 none gi|313881256|gb|AELG01001010.1|-42752-58254	15503	XM_003395653	PREDICTED: Bombus terrestris monocarboxylate transporter 3-like, transcript variant 1 (LOC100647772), mRNA	7140	1.36364e-71			XLOC_013998	gi|313881256|gb|AELG01001010.1|	42752	58254	13	1	tgcgtgttacgcataggtccggcgcgttcgcggccgcggtatgaagagcagcgggggggggtacgcgtcgcgacgtccagcgtcgcgtaaacgggagatcacggcaggcaggcaggcaggacctaggaaaggcgacggccgggcggtcgttttattgatcccggggcgccgcggcgctacccacccgcggcgggatcgtctgcgagaaaattctctccaacagaatttttacgatctctatcatctagctgtaccgcgaatatacttacgcgaacgacagcgaggacggtgacagagtggttgttaattttttctcgcaattttacactggaacccgaacgattgaacgaaacggatcgggggaggcggcacgtagtaagttcctggaaggtggatcga…
508	XLOC_014039 none gi|313881260|gb|AELG01001007.1|-78382-97174	18793	XM_003395623	PREDICTED: Bombus terrestris hypothetical protein LOC100644290 (LOC100644290), mRNA	4496	4.1e-167			XLOC_014039	gi|313881260|gb|AELG01001007.1|	78382	97174	13	2	agtgactgaaagtataaaaccacctaaacattttttcaatatcggtgttcgagcttccgcgttttttagattttctcgaatttcctttgtatctttccgtcccttttgtctgcggcattaacgtcggttctgcggtaactgtagtagaagaaacttttggtgaaattaccaatgtattccaaaacttattgccaaacggagtatttttgtagatcgaaggctccttgatctcattagaggaaacagtagaattcatggaattccatggaaccttttcaaagacttgggatacaccgccagtccgattattcgaaggactttgattaaaactttcggtcgggttagtagaaattttatctgaataaacgtgactttgctcactggtagcttttacgtcaa…
509	XLOC_014063 none gi|313881268|gb|AELG01000999.1|-1-5948	5948	XM_003395603	PREDICTED: Bombus terrestris conserved oligomeric Golgi complex subunit 4-like (LOC100651757), mRNA	3305	9.50122e-25			XLOC_014063	gi|313881268|gb|AELG01000999.1|	1	5948	18	2	acacgaagtcccgcgttgatagcctcctctggacagcacgaagtcctacgttgatagcctcctctggacagcacgaagtcctacgttgatagcctcctatgaatagcacgaattcacacattggtagctccctcttgatagcagaaaataccgcgttggcatcctcctctggatagtacaaaatcctgcattggtagcctcttttgaatagcatgaaatcttacgttggtagcttttttagattggtactgcgttgttggtttcctttaaattttacattaacagctggcctttttcaaatcttacgaaatcgagataacggttttgaaatttcatgaatatacattatgattcattatcttccagacattaagttgttatcccaattaaatcgtccca…
510	XLOC_014118 XLOC_014115 none gi|313881273|gb|AELG01000994.1|-23057-40738	17682	XM_003395573	PREDICTED: Bombus terrestris kinesin-like protein Klp10A-like, transcript variant 1 (LOC100648161), mRNA	7973	3.10769e-08			XLOC_014118 XLOC_014115	gi|313881273|gb|AELG01000994.1|	23057	40738	18	1	attggttgcgttgaaaactagaccaatcgaaaagtaacacatgttcgagatgtcgaacgaagcaacgcgtcgttttgtccctggtgcggatcaaggagtaaaacgcgttgggaaaaatttgagagtatgttgcgactcgctgtctatcgaaagggatattatttggtcgagcatttggtaaaaacacgatgctgctgtcgcgtgaaaagttgtgttacgcgttctacgacgagaagcttggatacgtaaaagatagaagaaccgaaaagcagaatgcaaatgtcgctatgagcatgacggcgaatcgcctagtcgtgcttttcgttttcgtatcaggaatcgctgttgctgtcatcggcaccttactgtctcagtacattcgtggtttcctgaaatatt…
511	XLOC_014121 XLOC_014116 none gi|313881273|gb|AELG01000994.1|-59710-98412	38703	XM_003395577	PREDICTED: Bombus terrestris hypothetical protein LOC100648629 (LOC100648629), mRNA	9388	6.35e-61			XLOC_014121 XLOC_014116	gi|313881273|gb|AELG01000994.1|	59710	98412	44	5	cacaagcagagacgattggttcgtgagttgccattttgtccgtctatttatgagtaattctacttaaataacatattattagtgaatttttgtgatattctattcagttgtcataattgtttaaatgtgtggatgtgaaacagttcgataatagtgtacgatcaagtgtttggtttcatgtttggggttagtaccggttaccgcgagtaaaccggtacatgtcgaatagataagttcgcgtcaactacgaaagatgtcactactaaaaaatctggaacaacttccggtctttagaaggaaacggtaagtgttatttgtatttttatatttgtctctaatttatctttggacatgatactacgcgtcgacagtaaatgaatctcatttctccaagaatta…
512	XLOC_014142 none gi|313881275|gb|AELG01000992.1|-17540-24442	6903	XM_003395561	PREDICTED: Bombus terrestris proteasome activator complex subunit 4-like (LOC100646703), mRNA	6226	3.09234e-69			XLOC_014142	gi|313881275|gb|AELG01000992.1|	17540	24442	13	5	cttatgtataataattcatattaaagccgtattgacatttagacagtcttaaataaacaaatatagctttttttgtatattttatattatatcttgtatattttcacagcgaaataccaatacatttttttgttaaatatcatgtacacgacttttattttattattactaaaaaattctttactatataataaaaatgttaactttctgttaggcataataggatggtggcattattaaatcttgcaatatggataactgttcctctgtgaaatgttgcatatactcctgcacacccctccagccattatgagttcttttaaaatcatccaaagtctctttaattgtcatctgtaattcagaggaattttattatttaatgaattattgtatcatgtt…
513	XLOC_014172 none gi|313881280|gb|AELG01000987.1|-18910-55326	36417	XM_003395518	PREDICTED: Bombus terrestris tubulin polyglutamylase TTLL5-like (LOC100651835), mRNA	5546	2.47333e-36			XLOC_014172	gi|313881280|gb|AELG01000987.1|	18910	55326	15	1	ttcgagcatgtacttacattagttcgtgtttcggttgatagaggcagtcttcgtcgtgctgccatacggtatggctgcggtttgtcgaagttttctctttatcccgatataatttgaagtgaatcgttgatagtaatgtgttattcatacagaagttcatcgaaaagtagccgtccttacgaatgctagtgagtactgtcatacaatatttttaaatacacgtatcttatagtgtttgtcgagcacgcggccagcacgtcgtctgccagggtgacaagcatcctttttcctctcagctgagtttatggaccattggtcggttttatattttttgttttcgtccgatcctgtttattttgacataagtgtttcttcgtttcgtatccattacatattgtt…
514	XLOC_014173 XLOC_014178 none gi|313881280|gb|AELG01000987.1|-55770-75516	19747	XM_003395524	PREDICTED: Bombus terrestris zinc finger protein 211-like, transcript variant 2 (LOC100642245), mRNA	3739	3.2278e-27			XLOC_014173 XLOC_014178	gi|313881280|gb|AELG01000987.1|	55770	75516	45	1	ttactaactaaaaatattctataaatatttcacctgcctaaatggtcgagaacagaagaataatggatttgaattgttaaagaatgacgtatcagatgctttgataaatatagtatttgtggtatttggaagaaaatgaaattctaacacaaacgaagattcaattacaatttctgattcgtgtatgtaaagtgaaaaatatactgcatttatatttttataaaaatattttttttgtgagtatattctttatttcagaatctttataaaatcaatattgcattcataacagagaggtcacaacaactctatcaaacttttatatttaacattctaggtacaatggattctgagggttctgttatattggaatcatgcggagaacattcaattttaatt…
515	XLOC_014174 XLOC_014180 XLOC_014181 none gi|313881280|gb|AELG01000987.1|-84640-102084	17445	XM_003395319	PREDICTED: Bombus terrestris probable ATP-dependent RNA helicase spindle-E-like (LOC100646901), mRNA	4284	3.96e-13			XLOC_014174 XLOC_014180 XLOC_014181	gi|313881280|gb|AELG01000987.1|	84640	102084	60	2	tataaggcattttttatattcatatatatacgtataaaaatttattgatatgtacaagtcatatatttctcatattttgttaatataagtattgattttaccattttatattactctttcgtgaatttaaaaatattagaacacttttaaacagtctttattaaaattcccaagtatccatccatcttaaagaatgcattggactgtcagagtctagtgaagagggaccaaccattccataagccaatggagaaaacaagtagaagctataataatatgaataaataatatataattgctccattaaatattcgttattcaattgcattgtactaacctgtatatgctacttgaaacaacaatccccactattgtatgatatataacatttccaacttt…
516	XLOC_014179 XLOC_014185 none gi|313881280|gb|AELG01000987.1|-78651-84497	5847	XM_003395530	PREDICTED: Bombus terrestris transmembrane protein 8A-like, transcript variant 2 (LOC100642957), mRNA	5364	4e-135			XLOC_014179 XLOC_014185	gi|313881280|gb|AELG01000987.1|	78651	84497	10	1	gagtagtcatttatcgtaaatacgatcagttcctcatgatgcaattgaaacattattcgtaaatgaaattaatcgcaggtatctttcaacaaataaaaaaggaacaaattgcaacaatttccttttatgtttattctatcttatacacatgcgaaccgagaaaagtgaaattgttcccgcgtaatatgacgaagtcgctagttcgcgcagtttagcgtgtaacgcgacgactttccttcgacgtagacacttattctttacacaatcctcgtgtaagacaaacaacaccgtatgtaattacatagcgtgacgatctgttatttttcaatgtgaacacgatgtacagcgttatacactgttttaaaagttctacaatcttcgatgtagatacaataatct…
517	XLOC_014189 none gi|313881281|gb|AELG01000986.1|-9059-16649	7591	XM_003395517	PREDICTED: Bombus terrestris probable maleylacetoacetate isomerase 2-like (LOC100651600), mRNA	4278	2.04e-20			XLOC_014189	gi|313881281|gb|AELG01000986.1|	9059	16649	5	1	ctaaaatagttaggttgtgaaatgatgcttagcatcatataaatctgtatgaatttacggatacgtcaaccttgaaggtttttcctatcgtacagcactggttcctatcggaaagtgggatgtgattggttgtgtgaaccccagactggaatgagacagtggaatgggatgtctggcaatcgaataaaaggggagggaggagtaatttcgcgcgttgaacggataccgaataatttcgaagagattcgcgagtcacagcgtcgtctcgagtaatcgggcagagatcattaagtaggcgaatccgtccatcaaagcccggcgagatgtccgtcatgggaaaggtaagcatattaacattctaatgtattcaatccgacattgttatatagaactcttgct…
519	XLOC_014222 XLOC_014233 none gi|313881316|gb|AELG01000977.1|-87449-99893	12445	XR_131950	PREDICTED: Bombus terrestris zinc finger protein 16-like (LOC100651001), miscRNA	5586	2.25714e-60			XLOC_014222 XLOC_014233	gi|313881316|gb|AELG01000977.1|	87449	99893	24	1	gctttctaatcttataaaaacttcaaaaattatttttttgattcggcaatggcaatgtcaagtaaatctatcgccaatatttttacatattaagaaatacacgttatattgaacataactgtaaattgttctatatatctctataacggagattacgtataggaattattataattgaagatatatatgtatatgtaaggaactgatttattacactcttatgaaataaaaggtcgtgctcaagcacaagattagataaatcaagtttcgcttgacgaactacattcaagatcttatatatgtattacgtttctttcatttactctctctctaattgagttcttatttacaggtaatttcaactatatttttacttatatttgaattattacaaatcta…
520	XLOC_014230 XLOC_014231 XLOC_014220 none gi|313881316|gb|AELG01000977.1|-40230-62959	22730	XM_003395425	PREDICTED: Bombus terrestris histone-lysine N-methyltransferase, H3 lysine-79 specific-like, transcript variant 2 (LOC100650198), mRNA	6552	7e-91			XLOC_014230 XLOC_014231 XLOC_014220	gi|313881316|gb|AELG01000977.1|	40230	62959	53	1	tttcaatgcattggttactcgatgtacaaaacagatactgtatgaaatataatctgttcaggtagaactttgtactttgttgcattatatctacagatactgtttacatctgtttctcggttctataaaatcgtgttatgatcatttctcgtgtatatatgtatatttcaaccattgttcgctcacgcagcaaatcaatgaattaccctaacaaacttactaacgtgtcctttcgtttacaacaaaagtgtgtattattgcatagataacaattaacataatcaggcaacatcgtaataaatttcttttacccccattgatatacgcttaaaaatgcatttaccattctatactgtttttctctcttactacctcaacaaaatggtaacaatacaacat…
522	XLOC_014236 none gi|313881316|gb|AELG01000977.1|-164791-202627	37837	XR_131949	PREDICTED: Bombus terrestris hypothetical LOC100650880 (LOC100650880), miscRNA	5012	1.25714e-49			XLOC_014236	gi|313881316|gb|AELG01000977.1|	164791	202627	21	2	ttctcatgataatattgatctatatcaacactgtaatatagataggattattagtaataaccatagatgttacggtaataaaaatacagagataatagtaaagtaataaaattagacattactatagtgattgtaatcaataagtgaataagtaaaaatatacatatatatatatatgtatactatcttagaatttgtaatattccttaatacatgtgcacagaacgataatacgataatatggtaataacaactgattctcgggttggcctcgttaaaaactataaaaaacagtaacaacgacgacaaggattgcgataaacgctatcagctcgccataaatgccgtatcaatcggctataatatagaaaacgagtgccgcatgtgttccatattcac…
523	XLOC_014260 none gi|313881322|gb|AELG01000971.1|-37968-57515	19548	XR_131939	PREDICTED: Bombus terrestris hypothetical LOC100645828 (LOC100645828), miscRNA	5471	1.5875e-45			XLOC_014260	gi|313881322|gb|AELG01000971.1|	37968	57515	15	1	caccgaataggaacgaacgagaagcctggtatcctaaaatggctttattaactcttaactttacacgtgtttaatatgcagtacttgtcagagatatctgtatacgcgtgtatctgtgtgtctgtgtctgtattattccacgcttctttcattagtcgtcgaccacaccacccgataggatgatcgttaacgagacactatgccttttcgatcgtgcagatcgaaggaaggacgatattttattacctggcccgattccttccatccggggttccgtcgaggcgccatagcggacaaaaataatttgcgaattcccagtcgacgagtattactcttatgtatatatcattatgtgtacaagactttctcctccttcgtctttcccctcgaagcggaact…
525	XLOC_014276 XLOC_014289 none gi|313881324|gb|AELG01000969.1|-223681-279173	55493	XM_003395429	PREDICTED: Bombus terrestris hypothetical protein LOC100650481, transcript variant 3 (LOC100650481), mRNA	5710	2.31645e-33			XLOC_014276 XLOC_014289	gi|313881324|gb|AELG01000969.1|	223681	279173	31	2	atcttttttagataataaacagtatatttatgtaatatcgatatagcacagtttctagcgtacagataacgtaaagttaaatccatacaaattttgatatttttattgaagtactttcgttgcccaccgattttcataattcgtatatacacagatacatatttagacgttaataaataataaatagtaatgtcgtatatgggaacactatatggtagatttatatataaaactttgtgactatgattaagagttccttcttatatacagaaaacaatttcgacagttcgactatgttccggcgacgtgtatttacaaattgatcgtagaatattacgaacgcgtaaaatttagctggtcgtttcgtagtttccaaaatgtttgctatttagaaagtta…
526	XLOC_014279 XLOC_014268 none gi|313881324|gb|AELG01000969.1|-83495-104713	21219	XM_003395417	PREDICTED: Bombus terrestris ubiquitin carboxyl-terminal hydrolase 34-like (LOC100649448), mRNA	21781	2.55e-44			XLOC_014279 XLOC_014268	gi|313881324|gb|AELG01000969.1|	83495	104713	30	1	atagtattgtgtgttaaaatttttcataaagataaaagttattttttttatactatatatgaacgttaaacatatataaatatgacttatgtttgatcgtttttaaacttcatttaaagcacttgttagatgttaagattcaccattgcctatatttttaaaagttaacctaccaagatctgttaatttttgttcaactattgaataataagtattacaagtattatataagtattattaacaacttccctattactgtttaatttgtgcatacgcgggtataacttcttctgatggcgaatgtagataacgacgacttagattaattgctaccattatacagcatagcaataagggaccaaaaatggcaccttctacgcctaagcaaaagacaccacc…
527	XLOC_014280 none gi|313881324|gb|AELG01000969.1|-106398-115261	8864	XM_003395417	PREDICTED: Bombus terrestris ubiquitin carboxyl-terminal hydrolase 34-like (LOC100649448), mRNA	21781	4.41429e-71			XLOC_014280	gi|313881324|gb|AELG01000969.1|	106398	115261	7	2	taattataataatggaaatcactttcaaaataaaatgtttttacatagttctgctggaatcatacaataatgtaaacaacgaaatataaagaatattttaaataaaatattctttcttttaatacaatttgatgaaatgtaaatatttttgtaggtattaattgattgtaagtattacttgattgagtgtcgatacacattctcttgacttcttaaaacaaacatttagtatgtgctactgcaagatttctgaaaccattatacaataatatgcgtagctatatctgtgtgcgataaactactaaaacctgacttatgagtgttatcaacacacacaatgtaaaatatgtacaaagatttatggagcccaactccttattttctttcatttttccccca…
529	XLOC_014310 none gi|313881330|gb|AELG01000963.1|-90193-105686	15494	XM_003395414	PREDICTED: Bombus terrestris probable Rho GTPase-activating protein CG5521-like (LOC100649088), mRNA	9300	1.60372e-47			XLOC_014310	gi|313881330|gb|AELG01000963.1|	90193	105686	32	1	atgtggaattccttgaaatcaatcatcataattttattgtgcaataaaatgtacattccatcgcagaaatgtgtacaatcagtacgatgtcagagaaatctttggataacgaatttcagttacaggggaataacgcattaagacaattccgaatgacgtttctacgagaaaaaaaagattgcctaacgtgttcatatgaatgcaaatacataatttcattttttctctactcaattactacctgtcctatattgctacaaattctataaacgttcttacagaattgcaatttcataatacaggattgtacagcatcgtaattttatgaaaaatttcagaaattctattcgttattcgaggagccgcaaaatggcgctacaaaattctagttgccataaa…
530	XLOC_014332 XLOC_014329 none gi|313881335|gb|AELG01000960.1|-34492-105599	71108	XM_003395400	PREDICTED: Bombus terrestris sodium/potassium-transporting ATPase subunit alpha-like (LOC100647333), mRNA	4495	8.05818e-32			XLOC_014332 XLOC_014329	gi|313881335|gb|AELG01000960.1|	34492	105599	20	4	ctcgaaacgccagtcagtctctggtccactcgaagccgcgctgttaaccttctatctcatcgaacaccgctcgccgcagccatgggtgacaaggtttgtgattgcttagacgcacaagtccatctcttcgagttctctgaaccaacgaaaatcttcgctttgtagccagagcgtgtcacaagctttatcctgctttgtcgagttctatctctatctctgtccctctttgacagttagccagatacgccaatagtgtacgcgtgtatgcgtgtgtgtgtgcttgtggctttctctgtgtgcgcgttacgtatacgtgtgatatatgtgcgttcgtagaatgtgtgcatgagagagaaaggtagatagctagagaaagatcgaaacggtaagaacgagcga…
532	XLOC_014367 none gi|313881347|gb|AELG01000948.1|-540-20144	19605	XM_003395389	PREDICTED: Bombus terrestris probable ubiquitin carboxyl-terminal hydrolase FAF-X-like, transcript variant 1 (LOC100645871), mRNA	11860	5.06667e-48			XLOC_014367	gi|313881347|gb|AELG01000948.1|	540	20144	37	3	agtgagttctacaacgtcacgtcaaaaagtgcaacaaatttctaccaccatttactatgtaaaggtgcgtttacccgatagaagtttgatgcgataatcggtgataataggaacgttctgtgtgtcacggcacgttgtttaacgggatcgggattactctcgggaagaaaattgtaaaagattttctttaatacgggaatgctaatcgttaggatggccgccattttgtccggaggtggcccggttgagtgaacggggcgaaaatagttgctccctggacacaccgaggattgttgaaattgcataggtaccggttacgtgggatctattcacttatctctaattatcgaaagaaatctgactgttcgtggaaagaagtggcgcatagatgagaaacat…
533	XLOC_014429 XLOC_014420 none gi|313881361|gb|AELG01000934.1|-99247-118785	19539	XM_003395679	PREDICTED: Bombus terrestris probable E3 ubiquitin-protein ligase TRIP12-like, transcript variant 1 (LOC100650881), mRNA	8917	1.024e-40			XLOC_014429 XLOC_014420	gi|313881361|gb|AELG01000934.1|	99247	118785	45	8	attggttaataaaatcaaataatgcatattaaccaatcattgttcagagaacgttacagtatggctacataaaggaacgcacatgcttcggctgaatcaaccatacaacctgcatcctgtataatcctcggtcgagatatcgtagcagacgacgctctaatcgacttgacagcacagtctgtattttcacgtgtcctcttatacatcgcattgcgtaactggagttcgacttccagggaggagctccctttttcggtaagtagttatttcaaataaaattaaaaggatcaacaaacgtttaataattataacatctgttacggttctgtcaaacatttgttctgtttattttatcagtatacttcatttatcgcaaactgttttgacataggttgagaa…
535	XLOC_014521 none gi|313881419|gb|AELG01000879.1|-24096-28593	4498	XM_003396352	PREDICTED: Bombus terrestris PAB-dependent poly(A)-specific ribonuclease subunit 3-like (LOC100643848), mRNA	3146	1.77778e-56			XLOC_014521	gi|313881419|gb|AELG01000879.1|	24096	28593	12	1	attgctttcaaaaataaacatttatttcaaaattaatgcttatcagttttatcctaaaaactaagatctatcctatacactgattgtgtttaggtgtattcacgcacaaaacatcttaagaattcattacatttttacgttgtgtacaatcttttgtttgtttgtatgctaccataatagctttcacaacaagatcaaacgctttcagatttacaccataacactccttgcacacatacatatattacattcaaataccagaatgtattttgcatataacctttcaatcaaccttgtaatcatgcttacaaactggttcacatactattattcttatcaccaacttaattcttagattaaatcttacttttctacgtcttcataaagattaaaataaca…
536	XLOC_014550 XLOC_014545 none gi|313881431|gb|AELG01000869.1|-2244-53395	51152	XM_003396327	PREDICTED: Bombus terrestris rho guanine nucleotide exchange factor 10-like (LOC100650685), mRNA	8322	2.06e-43			XLOC_014550 XLOC_014545	gi|313881431|gb|AELG01000869.1|	2244	53395	26	1	cttgtatacgttctttttccagtcgtgcgaacgataatttttccagccgattaaaaactcaagatcctctgtcggctaagcaaaccaacgaaaatgcagatccacggagggtcaagttcggttgctcgacatcatcttccccttccatcgtattccacctagctcttagctcccacccacttaagttccctttatatattcgtctctctcacacccatccaaccatttctcttcgcattctacttccctcttctgtcctcccttcgttggagtcctcggtgttaaactgctagcagtaaatacccttccatggacgtgaaattgaccgaaatgactgcaaagtcgaggagaaaagagcaagtggcaagaagggcgtacaataaattttcatcggtactt…
537	XLOC_014568 none gi|313881434|gb|AELG01000866.1|-27939-35879	7941	XM_003396321	PREDICTED: Bombus terrestris hypothetical protein LOC100649808 (LOC100649808), mRNA	4512	2.5e-37			XLOC_014568	gi|313881434|gb|AELG01000866.1|	27939	35879	11	1	cattggtttaacactcgatcggattgaaatcggtaatgggcattaagtgtgttcaaaaaaatattcatgggtagacaggaagtgaatagtcggggagagttttcgtgacgagagccatcttgacgagcatcggcttgctcatgatagacagaggacgagtctgtggcggcggcggcagcggcgatggaatcgtttctaaatgttcccgtgaattctgaacgctcgtgttgtcagcaattagtataatcgtttatatcgtacatatctttcacagtgaactggctactatttcaagaacaaatttatttgtgagttttattcgttggtaacttacgccactggccgcgtttacaatgactccatgctgtgtgcctctcgacgtcttaccatttatgcggg…
539	XLOC_014641 none gi|313881437|gb|AELG01000863.1|-91839-100297	8459	XM_003396275	PREDICTED: Bombus terrestris ATP-binding cassette sub-family G member 4-like, transcript variant 1 (LOC100644523), mRNA	2314	7.70917e-47			XLOC_014641	gi|313881437|gb|AELG01000863.1|	91839	100297	16	1	cagttatataatattattaattgtatacaaatatcacaatgacaaaatttacaaaaatatcaatataagtattaataatatcttgtgataaaaatatgaattaactcgatatcatatgaaaagtatgtatagatacatttaagcacatcatcttttggctttatgtgctttccatttaagtaccaagtatgtcaagagttgtaaacacactatccaaacagataaacctaatacagtcatgtaataggaaattgcgggcatatctatttcttctaaaatctttttaggtgaacgtaatggacaatagatttcatcacaccgtaaattttctctgtttccatcgtaaattgcttgcaacataccttcaaatccatacctacagaaaatcaaaaataattt…
540	XLOC_014681 XLOC_014687 none gi|313881447|gb|AELG01000853.1|-31464-72590	41127	XM_003396236	PREDICTED: Bombus terrestris hypothetical protein LOC100649576, transcript variant 1 (LOC100649576), mRNA	6639	7.05882e-17			XLOC_014681 XLOC_014687	gi|313881447|gb|AELG01000853.1|	31464	72590	30	1	gaggaattttcgctccttcttattttgtatgaattgactatagatataacttatagataacatttagtatatcaaagaagaagtgttgttacaaatttactatatacataggtacatcttttactctacaaaatttgtaagttcgtgaaaactcttctattattatatttatttccttaactatacttcaatacctttctacacgagtgaatataaacaatttaattatacaaatttacatataataaattaaatacttttgggctgtttttatggaaagctcactatcattgaataatgttcgagcttaaacgcattaacatgttaattcaatccactaatcgactagtctattactaaaatgccataattttaatcatcatgctatagaaatcttgt…
541	XLOC_014684 XLOC_014690 none gi|313881447|gb|AELG01000853.1|-1-9507	9507	XM_003396238	PREDICTED: Bombus terrestris transcriptional repressor p66-beta-like (LOC100649770), mRNA	6357	8.60333e-28			XLOC_014684 XLOC_014690	gi|313881447|gb|AELG01000853.1|	1	9507	21	1	gttcttttcttttcgaacactcgttttgcgttaccatgtgaaaaaatgcaatgtaattattttgaacgttctcccattatcgcgtaaaattcaaagcaatcgtgatcaacgatcaatctgacaaatcgtcgatcacgcgaaacatcttacgcgatttcggcagtcatgagattgaagatgcagcaagcatcttcactttttctttattctgtttctttttttcttttaatggaacaattatacatttgttgaagaaagggaggttggtaacaaaacgcagatatctggtgtatacataatagcaataaatttggaaataacccgtcacatacaaatatcgtttggtcaaaggatttaagatagattattaaattttaatgtaatcaattttcttttata…
542	XLOC_014685 none gi|313881447|gb|AELG01000853.1|-10640-25995	15356	XM_003396239	PREDICTED: Bombus terrestris f-box only protein 33-like (LOC100649881), mRNA	3686	4.3e-44			XLOC_014685	gi|313881447|gb|AELG01000853.1|	10640	25995	6	1	ctttatgccatgcataatttattaatcgatcgatacatttttaaaaattgattgatacttgcgaaaacatttgatttctataatcaaagaagtagtgtataaatcatagaccggcgtacaattctacgggatgttgaagttgaaagaatactgatatttgtttgttttcttttcttttacgcgacgatattaacagttttgcatgttacaaatgcttgttcggaggttatgtagtccacgtacgaaagaaaaagatgggtagaacacaaatgggtagtcgttaatgatcgtggacaattacagctgcgttacaaatgatcgattctcaaatcgttcgtgacaaatgttccaacgaccagttcctgttcttctcctcgaaatataccttttcagtgaaag…
543	XLOC_014767 XLOC_014763 XLOC_014756 XLOC_014768 none gi|313881463|gb|AELG01000837.1|-50374-76112	25739	XR_131993	PREDICTED: Bombus terrestris nucleobindin-2-like (LOC100645081), miscRNA	5427	3.75833e-14			XLOC_014767 XLOC_014763 XLOC_014756 XLOC_014768	gi|313881463|gb|AELG01000837.1|	50374	76112	30	1	aaagtaaattttttattatatagcttctatcggtaaaagcaagaaagaaacccttgtaacgaaatggattcgtgttgccatctaccgcacgaactgtaaacttctacaatgtaatataattgtaaacgtatgagacatcgacggaaaaaagataatcttgaataaatcagtacctttcggtactgaccggtattatcatcgattgcgttcgtctgtctttcctcatctatgtactgtatataatgtatgtttaaatctatcttataattgttgtagcttgttgttataactatcaatattgtgttgagtttatataagaagcgaattttagtgcatttgtatcagtgacaatcttgctatcgagatcacctcgttatttttatccatttacccgtcgtt…
544	XLOC_014780 none gi|313881464|gb|AELG01000836.1|-19422-62118	42697	XM_003396414	PREDICTED: Bombus terrestris disco-interacting protein 2-like (LOC100651283), mRNA	7247	1.99412e-32			XLOC_014780	gi|313881464|gb|AELG01000836.1|	19422	62118	19	1	gagaataatacgcgacactttttcaatgtttattctatataacgaggagagtaataggggcagcgtaaaacagtgcggctcgttgcaaaaaaatgtacattacgtttattgatggtagctcgcgaagctcctcgtgaatatcgaatggattacaaagaggcgcttggttttaaaggttcgagtaatttacgatgcaacacgtggtacgatacacgaccgattgtgttgcttcattgcttccttttgttccctccttcttttccttccttttttctcacttgaaacaaggaaaaagtctgctacggatcatagagaaattgctatgatgttcctataattcctgtgcttcgatttctcgcgtttaacccgctttttttcttctcttttctgtcttttttt…
545	XLOC_014786 none gi|313881464|gb|AELG01000836.1|-139603-159971	20369	XM_003396191	PREDICTED: Bombus terrestris hypothetical protein LOC100644131 (LOC100644131), mRNA	1478	8.45e-54			XLOC_014786	gi|313881464|gb|AELG01000836.1|	139603	159971	9	1	gagtaaaagaaaaaacatagaagtagggaacgaatgataggtttgctgggttttgatatctttaaagatgtttctactctgttttctttttgtttcttttttttttttcttaacaagacatttaatattcgctcagtatctgtaagctcagcaaaatcaacattttgcgtgggaacagacgttaagaatttcggtggattccactcgttggtaacgtcgcatcttctcgtgcaactcgacgactcgctcaactcacctcgatcgattcaaaatatttcgccaaagagatcacctcgaagtataccgctcgtctgtaaccaggctattctttttaacatttataaagtgctatcggcataggttcagagtttaaaagaggctgacaggattttcgatgaa…
546	XLOC_014799 none gi|313881466|gb|AELG01000834.1|-116662-132479	15818	XM_003396405	PREDICTED: Bombus terrestris UDP-N-acetylglucosamine--peptide N-acetylglucosaminyltransferase 110 kDa subunit-like, transcript variant 1 (LOC100650322), mRNA	5750	2.08462e-29			XLOC_014799	gi|313881466|gb|AELG01000834.1|	116662	132479	20	1	acggagtgtttataatgtaccaccgtttgcattcatttgaatgcaaaataaccatatttttaagaattatgataaaaccgttaaaatagtgcgtcatgagttgcgacataaagacgaatccgaagacagtttgttacaaaaaataataaagaaatcgattttcctatgagtttgcaatcgttctaaattaaatacgtaattatataatcaatggtatgtaaggtaagtatagtcgtacaatttcaaaatgatagttaaattatttcaactatgattcaataataatgagataatttaataatttattgactttggtaaatttatttcaatattcttcaaatcttgaattaatgtaaatctacacaaatatgctattaccgtctacagaaatgaaagttt…
547	XLOC_014837 XLOC_014831 none gi|313881474|gb|AELG01000826.1|-7469-36545	29077	XM_003396266	PREDICTED: Bombus terrestris hypothetical protein LOC100643240 (LOC100643240), mRNA	2973	0			XLOC_014837 XLOC_014831	gi|313881474|gb|AELG01000826.1|	7469	36545	60	8	cagaaaattcaattaaacaatcaagaaagttctatggaggaagtagcaacggatcagcatacagagaaaaatgtttcttcagagcttgaagtggatcagtggtgtagaacgtgcgcgaccaagaaacagaaccttgtaagcatgatgacaggaaagagcacagacatgagtcttctatcaaaattgaagcttttaatagaaattgacgatgaagatgctttacccacaaaaatgtgcaatgaatgtgtagacaagttggaacaatcgttcaagttttttcaacagatttatgtagcagacaatacattgcgtcatgtgtttccaaatacacgaccaagtagtacacccagaaagcctttgtattcaatcagtaaacatatgagaaatgaacaaaaggaa…
548	XLOC_014859 XLOC_014864 none gi|313881475|gb|AELG01000825.1|-24374-32957	8584	XR_131997	PREDICTED: Bombus terrestris hypothetical LOC100642756 (LOC100642756), miscRNA	4403	4.7e-111			XLOC_014859 XLOC_014864	gi|313881475|gb|AELG01000825.1|	24374	32957	20	1	gttattttatacaaatatcatgtacaaaggttcttcccttctgatatatatgaaaagcagccaggtgactcatcgaaagtccacgagcttcctcgcctacaattaacgtctgactggctcgaaattttcgagccgcaacatcgattgctccccaaccggaggagcgatgctcgttagaccgttttcgtcgaatttcaccccgcaatgcgggcccgtgattaattggcggcattgtttctcgttagtttattatatgatgaagcgactcgtctatcgacctccatcaacggctgattgactccgatatcgcggaaatctagttcagaaacgcgtcgctgccctcgcggatcatattaaacggaacgcagagcacgatgctgggagcacggtcgatcgatg…
550	XLOC_014964 XLOC_014953 none gi|313881529|gb|AELG01000771.1|-109989-122192	12204	XM_003398100	PREDICTED: Bombus terrestris hypothetical protein LOC100650691 (LOC100650691), mRNA	7349	2.69375e-61			XLOC_014964 XLOC_014953	gi|313881529|gb|AELG01000771.1|	109989	122192	29	1	tttgctcttcttgttgttgcgcaacgaggagcgcgcagcgtctcagtatgtgcaggaaggtacaagtgcgttcgtaacatcatgtatcgttgaaaaagtgttatttttctgctaattacgttattttgaccaaagtttcgtggatgaagttccatacaagtaattctcctatggaataacttaataacaacgaaacaacgacggaggtccgaaaattttcggggaacgttacttggctgaatcaaacaaaatggcgactatccttttcttggcggtactgtttacttgaccgtgaacgttatgttccttacaaagtgtgacattaaaggtgttgtgtatttaactactctgctattaattaatatcactttaatttgatatttaaaaaaaatcttgtgc…
551	XLOC_015005 none gi|313881531|gb|AELG01000769.1|-40867-53253	12387	XM_003398498	PREDICTED: Bombus terrestris phosphatidate phosphatase LPIN2-like (LOC100649067), mRNA	7313	2.42727e-48			XLOC_015005	gi|313881531|gb|AELG01000769.1|	40867	53253	16	2	tatcataccaaaataataacatagtaataaaatagtaataataataaacctaataacaatcaatatacattgctttgctattacaaagtgatagcaaacttatgataaagacttgtaaatgatacagaaaaaatattgtcatttcctgtattacttttttcttatagttcattcttcttttttcatgtttccttcctttctttctgaggaatagtccataacaaaccaggaaatgttttagcgttaaactaaatgtcattaaaatacaatactgcaccgtcaagtaatttgtatctactagcactatgattgtgtggttagcgtcaggatatcgatcttctttactataattgtttcaaataatatatctctaatgtcatattcttaatagtacacatt…
552	XLOC_015009 none gi|313881532|gb|AELG01000768.1|-22613-47023	24411	XM_003398490	PREDICTED: Bombus terrestris filamin-C-like (LOC100648105), mRNA	13235	1.68817e-37			XLOC_015009	gi|313881532|gb|AELG01000768.1|	22613	47023	47	1	ggaaaatcgtgtaaatcaaggaatagcgttccttcggaacggttccatgagatttcgtgttcaggaagttgcttcgcagtataacgacgtaaatatcagttcgcataccaacgttcttactttcttacgtcttcagttgtgcgagtgaacgcataaaacaatttgcgtttataatatttatttcaatgatgtgaacttcattgctaatgatcaaaatttttgcataatttcggaattatccttttgcgtattctttgaataaacctactccaaatcgcgctctttcaacgaagattccgattggtcacttcattgactattgaccaatcgacgaatgctcttcttgcaaagtctacacaatttacgtacacatattctagaaactaaattatctattat…
553	XLOC_015034 none gi|313881535|gb|AELG01000765.1|-4900-17496	12597	XM_003398474	PREDICTED: Bombus terrestris 2-oxoglutarate dehydrogenase, mitochondrial-like (LOC100646187), mRNA	4800	1.2625e-27			XLOC_015034	gi|313881535|gb|AELG01000765.1|	4900	17496	19	1	gaagagaaaaaagtactggattttattaaaagggggaaggttgtttaaaaatacctgataatagctaatataatttaatttcgtaggatgctacaatatttaccgtgacataccgacaatgtgcactaacgtaagtaaacttcaatttattctcattagtaactttgacctattaaactttaatatcagagcatacatgtatatatcgtcgttattatgcatgtaataacaagaaatgatgagtggaataagagtaccgcagtttatataggaccacattgcatctatcgtattctagcggattacaaaatatcgtgtactattgttacgtataactcaaacttgatacaatacttcccaattagtgacatggtacaacagatattccattcataaaac…
554	XLOC_015067 none gi|313881547|gb|AELG01000753.1|-1022-11925	10904	XR_132109	PREDICTED: Bombus terrestris hypothetical LOC100648946 (LOC100648946), miscRNA	8806	3.70909e-21			XLOC_015067	gi|313881547|gb|AELG01000753.1|	1022	11925	13	1	atttgtacaattatttattatacaattacacccataaaaaaaggataaaattgggaactacttatcctataaattgaaattgaactaaaattaaatgatttttgtttacaagagatataatactttattataagaaatatgaggaattatttattttattcttcatagaatggttcactgatgtgtgctcgaaatgcgtgttctaccccctgttgaaatcaataattaatttttatcattttctttttatattgcatacaaatttttacttactcattgaaaatgtttatacatttcctgtgcgacatgtaccgaggaaaaagtggcacttaaagtgcgttttgtcggcggtgtcaaggcatgatcaattgccgtccaaatgcattgtgttccattcac…
555	XLOC_015123 none gi|313881554|gb|AELG01000746.1|-16780-27795	11016	XM_003398402	PREDICTED: Bombus terrestris protein Smaug homolog 2-like (LOC100647509), mRNA	1749	7.76667e-09			XLOC_015123	gi|313881554|gb|AELG01000746.1|	16780	27795	9	1	attaacgtcactgtacatataaagagaagaacacaaccatcaagttgtttgcgtatgaaaaattttttattgaaaaatgttctttcacgctacaacgtcagtataccttcgtctatttaacgttataacagtacaaaaattgcatttttacaagttatccagcttacgtgactaaaatatcccagttagcaatctgataattcaaaagctacgtttcttaataattaacagaaggcgccgtgtatagcagaggcattctttggccaaaacgcaacataccagtctcaattggaattcatccaccttcgatagatcaatcggattgataaattcatctacaatgtgcatctatctcgtcaaatatcgacgaaaactctgtctctcctgtttaatacccta…
556	XLOC_015143 none gi|313881557|gb|AELG01000743.1|-45778-53663	7886	XM_003398398	PREDICTED: Bombus terrestris beta-amyloid-like protein-like (LOC100647035), mRNA	4715	8.97778e-32			XLOC_015143	gi|313881557|gb|AELG01000743.1|	45778	53663	17	1	ccgctgccgaaaagtaactaacgttcaactaataattatctttgtaatttatttattgataagtaaaattacatatatccacaaacacaatacgttcttttcacggggtgtattaatgcgataaaatttgtgagtggcgaggagaaatccttgtgtgatggagagaaagagggagacggggagttagtttaatcctccggttagtaacttttctactcgtcgaagaacggtcacagaaacgttctatagcaaacgtgtagtttccgatcctacaattaaaggcaactaaaaaattatccatcgtgtttcctcgattttttctctttttcctctttttttttttgcttcggttcgaccaagtgggcgttcatatgaaatatcagatattttttatcgaac…
557	XLOC_015196 none gi|313881573|gb|AELG01000727.1|-645-8325	7681	XM_003398070	PREDICTED: Bombus terrestris lysine-specific demethylase 6A-like (LOC100646833), mRNA	4729	2e-94			XLOC_015196	gi|313881573|gb|AELG01000727.1|	645	8325	7	1	aaggagacggcagctgccgtctatagaagaggcttggaacttaccaattagtgctgaaatgtccagcaggcagcaacaacaacaacaaccacccactggccccggttataagtatggtgctacaccagctgggccaccacctccttatcctcaagcacaaggacagaatcttaatacaaaaagatttaaggtaaatctttagtcagttattagtaatgatactataagtgacaaaaattttaaatttaaaaaatctgtggtaaagtaaagttcactagaaataaatcttaagatacagtttaataatgatacagtttagatattaaaacacatacattgttatatgcactcatacagcaaaaaagcatttgtttgattgtcttaactgatgaaataaat…
558	XLOC_015213 none gi|313881577|gb|AELG01000723.1|-38064-57498	19435	XR_132129	PREDICTED: Bombus terrestris adenylyl cyclase-associated protein 2-like (LOC100649182), miscRNA	5038	1.25556e-73			XLOC_015213	gi|313881577|gb|AELG01000723.1|	38064	57498	10	1	cctgattcgatgagaagggactgtaatttcttgctgtatctgaaacactttaatcgtgttccaaattcttgaaaagcgaaaagaattatgaatacaagagttgaatggaatattaatttgttttattaggacaattagaaatagcactgaaaatcatattcagaaataaatattaattatcctcgatataatactctatcgatattaaaacgaaggctgtaaagattacggcattacaggcagtgcgatccttaatgataaataatctcagtcaaacgatcatcattctaaaaccaaacgggcatagtactacatacgtacatatgtaggtatataaattataaaaaaaggtcgtatttctttcgagtttttccttcgtcttttctctggtaaaaaagg…
559	XLOC_015234 none gi|313881582|gb|AELG01000718.1|-25039-42785	17747	XM_003398322	PREDICTED: Bombus terrestris solute carrier organic anion transporter family member 5A1-like (LOC100648366), mRNA	4731	3.66429e-22			XLOC_015234	gi|313881582|gb|AELG01000718.1|	25039	42785	14	1	acgattaaaaatattggaacggaatttttaatatatcaaactaaaagaaaaaaaaagaaaaaaaaatagaaaaagaaaggaaagaaattttgaggatacgattcatcataaaacggtatatacgagaaagacttgcgtaaaaatatttaagtaacacgatggaaaaattgtgcgagtcgcgcgatcaaaatcgttcattccataacgttcgccataaatcgtacaaaacgatgcgttttatattagaaacagaacgtcgtcgtgtcaatggcgaccaccgtaaaatcctattaaatcgtataatatatttatatttatgtatatatatataattataatgcacgtaaccacgtgttcatttatttctcgattgctcgttataaatcgttctaactatta…
560	XLOC_015268 none gi|313881587|gb|AELG01000713.1|-84937-114623	29687	XM_003398317	PREDICTED: Bombus terrestris kinesin-like protein KIF13B-like (LOC100647628), mRNA	11192	1.176e-56			XLOC_015268	gi|313881587|gb|AELG01000713.1|	84937	114623	26	2	cccacacttcccaaaaatggtttacatttttaaaatcctccggcataacacgttcaccattctctcgcgaaactttccacaaataacgaagaagatttgttttctttaattggagcttatgccagagcgaacgttgcgctttctgagaagtccagccaaaacggctagcctgatggatgcgtaaaatggtaccgtgcataagtcgcgcgtatgcaatcggcagcagtgcgagggtagaaaaacgagggagcagcgtaaaacagcaaaagattagtctcacagcctttttatagttaggagaatcgattagattacagggcgttttattttacgtcttgttactttttttctttttctttaatactctgaaaaaaatggacccgtgcgaccctttgtttc…
561	XLOC_015321 none gi|313881600|gb|AELG01000700.1|-23920-71037	47118	XM_003398279	PREDICTED: Bombus terrestris hypothetical protein LOC100642851 (LOC100642851), mRNA	5289	8.17647e-07			XLOC_015321	gi|313881600|gb|AELG01000700.1|	23920	71037	22	1	cttcaatcgctaatttttccttcttgaattttgaaaccgaaaaatatctacagcgccaacgacggagtatctccgcttccttggatagaccttttcaaacataaattccctagaagtcatggggatagcagcgacaccggctgcagtcgaacgaattcggctgaattcgggcgcgtgccatacgaggcgcgcgtagaggagcgcatgctgggacgtgtcacggacacgcgtgtgtcaggaacgcgcatacatttctgtcgtgactggccagaaggcggcgcagaggggacgtgaaggggtagaggcttgggagagcaaacaggcgcgtagataggccagctcacacggtggagtttccgcagcgagctacggaatcatcctatgctcgtaggttgccgc…
562	XLOC_015355 none gi|313881614|gb|AELG01000686.1|-1547-16549	15003	XM_003398267	PREDICTED: Bombus terrestris yorkie homolog (LOC100651410), mRNA	5063	1.52167e-38			XLOC_015355	gi|313881614|gb|AELG01000686.1|	1547	16549	6	1	gagtaaagaaaaataacactgtttgtcagtacgtaagtaaacaatatatttatcattatcgttattactaaggcacttgttaccgatataaaaatgtgtacgtcacaaattattgccaatgagcatatataaatactgatattaaacaactaattgcttctcgtagtataatctcagatattatggatgtcacccaaggggagtttcttgacttgttttcgttttctattactgttattcgactgttattaacaaacgctttccatttcgtgaaataacacttatttttcttcacgttaaattgaaggcactttgtaagaggtctccgcctccacgcgatgctccccccgcccctacacataacaactaaattgagtttagactaaaagcaagatacgg…
563	XLOC_015376 XLOC_015380 none gi|313881619|gb|AELG01000681.1|-21582-31033	9452	XM_003398257	PREDICTED: Bombus terrestris DNA-directed RNA polymerase III subunit RPC4-like (LOC100650164), mRNA	2442	2.5625e-43			XLOC_015376 XLOC_015380	gi|313881619|gb|AELG01000681.1|	21582	31033	29	1	ccgacgccatgttggcagattgatcctgttgtgcgtctgtgttcatacgtgctatgttctgccgcgtttgatatttgtatatacaaaagtgtatggaattttgcaaatagtaagaggtgtagaacttaactacgtcttcttctgactcacattctcccgctctctgttcagaaaacgaattgaagaaggcagttaacatcgaacatcgtgcaatttttgctttctgtacattatcaaaatgatgtacacggtaaattcgctaaaacttttgtcaaaaaaataatgtcttgtgttgttaaaatcctattaaagcgttgctttcttcgatattttcggattaatttggattaattgccgaatttcaggggactaccgcgtcgcaggacacgaggttcagcg…
564	XLOC_015377 none gi|313881619|gb|AELG01000681.1|-31654-102909	71256	XM_003398258	PREDICTED: Bombus terrestris hypothetical protein LOC100650291 (LOC100650291), mRNA	7272	4.34e-38			XLOC_015377	gi|313881619|gb|AELG01000681.1|	31654	102909	24	1	cgcggagcgcccgaacgccggctgctacgtataatcctgcggcagggacatgcttgccatgtgcctacccacgacgtatcgtttctcccatcgcgagtgcaacgtgtcctctttctttttcggtgtcacgaaaccgtcgttcgtacgcgaacacgttcaccttccttttaattcattcgcttcgacttgctggttctacttctgattacgattttcagtgagtttcgagccctaagaacctgtggctacgagtgcctgatttcgaatcgacgtaatttctaccggctagacagatgaccgatttaaaaggcgaccggtcaactacggttcttaaacctgtttctctcccccttggacatggaacacgtcgagttttcgagtagcctgccttcgtgatac…
565	XLOC_015397 none gi|313881621|gb|AELG01000679.1|-27416-37147	9732	XM_003398242	PREDICTED: Bombus terrestris pumilio homolog 1-like (LOC100648330), mRNA	8273	1.77778e-59			XLOC_015397	gi|313881621|gb|AELG01000679.1|	27416	37147	10	1	ttgaattgttatcatttgtacgatcgatatagtagcactgggcaagcgacaattagaactggtatacattatttttgtacttgtacttacactgaattttagtataaatattaaatacacctcagatctttaaaatcgcttaacttagataaatttgcctcggtatctcgagctttgttggattgttgtataggcagactttccgaatttgttaaaccttgagcgacaagaaaagcaacctgtacaccagattgggaaagaagaggggtccgtaaggttcgcgcatggaacaatcaccgaacgtaaccgtggccttggttgaagctcgagccgcttccggaagaggttaatacccgaaacgcatcgctgactcggagggctagagcgtgtcgtgaatgg…
566	XLOC_015411 XLOC_015407 none gi|313881622|gb|AELG01000678.1|-11059-99241	88183	XM_003398053	PREDICTED: Bombus terrestris uncharacterized protein CG42248-like (LOC100644687), mRNA	5199	3.52504e-27			XLOC_015411 XLOC_015407	gi|313881622|gb|AELG01000678.1|	11059	99241	38	1	gtcgcagtatagccgcgaggatgtgagcaaggatgcacgcaggagtgcgtgagatcatcgtgatcgccggaagatggccgcgacgcccgttccgacgcgcgtttcaacgtgatccctcgaggcaagcagggaacgcgagggaccggccacgccgtccagcgatgcactgagacctcgacagcggtgtctcgagtatcgaggaggatacgcaagtcagctaagacaagcacggagccaaaacacgatggaggaggtgcgaggttccccggcgcgacgcctctcgcagatcctcgacccgatcgcgcggcttgccaccgattttggctcgaactcggccccctgcagtcccagactaggcgtacgaggtcacgaggcaagcagtggcagtatcgttcaaac…
567	XLOC_015429 none gi|313881624|gb|AELG01000676.1|-155122-163443	8322	XR_132122	PREDICTED: Bombus terrestris hypothetical LOC100646118 (LOC100646118), miscRNA	4350	4.37778e-35			XLOC_015429	gi|313881624|gb|AELG01000676.1|	155122	163443	14	1	gttttacaataaattaaaaaataaggattatatatagctgtaaaaagcgaatgtaaattcgatacaacaaaattttatataatcttgtgttgtagtactccatggtttatcttaaggaaactaataaacaggttagtttttattttccattattagcataaaaataaagtttatatgaaggtaaaatacataaataatacaaattttaatttacttgttttatttatgtatatatgcctttataatattaaaaactttataaattatttcataaaatgaaatttattgtcctgagtaacctataacacagatcacgttcaatacaataaattaaaaaattgaatcactaagctatatctctgaaagtcgtttttaaattaaaaaataaaaaagttcaat…
568	XLOC_015456 none gi|313881627|gb|AELG01000673.1|-4963-103460	98498	XM_003398198	PREDICTED: Bombus terrestris bifunctional heparan sulfate N-deacetylase/N-sulfotransferase-like (LOC100643169), mRNA	3664	6.24167e-62			XLOC_015456	gi|313881627|gb|AELG01000673.1|	4963	103460	12	1	gcagaaggagcgaaataaggggagccaggaacgtagcacgaacgaaatcgataaaggcgatggggtaacgctcgaaaatcgttccaactggggagcatcgtagctttccatcgtccctaattgacaggtagaaagagggttgggccacctcggagaccaggaaagaaaggaacgacgtgcacgacacacgttaagaacagggtggagacaagcacagaggctagaagagcaagaaggtctcgaaaatttacgagtgaatagcttcgcacgcgcgtctacgagacaaaagatatcttgaagcagtcgtacgctgtaacaaatgacggtgccgtaaaatcagttaaccgtacaaccgaagccagaagctgaggccgaatttcgcaagcgttccagccgtgc…
569	XLOC_015457 none gi|313881627|gb|AELG01000673.1|-105810-185678	79869	XM_003398044	PREDICTED: Bombus terrestris coiled-coil domain-containing protein 109A-like (LOC100643658), mRNA	4966	1.18714e-20			XLOC_015457	gi|313881627|gb|AELG01000673.1|	105810	185678	7	1	gccacagggacgagccggcaagcgatgccgcccgatcgtcgcaggtagtcgcttgaagtctgttgctcgtttctcagtgttaggtgttaagtgattcgtgaaaaagaacgatttcaaagtactcgttcacgtagtgctccgtttttcgcggaagagacgaaaaagatggctacggtatgctgccgcgctctgtacgttgtcaaatggtatgaagtgtcccgcgtgctgagtgtttcctccactctagtcacaacaaaaagctaccagaacgtgagtgttgacatacattgttgttatcaataggcttgcatatgtagtataatataatgtgtgataacgatgtttatgttctgtcaatattacataccttgctcggttaaaagcaacaacgtttctgca…
571	XLOC_015539 none gi|313881657|gb|AELG01000643.1|-10581-19133	8553	XR_132112	PREDICTED: Bombus terrestris hypothetical LOC100645254 (LOC100645254), miscRNA	5651	1.3375e-70			XLOC_015539	gi|313881657|gb|AELG01000643.1|	10581	19133	9	1	taatttgttaattccattaaaaaactttgagaaaaagtatctaaattgatgacagtagtacggaccttcgacttcattcttgtaaacattgagtttggatataaggaagtaatcgttttttccatctgaggttcattaaagtgcattttacataaaatctttggtttataaagttgttttactttaaaaccaatcttacagaacttaaagaatgtgtgattttcactggaacatacacggtatggatacgccagtcctggttggtaagtttcttcctctgccattaaaatcatatatacatatgtatttaacaaatatactattaaacaatgtaaaacgctaagtaaaatggcattaattaaaacatatcgaataatattattgtaggacgacgtgtaa…
572	XLOC_015547 XLOC_015546 XLOC_015541 XLOC_015540 none gi|313881657|gb|AELG01000643.1|-19247-50874	31628	XM_003398138	PREDICTED: Bombus terrestris protein virilizer-like (LOC100645381), mRNA	5257	2.46667e-44			XLOC_015547 XLOC_015546 XLOC_015541 XLOC_015540	gi|313881657|gb|AELG01000643.1|	19247	50874	66	2	ttcatatcaaaaatgttttatgtcaaaaagcaaaatattgaactattttataatacaaatactgtattttacttcgatactacataaatcatgaatacgaaaaaaatataaaacgaagttattttcaactgatgcatacatataataagatgatgtaacattctacacaagttcgggaaaaaactttttcaagtaaagtgaacgtataacctttctcgaatttaacgtatgcgatgttttagggatcataaggggctatgaaataagactcaaggcaacattgagaaatttcattgaatactgttcaaaaacatgaagtatgttgtaaagaatacagtcgctcttgtacaaatgttacacatgtaagaataagccattctaaaacattgtattatcatt…
573	XLOC_015548 none gi|313881657|gb|AELG01000643.1|-57415-64594	7180	XM_003398144	PREDICTED: Bombus terrestris hypothetical protein LOC100646066 (LOC100646066), mRNA	6114	5.73846e-22			XLOC_015548	gi|313881657|gb|AELG01000643.1|	57415	64594	18	1	ggaacaaactacgaatgtatagtatgaattatttttaattaaaacgtttaagagtatttgttgacaatacttttcatagacattattaaaaagctgccatgtatgcaactgacattctgtgtctttatccatggaactataattttctctcttatgagcaatacttgaaaatcatcgaaaatgtatgaaaacattcagatattatgtagctctatagaggagtacaagttttggttctacaattacttttggacaaatggcattttattacgtcatacctaagccattgctcgaaaatcaactataaaaacttattgtaaatcagtcggtttttatcaaacatcgctcctaccaaatcacaatagttatttaaaaacgaattgcaggacgttccaattc…
574	XLOC_015557 none gi|313881661|gb|AELG01000639.1|-66181-80513	14333	XM_003398133	PREDICTED: Bombus terrestris cAMP-dependent protein kinase type II regulatory subunit-like (LOC100644529), mRNA	4787	1.09014e-38			XLOC_015557	gi|313881661|gb|AELG01000639.1|	66181	80513	9	1	cgaagaattccatacgtactgtacggggctatatctaaaagtagtggaaatcgaatacgtggtgtactatgttggaattcgtcgttggtctacgatctatagttttgctcccgtccaatgatgctcaatctgcctactatttgccagttaaatgttcagtgcgatccttctgctaatgtcaagatccgcgccgtgaaatagtcgccatctttgcgactgagtcgcatccctgaatttggcccgttgcatgttccgcgcagctttatgtagcgttagagaaaaaagatcattgaaagttggtgtcaaaagggcaaagcggtttcaacgagaccggatatcgttcgagctgtgccgagaagtgttaacccggcgcgaaagtgggcggaacgcatgggtctt…
576	XLOC_015590 none gi|313881672|gb|AELG01000628.1|-167586-174941	7356	XM_003398111	PREDICTED: Bombus terrestris maternal effect protein staufen-like (LOC100652128), mRNA	5593	1.62e-33			XLOC_015590	gi|313881672|gb|AELG01000628.1|	167586	174941	11	1	taggatgattggaagggatgagagacggtgaccgagaggctcacatcaaaatggccgcattttagtctacagacgatttttctttactgtttgccaatagccgcataaagggcttggcagtgttcccttaagtggcagatctgtttcgtcggaaatttcgctgttgaataatctgaaaattttcgtgaaatagaataaactttggtaagaaaattcaaccgcataattccgctgccaaatagccgggccaagcccattgtctattgactacttcattagaacagaaatttcttattcgcgattaacgctgttacgcctatcaattataaacgaatctttctaaatacagctcgtaatatgtgtaatatgatttacatgtacaattactgtcaaatatct…
577	XLOC_015652 none gi|313881685|gb|AELG01000615.1|-43634-70722	27089	XM_003398029	PREDICTED: Bombus terrestris insulin-like growth factor-binding protein complex acid labile subunit-like (LOC100651887), mRNA	3774	1.61e-53			XLOC_015652	gi|313881685|gb|AELG01000615.1|	43634	70722	10	1	gtcatcttttattataatcaaaattttattaaaacgttatacattatttacaacatgtagcataatatatagcacatcataatgtactatttatactacgaggaattagttcacttggtactatatgtagtacttggtacaaatacttaactttctatggcttaaacaaatgttacaagtgatgttgttaccatcaccgtaattatgaatcatgtatcttatagtttgtatatattactgtgattgaacagaattatctaaatttaaaatgtaaaattacattcgttgtgttttaaaatcctgctttaacttttgccgatttttgttttttctgatttcagttatttttacaataactcatttatttatctataaatgacaattatcaatatcaaccaa…
578	XLOC_015706 none gi|313881730|gb|AELG01000570.1|-15237-22867	7631	XM_003400923	PREDICTED: Bombus terrestris membrane-associated protein Hem-like (LOC100650459), mRNA	4168	1.79e-39			XLOC_015706	gi|313881730|gb|AELG01000570.1|	15237	22867	6	2	ttattatcatcatcatcatcattattactattatggctattactattattaattagttatctattgcaaatgataatttatcttcgctatggcgaatgttataagttgtatttaaatatggtttttaacttacaattatagagggctgaaccgtaaacgcgctttaatgacgcgcatagcggaccaaagacgagccctccttttgagatataaacgtgttttaatatacatgggctcatttgtgcactgctgcacactcgtatgccacacaaacaaaattcgcacgtgtccaacggcgaaacgtactaaattgtacgcgatatatacacttcctttctcgaaacgccaaaatgttatacgtgattgactgaatttttttactcgtccctcgtcgaacct…
579	XLOC_015709 none gi|313881735|gb|AELG01000565.1|-2745-24888	22144	XM_003400927	PREDICTED: Bombus terrestris protocadherin Fat 3-like (LOC100651019), mRNA	6431	7.3455e-54			XLOC_015709	gi|313881735|gb|AELG01000565.1|	2745	24888	20	1	cggtgaagcaaacgaacaagaaacggaccataccggtgattgtgcgagtgtcagatataaacgacaatgcgccgaaattcattaacacgccatacgagacaacggtgccagaggtaagtcggcataaagtattgcgtgttttcgagcgaaagaaattgctgtccaaataccttgattctactaaaaatacacgcgattagagaaaaataaggtgtgaaaatttgatacacgtagcgttcgtgtcacgtatatgtagaggaaaagtcaactcgatcaaagttaatcgatcagatgatgttcaagaaatttcgaattaccgacgtccagcctagtaggttaggtaagaatttatcgatcgacaaagaacgataaatcggtgagttggtcgtgctcgaatga…
580	XLOC_015735 none gi|313881751|gb|AELG01000549.1|-4558-53600	49043	XM_003401629	PREDICTED: Bombus terrestris cAMP-specific 3',5'-cyclic phosphodiesterase-like, transcript variant 2 (LOC100648035), mRNA	6166	7.28889e-25			XLOC_015735	gi|313881751|gb|AELG01000549.1|	4558	53600	11	1	ctgaaaatagattttaccatcgttaacgtgtgtataattaattagtcgctactcttttctaacttccatactgcaacaaagtgtgatataaacaaaccagtaaataaaaaatcaatgaaatcgttcgtccacagcaatattacgaagcttcgttcagattgaaaattgagaaagtgtaatttattagttacgaattaacaaattacaagagacgatagtattcgtttgatctctcgcgatctcgtttcgtaatttttgaaatttcagaaattacaggacacatgttcttgttctttttattccattcctacttaacattgtaccaattcttagtttgatataaaaatatacaacgatcgcattcatgggaaataacacactaaatgatattttcgttgg…
583	XLOC_016106 none gi|313881994|gb|AELG01000306.1|-2438-11237	8800	XM_003402090	PREDICTED: Bombus terrestris bifunctional aminoacyl-tRNA synthetase-like (LOC100645732), mRNA	5208	5.34118e-27			XLOC_016106	gi|313881994|gb|AELG01000306.1|	2438	11237	17	2	atggattacctacgtgattataattatttttgcatagatgatcttatatgataaatattctgtaaatattaatatggaatgtgtaactactacaaggaagaacactacatttgatgtaccaataaaaaaggttgctccacaatgtatttttaaaacacaaaatgatacttcactaaatattagatctggaaatatttatagcaataaagacaaaaacacaagcatatttgttaatgaatactctgaacatgatcaagatgatataaaggaaaatctggatccagtaataacaattccttgcaaaaatacaaaagatgatttactaattaatgcaacattagttacaaataatccaaatgtttttacaaataacaataatcaaagtgagaataaaacagt…
584	XLOC_016119 none gi|313881996|gb|AELG01000304.1|-41777-59020	17244	XR_132337	PREDICTED: Bombus terrestris hypothetical LOC100644154 (LOC100644154), miscRNA	12266	1.13125e-16			XLOC_016119	gi|313881996|gb|AELG01000304.1|	41777	59020	16	2	aaggaagggggctgttttcattgtcattgtggtggttattatttctgcgctgctaatataccctgtgattcgacagtaacaattctcgctgatagaacagcgaggtacgaataacgttcgtccaggaaaggcgatacccccacgattacgtgcatcgttattattgcgcccgaaggtgcgcgcgcgcgcgcgcgcgtgcacacattacacatcttgtatatactcgggagacgcaacgatcttcttacttgtatgtatgagtgtgtttgtggtaagcatcgtgatatgtggaaaagtgtaaagtgaacgaagaagagaaggcgcgtgagaaagtattcgttttcttgaatgtctgaacgatacgaaaatagagtgggagtttaagacaacaatacaagt…
[truncated: 26 more rows]
